# Supplementary material for: Synthetic protein interactions reveal a functional map of the cell
Source: eLife. 2016 Apr 21;5:e13053. doi: 10.7554/eLife.13053 (PMC4841780; doi:10.7554/eLife.13053)
Supplement: Figure 1—source data 1. — The z-scores for each binary protein interaction are listed for each control. The mean smoothed z-scores, plotted in panel C, are listed separately. DOI: http://dx.doi.org/10.7554/eLife.13053.004 [file elife-13053-fig1-data1.xlsx]

## Sheet: ScreenMill Z-scores
Figure 1-souce data 1	Quantitative assessment of the growth effects of protien-protein interactions.
	The raw z scores from ScreenMill software of the relative growth of GBP tagged proteins relative to the two controls (untagged target protein alone and GBP alone). The query GFP-tagged proteins are listed in column A. Positive z scores indicate a growth defect relative to controls.
	Dad2		Nup53		Cdc11		Heh2		Pus1		Rad52		Hta2		Sec63		Om45		Sec3		Vph1		Vps35		Pil1		Sec7		Nuf2		Nop10		Iqg1		Loa1		Psr1		Sac6		Ase1		SKL		Cop1
ORF	DAD2 control	GBP control	NUP53 control	GBP control	CDC11 control	GBP control	Heh2 control	GBP control	Pus1 control	GBP control	Rad52 control	GBP control	Hta2 control	GBP control	Sec63 control	GBP control	Om45 control	GBP control	Sec3 control	GBP control	Vph1 control	GBP control	Vps35 control	GBP control	Pil1 control	GBP control	Sec7 control	GBP control	Nuf2 control	GBP control	Nop10 control	GBP control	Iqg1 control	GBP control	Loa1 control	GBP control	Psr1 control	GBP control	Sac6 control	GBP control	Ase1 control	GBP control	SKL control	GBP control	Cop1 control	GBP control
YDL112W	-0.83576	-0.1867	0.46099	0.57706	0.50695	0.90788	0.01927	0.09853	-0.26314	0.46967	0.35354	0.54898	-0.50721	-0.40688	-0.80512	-0.68146	-0.29894	-0.48171	0.66335	-1.23397	0.63489	-0.58895	0.29237	-0.17934	-0.04878	-0.02469	0.06826	0.48389	0.17464	-0.29856	0.42474	0.16542	-0.34483	0.12873	1.44998	1.90366	-0.05613	0.17733	-1.21404	-0.66679	-0.69777	-1.62256	0.65045	0.64309	-0.24315	-0.00518
YJL130C	-1.13406	0.37479	-0.70243	-0.41848	-0.43213	0.53562	1.9512	0.52918	-2.60028	0.04505	-0.13998	0.5386	-0.36341	0.00305	-1.65092	-1.06667	0.10145	0.45593	2.17508	-1.81506	0.09928	0.12067	0.98912	0.69786	1.86075	1.03308	-0.77288	0.12979	0.89592	2.60851	3.37242	3.83916	1.06207	0.23517	0.70341	1.08209	-0.03203	1.67641	0.87765	1.98652	-0.88687	-0.34007	-0.39027	0.61213	-0.05368	-0.216
YCR081W	-0.94123	-0.86212	0.83492	0.27976	0.03974	0.46255	0.03784	-0.07931	0.33838	0.7201	0.28963	0.33488	-0.22828	-0.32127	-0.76967	-0.85485	0.02815	0.37231	3.29848	-0.88393	0.86594	-0.47494	-0.08875	-0.64589	-0.04175	-0.31347	-0.2694	0.27291	-0.39196	-0.77784	1.32636	0.01036	-0.16235	0.28987	0.50521	1.01392	-0.36561	0.40757	0.05827	0.66986	0.28605	-0.41322	-0.17478	-0.27652	-0.43777	0.17818
YKL182W	-0.38645	0.05047	-0.11961	0.16445	0.80967	1.20676	-0.1789	0.05058	0.11544	0.64032	0.34651	0.69968	-0.29182	-0.3289	-0.93933	-0.82101	1.02242	1.06021	1.33635	-0.87526	0.48501	-0.39622	0.79079	0.27615	0.08256	-0.01492	0.23077	0.41807	0.75357	0.79205	0.44895	0.48581	0.19587	0.1364	0.87468	1.2525	-0.59546	-0.12587	-0.40151	0.04858	-0.33462	-0.58116	0.44146	0.64311	-0.29892	-0.05045
YPR164W	-0.98783	-0.85165	0.47237	0.15915	-0.13847	0.92221	0.22561	0.41648	0.93667	0.73621	0.16614	0.41511	-0.0621	-0.48071	-0.80227	-0.80112	0.09633	0.62712	3.02918	-0.80714	0.72831	-0.44911	-0.22393	-0.70716	-0.00891	-0.18274	-0.36311	0.28798	0.1794	-0.34062	0.62125	0.02772	0.24141	0.57027	0.33773	0.78511	-0.27271	0.33026	0.07166	0.45912	0.11233	-0.6668	-0.31126	-0.34846	-0.45863	0.06661
YNL339C	-0.70851	-0.34799	-0.02475	-0.06937	0.8613	0.89216	0.21536	-0.17823	0.2345	0.50876	-0.01761	0.37139	0.13952	-0.12194	-1.07782	-0.83784	0.38022	0.34209	1.13414	-1.32142	0.53248	-0.41784	-0.06479	-0.47317	0.1119	-0.12292	-0.28394	0.04547	-0.03459	0.06215	0.45884	1.27515	0.07879	-0.46231	1.07039	1.25381	-0.64803	-0.40524	-0.28152	-0.25567	-0.58556	-0.39676	-0.26545	-0.28067	-0.41214	-0.22453
YIL159W	-0.51076	-0.09536	-0.01035	-0.03825	0.59928	0.74311	0.1325	-0.09542	0.38824	0.60259	0.35389	0.54511	0.19775	-0.23437	-1.20912	-0.92	0.20548	0.0808	0.96502	-1.23283	0.7866	-0.36154	0.10846	-0.47567	0.2508	-0.01851	-0.05812	0.23423	0.07684	0.00812	0.62006	1.27244	-0.31185	-0.82589	0.82743	1.00359	-0.62227	0.32761	0.85186	1.29911	-0.75389	-1.24453	-0.09953	-0.46033	-0.44719	-0.13732
YBR208C	-0.10693	0.61672	0.26452	0.01707	0.1724	0.66637	0.03335	0.01262	1.1328	0.58929	0.52037	0.62532	-0.19907	0.13022	-0.57468	-0.19909	0.06881	-0.34712	0.57692	-0.51327	0.42386	-0.52381	-0.05199	-0.54766	0.11879	-0.22577	0.00477	0.17317	0.0361	-0.3797	0.48628	0.36902	0.03846	-0.3436	0.31552	0.71763	-0.39186	-0.38347	-0.05684	-0.42687	-0.02697	-0.62148	-0.33864	0.2826	-0.10437	0.02711
YAL017W	-0.50277	-0.51336	-0.17359	-0.53161	0.39471	0.96409	-0.09041	0.11899	1.39441	0.79901	0.29327	0.64178	0.57063	-0.01966	-0.84934	-0.68384	0.49809	0.24259	0.07299	-1.27245	0.6492	-0.53708	-0.21174	-0.64918	0.15665	0.06069	-0.03654	0.23844	0.5087	0.28688	0.70571	1.1657	0.31167	-0.21906	1.08003	0.95716	-0.30674	0.25121	0.21884	0.42637	-0.96004	-0.76734	-0.44757	-0.2489	-0.5574	-0.12512
YNL172W	-0.92061	-0.16753	-0.15827	0.12382	0.1983	1.00579	-0.20859	0.09863	0.99666	0.61895	0.08796	0.69219	0.39148	0.06087	-0.52025	0.23737	0.09077	0.65446	2.65398	-0.56901	0.53867	-0.39122	-0.60983	-0.43381	0.33168	0.04615	1.81226	2.29059	1.13939	1.94771	0.23119	1.46394	0.2664	0.94746	1.00838	1.40119	0.05625	1.11681	-0.16532	0.17578	-1.74077	-0.48193	-1.06329	-0.42274	-0.47131	0.3068
YCR073C	-0.42531	-0.05946	-0.08229	-0.20925	-0.20922	0.41609	-0.16146	-0.04756	1.31317	0.60866	0.31125	0.56815	0.38896	-0.2988	-1.30504	-0.88427	-0.02263	-0.08042	1.23255	-0.8521	0.62771	-0.5601	-0.04352	-0.59472	0.40629	0.21202	-0.18384	0.31706	0.82564	0.87779	0.88397	1.71476	0.15244	-0.42935	0.66884	0.71019	-0.37538	0.13287	-0.06762	0.20114	-0.06251	-0.12596	-0.2475	0.01956	-0.31993	0.03254
YOR341W	-0.43361	-0.09756	0.25728	-0.11957	0.29892	0.48008	0.05161	0.00828	1.23729	0.53319	0.29629	0.44733	0.36103	-0.35221	-1.14914	-0.81566	0.09814	-0.06519	0.05521	-0.78553	0.50866	-0.82911	-0.08524	-0.71554	0.38873	0.28724	-0.07821	0.34571	0.41039	0.05869	-0.0136	0.76785	-0.43683	-0.29784	0.8034	1.04992	-0.69161	-0.22113	-0.15376	-0.04621	-0.89862	-0.49994	-0.45627	0.18432	-0.27218	-0.0126
YDR159W	-0.62333	-0.09204	-0.21458	-0.15409	0.20659	0.91273	0.12466	0.29676	1.10585	0.42792	0.0954	0.42826	0.80459	-0.183	-1.55244	-1.15154	-0.18299	0.02107	1.56895	-0.858	0.48624	-0.59312	-0.31124	-0.44345	0.48038	0.39971	0.13478	0.70605	0.9623	1.18871	1.39709	1.7849	0.36625	0.10782	1.22584	1.43518	-0.26511	0.22213	-0.19626	0.29049	-1.18824	0.01358	-0.49289	0.07448	-0.58669	-0.01015
YGR098C	-0.56161	-0.31183	-0.13893	-0.45193	0.03349	0.6443	1.34243	1.32868	0.94513	0.31872	0.13597	0.54948	-0.21502	-0.06369	3.9743	4.97558	-0.01389	0.21811	0.87183	-0.18454	0.02768	-0.60569	-0.45453	-0.64238	-0.15332	-0.28492	5.4691	5.68559	-0.10577	-0.41402	0.99683	0.84262	0.61806	0.44233	1.79587	2.31167	-0.33959	-0.15334	-0.30668	-0.23453	0.51562	-0.10754	0.26364	0.59862	-0.28802	0.01273
YMR076C	-0.4307	-0.19221	-0.3865	-0.60106	0.27377	0.80579	2.50031	2.64553	0.98197	0.33164	0.36935	0.68455	0.55985	0.01868	-0.83757	-0.05725	-0.11787	0.12708	1.31357	-0.5507	0.4054	-0.55365	-0.27617	-0.53984	0.11157	-0.15758	0.1863	0.28141	0.99878	0.74102	1.00086	1.48258	0.87086	0.226	1.57717	1.81444	-0.48824	0.18034	-0.35481	0.07867	-0.59068	0.41536	-0.37564	0.50992	-0.52956	-0.05823
YOR326W	-0.444	-0.28586	-0.01733	-0.72217	0.76441	0.97326	0.41574	0.09371	1.34588	0.63677	0.47855	0.77192	-0.17674	-0.17176	-0.1284	0.31835	5.14213	5.10094	-0.25271	-0.66516	1.13392	-0.10683	0.60535	-0.33738	-0.35454	-0.24452	0.20894	0.35517	0.67347	-0.00099	0.56319	0.41637	0.80885	0.43052	0.96005	1.42672	1.64055	1.58178	0.53457	0.94922	0.44348	-0.56862	-0.50993	0.33462	-0.10625	0.1218
YJL197W	-0.0862	0.12632	-0.23358	-0.63626	-0.19528	0.3372	0.38896	0.27263	1.38751	0.57548	0.48805	0.7083	0.61538	-0.6971	-1.60313	-1.13978	0.094	0.06494	1.36323	-0.50818	0.47986	-0.65229	0.56168	-0.29118	-0.25187	-0.3386	0.15545	0.06867	0.72515	0.45468	1.26666	1.58536	0.80372	0.11939	0.70519	1.19589	-0.58491	0.09146	-0.02834	0.31988	0.24457	1.14919	-0.55697	0.23159	-0.56616	-0.2777
YGL173C	-0.36592	-0.9144	-0.52603	-1.55147	0.52732	0.85349	0.29753	0.21899	1.77197	0.89726	1.18915	1.09141	0.1759	-0.95989	-0.50048	0.01159	0.55384	0.58413	0.59385	-0.40906	1.1148	-0.25942	0.4725	-0.44863	0.59289	0.20153	0.87259	0.61998	0.54334	0.22264	0.94006	1.38525	0.52842	0.02935	0.76839	1.20937	-0.79747	0.1111	-0.06597	0.19706	-0.29719	-0.17715	-0.28146	0.34456	-0.46396	0.08668
YLL066C	-0.94581	-1.40203	0.03722	-1.33069	-0.11465	0.13764	0.48765	0.32735	1.66933	0.73177	0.44576	0.67974	0.08169	-0.98976	-1.54774	-1.03569	0.14222	0.42809	2.60557	-0.01701	0.98196	-0.89953	0.51399	-0.77064	0.48158	-0.18167	0.25158	0.05853	0.28803	0.06353	0.40317	0.25881	0.94494	0.97629	-0.12692	0.75782	-0.4742	0.04914	0.08889	0.52281	0.59912	0.35173	-0.74208	0.14011	-0.7168	0.07259
YDR180W	-0.13612	-0.28094	-0.37895	-1.15881	0.28731	0.49304	2.417	2.1662	1.64814	0.71316	0.32197	0.83274	0.62016	0.22677	3.00223	4.6247	0.4179	0.72225	1.3719	0.45718	1.01515	0.1994	1.69171	1.00038	0.12961	0.07568	1.93341	1.70707	0.74112	0.61512	1.5008	1.73197	1.04022	0.29558	1.29042	2.91284	-0.29806	0.50733	-0.28645	0.67952	0.44752	0.44538	-0.1992	0.63249	0.56676	0.99916
YNL257C	-1.51951	-1.7052	-0.40217	-1.71693	-0.54233	-0.08752	0.26781	0.12986	1.37655	0.57194	0.30698	0.65225	0.69431	-0.11117	-2.73141	-0.48858	0.28764	0.92664	3.43863	-0.89596	1.4457	-0.32865	0.69151	-0.48592	-0.24314	-0.76258	0.6924	-0.13083	-0.52615	-1.13189	2.65534	0.80873	2.55832	1.2068	0.47578	2.72974	-0.94246	0.39688	0.12002	0.32064	-0.60443	0.16576	-0.37624	0.11727	-0.40954	-0.18109
YOR396W	-0.714	-0.50599	0.65173	-0.22146	0.4431	0.94466	0.07535	0.07747	-1.20019	0.0451	0.18509	0.06998	0.24294	0.46838	-0.69987	-0.598	0.21425	0.22102	0.32117	-0.90243	0.81443	-0.52656	-0.34987	-0.51637	-0.28814	-0.13134	0.18251	0.34805	0.79309	0.23413	-0.09337	-0.7719	-0.57414	-0.78224	1.04506	1.62994	-0.11577	0.47927	-0.98459	0.12043	-0.1549	-0.94684	1.3948	0.66409	0.04334	0.03272
YML091C	-0.87785	-0.87466	0.44023	0.40899	0.4757	0.64303	0.03821	0.00306	-0.18912	0.25359	-0.01577	0.34819	-0.77351	0.00749	-0.66105	-0.53165	-0.17538	-0.42638	-0.6448	-0.86278	0.64436	-0.56116	0.15535	-0.30221	-0.48926	-0.08237	-0.09982	0.4823	0.94955	0.28223	-0.65397	-0.51078	-0.37692	-0.41731	0.42384	0.87334	0.19892	0.41989	-1.07373	-0.14725	0.38064	-1.08788	-0.09626	0.11805	-0.46998	-0.12894
YHR102W	2.48587	1.96129	1.56005	0.93766	0.402	0.35868	-0.01819	-0.28144	0.07789	0.51031	0.35419	2e-05	0.40029	-0.40844	-1.45753	-2.20075	5.73717	5.96476	0.07863	-2.23998	5.55789	2.97077	2.53474	1.45917	1.24421	0.65357	2.96147	2.70313	0.85602	2.23413	-0.39325	0.15967	0.80923	0.91274	-0.81686	-0.63902	-1.24738	-0.74276	1.36599	1.24367	-0.22822	-0.28649	-0.50704	-0.29679	0.25222	0.40275
YOR086C	0.09529	-0.35815	0.23531	-0.04605	0.47683	0.68776	0.06049	0.03392	0.24944	0.24872	0.3097	0.29629	-0.52913	-0.28051	-0.84907	-0.68577	-0.15934	-0.26243	-0.50344	-0.70743	0.32499	-0.51699	0.98445	0.33618	0.03098	-0.03578	-0.0807	0.26161	0.6524	0.08586	-0.19664	-0.02498	-0.19162	-0.05874	0.12388	0.2558	0.00443	-0.26554	0.22914	0.27561	-0.43191	-0.97478	-0.50578	-0.47414	-0.70339	-0.48874
YJL050W	0.58352	0.70936	0.45622	0.97277	0.83171	1.19651	0.69353	0.44354	-0.55943	0.09916	0.31486	0.31513	-1.01027	0.29223	-1.18593	-0.40608	-0.06073	0.0411	-0.81546	-0.44203	-0.13313	-0.40121	-0.25847	-0.16283	0.06834	-0.23107	-0.50792	-0.0721	0.00926	0.02443	0.23333	1.16971	0.63453	0.83775	0.04537	0.91087	-0.56218	-0.47734	-0.30989	-0.09481	0.03161	0.09536	0.44021	0.5807	-0.56651	-0.59206
YOL078W	0.7666	0.72701	0.46818	-0.31171	3.51159	3.08507	-0.01763	-0.78732	0.29486	-0.14346	0.79812	-0.33444	-0.77168	-0.86169	1.51015	1.71845	3.70727	3.19776	-0.48984	1.99811	2.46705	0.4499	3.08544	0.8054	2.81577	2.06112	1.22818	0.97147	1.72961	0.49994	0.05604	-0.95845	-0.29914	-0.55095	1.68085	1.0079	1.80215	1.0191	2.09001	1.28377	0.10693	-1.92021	-0.27416	-1.13536	0.78907	0.65915
YGR274C	0.25044	0.50228	0.31916	0.43629	0.37331	0.88761	2.60727	2.51767	0.28618	0.86263	0.73492	1.03038	3.1417	3.97242	1.21049	2.03018	0.21632	0.14887	-0.52392	0.57137	0.67321	0.63152	0.29083	0.50017	1.07108	1.36674	0.98401	1.49622	0.22362	-0.47125	0.75828	0.71837	0.57045	0.60868	1.6277	1.64413	-0.33206	-0.25224	-0.26581	0.08325	0.87013	-0.2287	0.28638	0.6319	0.22324	0.42928
YJR151C	0.10808	0.01785	0.46835	0.28886	0.5498	0.82479	-0.18305	-0.13096	0.34738	0.46329	0.23559	0.40506	0.07649	-0.40402	-0.79704	-1.00668	-0.01511	0.01248	-0.32668	-1.01491	0.5205	0.03071	-0.67138	-0.49828	0.09969	0.00067	-0.36806	0.08405	1.09244	0.51382	0.07806	0.19864	-0.29821	0.0986	-0.13678	0.41716	-0.41267	-0.14571	0.10691	0.17571	-0.50901	-0.36089	-0.24413	-0.32608	-0.52446	-0.33157
YGR097W	0.08455	-0.03919	0.10438	-0.15684	0.52453	0.74075	0.52804	0.2516	-0.83208	0.41443	-0.00741	0.34159	-0.32755	-0.12831	-0.44367	-0.33032	-0.13188	-0.36678	-1.24573	-0.25209	-0.01226	-0.23436	-0.58735	-0.42813	0.48025	0.07374	-0.33652	-0.17428	0.82168	0.09535	0.44888	0.60713	0.23187	0.69404	-0.45095	0.2715	-0.51527	-0.89835	0.23889	-0.32243	0.07634	-0.61588	0.04893	0.42426	-0.28447	-0.62821
YCR092C	0.23799	0.17667	0.51849	0.42204	0.14989	0.38829	0.30724	-0.00666	0.85545	0.226	-0.03641	0.31642	0.38008	-0.47656	-0.40042	-0.87442	-0.01276	-0.18394	-0.61184	-0.4961	0.02144	-0.19415	-0.49018	-0.3831	0.46071	0.29817	-0.32944	0.04514	0.36757	-0.35314	0.18556	0.41194	-0.39759	0.22724	-0.02261	0.41789	-0.46693	-0.4421	-0.00967	-0.10292	-0.40734	0.16309	-0.12856	0.13967	-0.40812	-0.50486
YOR188W	0.19323	0.22251	0.36999	0.37974	0.08692	0.71671	0.17942	0.08052	1.19339	0.34675	0.36066	0.57531	-0.00148	-0.58933	-0.79708	-1.05314	-0.15863	-0.33598	-0.56137	-0.43256	0.13127	-0.34791	-0.22768	-0.33003	0.51632	0.35378	-0.36941	0.06218	0.56186	0.09931	0.12842	0.35203	-0.0732	0.86537	-0.37928	0.30344	-0.62964	-0.1893	-0.00428	0.04392	-0.8004	-0.14676	0.15945	0.27914	-0.27283	-0.4727
YEL061C	0.04437	-0.18644	0.61768	0.02558	0.43879	0.68862	0.28919	0.22649	1.31141	0.4573	0.2726	0.62066	0.26448	-0.24797	-0.659	-0.70513	0.19637	-0.13214	-0.5958	-0.37784	0.07617	-0.25885	-0.17758	-0.22372	0.80138	0.63884	-0.21972	-0.03748	0.75532	0.19896	-0.05181	-0.1222	0.09563	0.48498	-0.07405	0.0514	0.06398	0.03088	-0.00873	-0.08201	0.72082	0.59155	-0.01551	0.28477	-0.20935	-0.52431
YML104C	0.15857	-0.09321	0.39586	-0.07425	0.29782	0.45409	-0.04198	-0.04655	1.27147	0.54817	0.24725	0.46045	-0.10995	-0.41301	-0.50018	-0.69468	0.10034	-0.19803	-0.80099	-0.17515	0.20068	-0.3888	-0.59511	-0.70829	0.68088	0.22035	-0.2606	-0.15425	0.33905	-0.32213	0.11802	0.11125	0.05879	0.37115	-0.35106	0.08407	-0.4127	-0.27453	0.43901	0.14323	-0.82972	-0.51385	-0.14422	-0.08894	-0.28841	-0.33748
YMR189W	-0.11387	-0.30107	0.53152	-0.13499	0.00643	0.1981	0.12118	-0.17984	1.30847	0.52714	0.37141	0.72698	0.04222	0.10422	-0.574	-0.30039	-0.12637	-0.54715	-1.18798	0.40472	0.06815	-0.3892	-0.21801	-0.52933	0.4787	0.18064	-0.24657	-0.21381	0.57062	-0.04301	0.02907	0.22245	0.14273	0.67971	-0.31808	0.16542	-0.1896	-0.6136	0.11583	0.0904	1.04401	0.09614	0.23456	0.7146	-0.05991	-0.07419
YIL151C	0.026	0.08436	0.49205	0.18837	0.30285	1.067	-0.15867	0.07185	1.45068	0.65567	0.03996	0.53146	1.87047	-0.37024	-1.68004	-2.81408	0.7232	1.11157	2.0377	-0.86168	1.06818	-0.23618	-0.2425	-0.50558	0.59464	0.72252	-0.78038	-0.22393	0.8249	0.25593	-1.10634	-0.13169	-0.1162	0.54719	-1.49045	0.03163	-0.62679	0.3371	-0.17678	-0.34887	-0.27218	0.3917	0.31094	0.3821	0.06819	-0.14873
YDR060W	0.777	1.21262	0.48064	1.37719	-0.08162	0.963	4.66403	4.62902	0.58664	0.4797	-0.51207	0.96202	0.63019	0.39705	-0.36087	0.23884	-0.47299	-0.00844	-0.06387	0.36841	0.44619	0.11319	-0.1555	0.19453	0.63898	0.43839	-0.44712	0.38074	0.02938	-0.08821	1.01352	2.30586	1.10282	2.29604	1.57529	2.80543	-0.25682	0.44332	-0.49359	0.21347	-0.48454	1.6654	0.6959	1.40264	-0.3066	-0.37012
YER110C	0.24562	0.13697	0.46457	-0.58547	0.12024	0.51538	0.1202	0.00324	1.12591	0.52942	2.01049	1.82116	-0.21395	0.06861	-0.76271	-0.36139	0.04629	-0.27012	-0.45739	0.14705	-0.01389	-0.56096	-0.11309	-0.68188	0.86435	0.74246	-0.13993	-0.03123	0.40409	-0.87844	-1.30829	-1.09299	0.41005	0.57936	-0.7808	-0.21883	-0.55211	-0.56768	-0.45881	-0.35978	0.27855	-0.58267	0.32978	0.33159	-0.37489	-0.5998
YDR028C	1.77102	1.93799	0.53109	0.06512	0.30153	0.63409	0.01224	-0.05621	2.75163	2.0799	1.14897	1.23319	1.14008	0.09912	-0.75052	-1.19345	0.11231	-0.01388	-0.12471	-0.34074	0.65557	-0.5606	-0.07749	-0.67539	-0.00097	-0.37308	-0.08967	0.0103	0.79649	-0.17748	0.58277	0.91666	0.37261	0.64754	-0.72207	-0.22637	-0.71891	-0.12221	0.11691	0.16583	-0.63293	0.20439	-0.04199	0.40234	-0.4487	-0.32843
YPL216W	0.00562	-0.25562	0.54448	0.31885	-0.00489	0.28599	0.1556	0.08146	1.4094	0.59456	0.04131	0.52968	0.14656	-0.83479	-0.86665	-1.02618	0.1417	0.09837	0.09838	-0.05138	-0.00704	-0.9767	-0.04533	-0.61673	0.02241	-0.07314	-0.10033	0.03481	0.57688	-0.25878	-1.62769	0.0903	0.6451	0.89774	-0.46251	0.01577	-0.6396	-0.072	0.23564	0.21172	-0.19168	0.65542	-0.27915	0.31922	-0.40047	-0.46814
YOR048C	0.69343	0.49593	0.83399	0.2471	0.16505	0.7327	2.17714	2.10128	1.51759	0.8651	0.09445	0.70281	9.56818	8.84582	1.49626	1.58539	0.12916	-0.03616	0.00951	0.21664	0.74902	-0.33569	0.47499	0.02217	0.2437	-0.00696	2.59885	2.74809	1.04856	0.14789	0.24741	0.65118	0.35537	0.55857	0.14223	1.07684	0.16821	0.46544	-0.12604	0.33432	-0.21144	0.41206	0.04739	0.58916	-0.22162	0.03721
YBR150C	-0.45947	-0.54747	0.35368	0.187	0.00679	0.14238	0.56109	0.08927	1.36767	0.72382	-0.14152	0.47185	0.28158	-0.58979	-0.54095	-0.50297	0.26894	0.34857	2.39043	0.78451	1.13647	-0.48455	0.62516	-0.41661	0.25429	-0.17476	-0.01766	-0.02154	0.71459	0.12298	0.22094	-0.18103	0.37092	0.4193	-0.38133	0.21216	-0.36731	0.10383	0.57746	1.15914	0.47799	1.11282	-0.41059	0.40255	-0.73051	0.05749
YKR054C	-0.74214	-0.63322	0.61995	-0.0257	0.45479	1.06543	-0.28082	-0.17366	-1.43162	0.35729	0.1647	0.40453	-0.40985	0.2453	-0.63231	-0.34396	0.31447	0.29758	0.55468	-0.52208	0.79476	-0.33872	-0.27267	-0.26617	-0.56169	-0.15327	0.29472	0.6167	0.48593	-0.0151	0.0895	-0.96557	-0.13323	-0.60363	0.87478	1.24253	-0.43559	0.03688	-0.75236	-0.34319	0.17909	-1.12405	0.49026	0.15005	-0.1795	-0.02536
YOR116C	0.09496	-0.30242	0.18947	0.2095	0.57709	0.60824	1.65412	1.48251	-0.32513	0.54736	0.44033	0.61656	0.6836	1.2896	4.51493	4.74652	1.01204	1.01518	0.15948	-0.1367	2.14014	0.60604	-0.03901	-0.2133	2.86038	3.13326	6.00202	6.46329	0.26799	-0.34186	-0.29695	-0.55642	-0.44359	-0.62801	4.181	3.92286	2.00426	1.93358	-0.59292	-0.24925	0.03495	-0.55798	-0.38454	-0.15463	-0.45387	-0.25031
YPR117W	0.19323	-0.1309	0.50474	0.24562	0.08535	0.45255	0.00693	-0.03635	-0.47685	0.35152	0.21651	0.29673	-0.6088	0.0489	-0.87226	-0.73428	-0.2607	-0.40396	-0.68193	-0.54081	0.40092	-0.35608	-0.14579	-0.43341	-0.42784	-0.24427	-0.19388	0.05335	-0.18283	-0.27199	-0.79417	-0.2306	-0.34738	-0.0486	0.42755	0.55999	-0.39803	-0.2632	-0.50063	-0.10515	0.19501	-0.80507	-0.94349	-0.3894	-0.4957	-0.46691
YAL024C	-0.11486	-0.34205	0.60348	0.32006	0.41969	0.76941	0.15395	0.38094	-0.45879	0.31008	0.2475	0.41263	-0.14492	0.27575	-0.54471	-0.25885	0.1305	0.06591	-0.12596	-0.19934	0.69938	0.17901	-0.13513	-0.10914	0.07501	0.3039	0.91781	1.31324	0.42093	0.19294	-0.08144	0.00886	0.0284	0.15131	0.51593	0.63035	0.15064	0.01582	-0.05898	0.2228	0.00794	-0.90287	-0.60076	-0.26591	-0.4536	-0.22115
YPL085W	0.38527	-0.29455	1.1319	0.57418	0.17859	0.61716	-0.13314	-0.05987	-0.38284	0.20713	0.23866	0.16005	-0.17929	-0.05911	-0.92157	-0.67938	-0.04775	0.0301	-0.22797	-0.54658	0.07342	-0.44404	-0.40291	-0.69905	0.08985	-0.10472	-0.39133	-0.05322	-0.0522	-0.62797	0.35052	0.43993	0.19673	0.03221	2.05715	1.87288	-0.69977	-0.29458	0.07552	0.2265	-0.40381	-0.94369	-0.49165	-0.43752	-0.39304	-0.35974
YDR443C	0.63884	1.20012	0.39869	1.1261	0.6222	0.7565	0.48998	0.36626	0.03602	0.34019	0.89953	1.0876	0.38527	1.86139	0.69476	1.95083	-0.48556	-0.76402	-0.64718	0.11091	-0.43562	0.48056	-0.5773	-0.65436	-0.42886	0.20002	0.41443	0.79698	-0.72059	-1.92169	0.04312	-0.65711	-0.35061	-0.02157	0.27575	0.56987	-0.075	-0.37163	-0.85767	-0.49812	0.82402	-0.55734	-0.00231	0.7763	0.0489	-0.09645
YJL207C	0.00703	-0.05911	0.93183	0.75626	0.02696	0.58937	0.10725	0.12032	-0.13678	0.15929	0.02864	0.1924	-0.00733	-0.02625	-0.76488	-0.68756	-0.02558	-0.11221	-0.34724	-0.78071	-0.53321	-0.23909	-0.48903	-0.34535	0.32731	0.27933	-0.27021	0.07349	-0.06858	-0.05362	-0.13169	0.35315	-0.02642	0.50245	-0.20594	0.13996	-0.76812	-0.45995	0.17246	0.31967	0.30048	-0.76647	-0.15994	-0.03111	-0.36077	-0.28974
YGL131C	0.10313	0.11234	0.54448	0.38211	0.17675	0.59449	0.02396	-0.06294	0.30663	0.29956	0.17867	0.2913	-0.31891	-0.0281	-0.62072	-0.38484	0.10765	-0.21261	-0.69096	-0.31542	-0.39961	-0.16384	-0.62211	-0.53045	-0.05047	-0.11877	-0.14492	0.04578	-0.00266	-0.7916	-0.47744	-0.20875	-0.01369	0.23466	-0.15121	0.06787	-0.27604	-0.36923	0.03087	0.21484	0.44201	-0.47876	0.06443	0.18891	-0.09207	-0.16854
YIR019C	0.1982	0.31449	0.73869	0.74961	0.52863	0.94906	0.02143	0.11804	0.58091	0.40931	0.1802	0.34097	-0.12561	-0.05922	-0.39684	-0.32913	0.12079	-0.17275	-0.62552	-0.63592	-0.3255	-0.03871	-0.72533	-0.48409	0.30525	0.24526	-0.32197	-0.10269	0.53958	0.32025	-0.37869	0.17468	0.05694	0.29581	-0.05946	0.2011	-0.0659	-0.20657	0.00369	0.23431	0.4011	-0.27651	0.15268	0.17973	-0.35853	-0.27091
YDR545W	0.30277	0.66702	0.60512	0.95685	0.4221	0.93273	0.16708	0.13246	0.13514	0.26318	0.14405	0.46971	0.26759	-0.20557	-0.46116	-0.7606	0.29885	-0.13264	-0.70059	-0.82161	0.00644	-0.08388	-0.80805	-0.52098	0.23934	-0.04629	-0.14323	-0.06505	0.2347	0.25019	-0.00362	0.20698	-0.29693	0.70231	0.07238	0.19775	-0.26599	-0.22766	0.00167	-0.01373	0.15592	0.08079	0.16217	0.11592	-0.28642	-0.42078
YLR371W	-0.61406	-0.37776	0.12132	-0.003	0.1906	0.63783	-0.26532	-0.05254	-0.06462	0.15564	0.33141	0.4526	0.17813	-0.45212	-0.64725	-0.82258	-0.15696	-0.41205	-0.56455	-0.83905	-0.67604	-0.30725	-1.14144	-0.63411	-0.07974	-0.21962	-0.01787	0.11151	-0.51155	-0.786	-0.55561	0.12955	-0.72825	0.1919	-0.29364	-0.25338	-0.16249	-0.20642	-0.33801	-0.37374	-0.94655	-0.47785	-0.72284	-0.1233	-0.49332	-0.5272
YDL140C	-0.02458	0.34347	0.21428	0.29577	0.98682	0.95874	-0.0884	0.05862	0.48755	0.5042	0.22055	0.63528	0.23688	-0.16501	-0.56089	-0.8022	-0.03642	-0.09824	-0.56221	-0.57881	-0.56228	-0.15513	-0.54348	-0.29549	0.03525	-0.11151	-0.02073	-0.0874	0.27841	0.22275	-0.56489	-0.45837	-0.00444	0.78094	-0.08204	-0.01914	-0.48407	-0.29635	0.37072	0.46127	-0.70988	-0.30143	-0.33727	-0.20237	-0.30442	-0.37714
YDR216W	-0.29051	0.02689	0.27522	0.01212	0.0907	0.38335	-0.33697	-0.16393	0.87626	0.40262	0.41406	0.69474	0.18082	-0.02935	-0.8244	-0.8857	-0.08049	-0.3294	-0.7946	-0.8916	-0.50246	-0.12087	-0.76326	-0.52567	-0.02923	-0.12522	-0.03226	0.06737	0.12638	-0.74828	-0.53366	-0.40181	-0.17171	0.67977	-0.17676	-0.15214	-0.38772	-0.15587	-0.04504	0.08145	-0.2546	-0.67629	0.08755	0.00815	-0.38387	-0.30289
YDR283C	-0.37465	-0.22162	0.24698	-0.07942	0.47891	0.5888	0.00416	-0.07425	1.02485	0.29099	0.14799	0.30243	0.08563	0.02841	-0.74428	-0.64833	0.21134	0.07514	-0.55201	-0.41615	-0.78563	-0.27633	-0.70671	-0.39511	0.16735	-0.0168	0.06163	0.1777	0.38301	-0.2794	-0.36607	-0.10657	0.13135	0.78344	-0.42219	0.13884	-0.38806	-0.14324	-0.0454	-0.01678	-0.61038	0.28287	-0.043	0.2192	-0.54798	-0.36926
YOR296W	-0.12949	0.21847	0.44989	0.48763	0.16719	1.4295	-0.1556	0.41968	1.14374	0.44555	0.35528	0.58389	0.39206	-0.39502	-0.60084	-1.00872	-0.07322	-0.28668	-0.79252	-0.65828	-0.15831	-0.08223	-0.48648	-0.39052	0.28652	-0.10409	0.07425	0.02327	-0.41359	-0.74869	0.36547	0.33075	-0.64179	0.46992	-0.05617	0.17927	-0.11167	0.01179	0.1221	0.0184	-0.61228	0.13014	-0.2044	0.14451	-0.26174	-0.23174
YOR191W	-0.01709	-0.16413	0.45396	-0.17862	0.17675	0.20958	0.13869	-0.16393	1.08021	0.39335	0.52843	0.70183	-0.13023	-0.01175	-0.38414	-0.3249	-0.28089	-0.57003	-0.8759	-0.18999	-0.3809	-0.21889	-0.41269	-0.69905	0.20773	0.16728	0.14121	-0.00504	0.91989	0.20926	0.35119	0.19115	-0.04247	0.16065	-0.31971	-0.08858	-0.26282	-0.59814	0.18358	-0.06511	0.84	-0.0448	-0.2254	0.33244	0.11873	-0.19178
YPL137C	-0.44638	-0.28885	0.17574	-0.05543	0.43431	0.98871	0.0356	0.22151	1.22152	0.36698	0.12254	0.29878	0.15603	-0.24649	-0.7732	-0.95638	-0.38504	-0.6005	-0.79016	-0.15801	0.10135	-0.31304	-0.60876	-0.48573	0.21094	-0.08106	-0.14822	-0.09421	0.30656	-0.50555	0.59075	0.04666	-0.18323	0.69222	-0.39651	0.11681	-0.31324	-0.34186	0.06949	-0.005	-0.30038	0.39701	-0.22807	0.07818	-0.0562	-0.32181
YMR247C	-0.22237	-0.7308	0.28429	-1.0337	0.36312	0.34006	-0.10453	-0.13801	1.14208	0.36743	-0.11086	0.3066	0.3457	-0.35807	-0.61224	-0.96408	0.07316	-0.19518	-0.71958	-0.67573	0.20164	-0.25703	-0.4544	-0.53205	0.51961	0.07839	-0.2319	-0.17881	0.57393	0.00425	0.17947	0.23707	-0.32278	0.26384	-0.47752	-0.03046	-0.91048	-0.13382	0.16266	0.23914	-0.75984	-0.09037	-0.02901	0.15195	-0.02209	-0.1511
YML081W	0.3407	0.13933	0.21878	-0.21108	0.20228	0.46633	0.18638	0.16627	1.19544	0.44951	0.3081	0.50029	0.52655	-0.07561	-0.33609	-0.64848	-0.03884	-0.26022	-0.92786	-0.45636	0.45132	-0.41806	-0.07631	-0.28147	0.30501	-0.169	-0.10405	0.0861	0.68463	-0.39039	-0.32042	-0.07471	-0.15984	0.56989	0.10326	0.34904	-0.52701	-0.10496	-0.09274	0.03592	-0.12532	0.91495	0.0133	0.32005	0.0609	-0.15689
YHR164C	-0.17117	-0.30488	0.79208	0.3141	0.21642	0.53003	0.56464	0.62311	1.28613	0.62743	0.18292	0.47939	0.83251	1.13023	2.0016	2.30395	-0.1229	-0.19929	-1.0545	0.03951	0.12876	-0.50785	0.02023	-0.45323	0.17993	-0.14654	3.15418	3.26894	0.4945	-0.40862	-0.46356	-0.17877	-0.22238	0.30994	0.56911	0.87918	1.06659	1.05824	0.30336	0.19963	0.28276	0.00063	0.07452	0.46318	0.41627	0.04978
YLL067C	-0.00366	-0.24053	0.55859	0.17101	0.06388	0.66218	-0.11674	-0.15529	1.32597	0.60155	0.23266	0.55856	0.23253	-0.87914	-0.59588	-1.03073	-0.07008	-0.10102	-0.64127	-0.2858	0.25137	-0.75218	-0.14462	-0.6546	0.13411	-0.21816	-0.01328	-0.01805	0.72991	-0.08935	-0.49292	-0.09655	0.10606	0.75211	-0.4947	-0.11315	-0.60699	0.07414	0.30932	0.57796	-0.19038	-0.00394	-0.70496	-0.06572	-0.37611	-0.26474
YGL150C	0.05301	-0.13938	0.25642	0.17679	0.178	0.43671	0.17195	-0.01707	1.47424	0.80074	0.14432	0.6836	0.40195	-1.01935	-0.49038	-0.90743	0.13283	0.02107	0.39152	0.01693	0.27092	-0.7019	0.13453	-0.4671	-0.10848	-0.3231	0.06852	0.11206	0.61111	-0.20296	-0.49924	0.1795	-0.29794	0.201	-0.45185	0.18503	-0.6274	-0.1258	-0.25781	0.35543	-0.33885	0.30461	-0.41978	0.35035	-0.66406	-0.15896
YHR155W	-0.73805	-0.50869	-0.39988	-0.35009	-0.04983	-0.43001	0.01268	-0.42929	1.6457	0.65642	0.38156	0.7984	0.86119	0.07667	-1.02459	-0.24679	-0.15276	-0.0692	1.09756	-0.49339	0.5445	-0.74913	0.10356	-0.80149	-0.18433	-0.34687	0.3312	0.15083	0.4457	-0.29218	0.76938	0.45986	1.04083	0.13209	-0.10889	0.57742	-0.57503	0.11843	-0.34616	0.05234	0.55492	-0.19236	-0.75297	0.09705	-0.32258	-0.07104
YPL110C	-0.79269	-0.82277	0.35636	-0.6446	0.57791	0.84522	-0.20724	-0.06988	-1.18201	0.19878	0.11145	0.22881	-0.42986	-0.2077	-1.1709	-0.971	0.33722	0.47097	0.84524	-0.87324	0.61224	-0.29929	-0.30919	-0.04631	-0.61884	-0.08441	-0.11972	0.21905	0.70735	0.6069	0.09076	-0.88416	-1.19376	-1.106	0.51386	0.47314	0.05976	0.54258	-0.56009	0.02667	0.07969	-0.75877	1.23439	0.79802	-0.1025	0.02986
YLR223C	-0.50732	-0.53462	0.63121	0.58953	0.29436	0.90017	1.61941	1.71758	-3.06446	0.43026	-0.0896	0.17614	0.03504	0.77518	1.53592	2.00864	0.51217	1.27155	1.44699	0.50648	1.33695	0.5171	0.64988	0.87409	0.14718	0.24938	0.63623	1.2954	-0.21899	-0.49007	-0.36778	-0.45456	-0.23489	0.18106	2.01889	1.89254	0.18272	0.55566	-0.56081	0.22384	0.35793	0.06287	-0.8567	-0.2314	-0.29863	0.04044
YLR189C	0.18761	0.0789	0.46024	0.19698	0.74877	0.78512	-0.16326	-0.15518	-0.78301	0.27589	0.21331	0.15483	-0.83435	-0.50352	-0.97437	-0.91971	0.05394	0.04947	0.44283	-0.51736	0.36643	-0.26274	0.59748	-0.01586	-0.25042	-0.35928	-0.43083	0.00176	-0.26912	-0.5925	-0.04343	-0.3704	0.18042	0.07208	0.68527	0.34398	-0.62507	-0.36998	0.20619	0.15558	0.4101	-0.73865	-0.79893	-0.33757	-0.57995	-0.1628
YHR119W	0.14404	-0.04497	0.98338	0.56564	0.2964	0.43793	0.34584	-0.13688	-3.04743	0.14767	-0.03811	0.07112	-0.388	-0.40402	-0.51501	-1.09751	0.56009	0.33643	-0.04974	-1.14831	-0.26443	-0.71674	0.11478	-0.6893	-0.09208	-0.37482	-0.26201	-0.22756	-0.78074	-1.60711	0.84554	0.18376	0.60644	0.07782	0.01231	0.48133	-0.31863	0.06264	0.45371	0.47169	-0.02372	-0.10559	0.13534	0.81702	-0.24001	-0.3698
YNL106C	0.55805	0.54378	1.02148	1.43393	0.47015	0.70381	0.23152	0.19607	-0.31926	0.36885	0.43692	0.28485	-0.37246	0.34102	-0.00146	0.4421	-0.0901	-0.2684	-0.55817	-0.14987	0.14442	0.30345	0.25985	-0.03099	0.09042	0.14484	0.12198	0.32777	0.06347	-0.83317	0.03063	-0.20404	-0.15669	-0.07272	0.58321	0.56961	0.16837	-0.16995	-0.05766	-0.17677	0.49515	-0.9104	0.00747	0.11708	-0.0471	0.18593
YPR097W	0.00826	0.08298	0.45622	0.61984	0.0795	0.41327	0.27414	0.26687		0.30979	-0.23069	0.20061	-0.4125	-0.15476	-0.83371	-0.77167	0.16681	0.26315	-0.02158	-0.68475	-0.17024	-0.0517	-0.38276	-0.26317	0.02862	0.05233	-0.25589	0.02935	0.07451	0.27637	0.30609	0.72864	0.10293	0.29794	0.26011	0.26411	-0.05169	-0.13961	0.123	0.22888	-0.0634	-0.67297	-0.45629	-0.49256	-0.47987	-0.20783
YJL092W	-0.10165	-0.03715	0.51849	0.35085	0.62409	0.78978	0.0442	0.17598	-1.08857	0.32708	0.66076	0.59799	0.17985	0.281	-0.44461	-0.41722	-0.06636	-0.3114	-0.23946	-0.80477	-0.3094	-0.10592	-0.45395	-0.52075	0.2349	0.01769	-0.29867	-0.21651	0.24403	0.13867	-0.20661	0.03226	-0.20314	-0.12662	-0.04624	-0.06758	-0.16272	-0.08843	0.33903	0.35232	-0.05019	-0.30537	-0.29603	-0.05355	-0.41649	-0.52806
YNL267W	-0.0235	0.07688	0.41136	0.48359	0.18261	0.60347	0.09911	0.2311	-0.95257	0.1785	-0.06485	0.10785	0.49453	0.19148	-0.38286	-0.55787	0.06027	0.03082	0.02043	-0.7409	-0.38151	-0.12881	-0.84085	-0.4178	0.38657	0.1921	-0.20815	-0.09651	0.26315	0.49232	-0.35128	0.20698	0.20799	0.36083	0.00962	0.02486	-0.46209	-0.16763	-0.2851	-0.0209	-0.27862	-0.49924	-0.14357	-0.38602	-0.52514	-0.26588
YGR070W	-0.02747	0.27393	0.47631	0.57152	0.53339	0.85806	0.12209	0.15838	0.04312	0.25796	0.01827	0.18003	0.1258	-0.28145	-0.37867	-0.70719	0.2888	0.08749	-0.24881	-0.83066	-0.52526	-0.03749	-0.80991	-0.54384	0.11556	-0.09336	-0.23215	-0.2014	0.69923	0.75486	0.01396	0.64175	-0.34023	0.09163	-0.03395	-0.23244	-0.26219	0.06978	-0.09513	0.4655	-0.35771	0.13302	-0.14698	-0.11692	-0.5954	-0.3516
YLR039C	0.34436	0.61978	0.50395	0.62003	0.59439	0.61401	0.17497	0.09549	-0.04054	0.18791	0.17648	0.25051	0.12595	-0.05115	-0.01238	-0.09132	0.1746	0.06872	-0.39299	-0.53568	-0.65161	0.03651	-0.403	-0.41926	0.1629	0.05513	-0.12573	-0.13468	0.75613	0.34656	-0.02537	0.16804	-0.54241	0.14932	-0.04975	-0.2754	0.16191	-0.05786	0.18632	0.06711	0.01964	-0.01917	-0.32181	-0.13252	-0.19886	-0.26774
YHL023C	1.15223	1.56921	1.26294	2.17035	0.59735	1.0395	0.90428	0.5621	0.36334	0.21656	0.0015	0.36483	0.41053	0.32992	0.60455	0.87496	0.76199	0.37212	-0.83804	-0.08028	-0.12364	0.53598	-0.53194	-0.27961	0.20512	0.2478	0.07877	0.3481	0.5203	0.84754	-0.62968	0.59664	0.39603	1.11765	0.12714	0.09699	0.85438	0.73783	0.64748	0.68306	0.79295	0.80772	0.02906	0.04283	-0.14028	0.05562
YDL223C	0.57918	0.61403	0.22144	0.10599	0.52689	0.70736	-0.25593	-0.15089	0.2702	0.49995	0.09228	0.24524	1.16088	0.53004	-0.63155	-0.84482	0.32474	-0.00566	-0.26371	-1.08566	-0.29641	-0.0902	-0.51987	-0.56468	0.66164	0.05424	-0.73124	-0.69699	0.28874	-0.05372	-0.56766	-0.20138	-0.7594	0.61532	-0.14499	-0.28932	0.2411	0.12421	0.46707	0.24197	-0.17477	-0.64769	-0.18319	-1.16885	-0.66119	-0.79602
YML117W	0.32434	0.43771	0.49555	0.73414	-0.38207	-0.04865	-0.1115	-0.15327	1.52719	0.38943	1.18412	1.03303	-0.18691	0.59262	-0.16842	0.60797	0.11192	-0.36539	-1.54626	-0.16652	-1.36999	-0.22533	-0.41269	-0.98902	-0.06314	0.56131	0.04678	0.32297	-0.31592	-1.38777	-0.58774	-0.78094	0.02516	0.08035	-0.24885	-0.1162	0.09263	-0.34843	-0.54723	-0.80047	0.95717	-0.29491	-0.27747	0.82952	0.07495	-0.11957
YKL033W	0.14377	0.75732	-0.08611	0.01117	0.90989	0.70694	-0.22896	-0.12904	0.598	0.32687	0.29484	0.41346	0.11334	-0.29583	-0.44037	-0.71824	0.05865	-0.00811	-0.81129	-0.86507	-0.60822	-0.21581	-0.30244	-0.30923	0.12483	0.23219	0.12536	0.22668	0.19478	0.1041	-0.33875	0.18578	-0.26814	0.42994	-0.10322	-0.29591	-0.22675	-0.13507	0.41797	0.10166	-0.62221	-0.97308	-0.21577	-0.74521	-0.24167	0.05006
YHR077C	0.05441	0.2557	0.3738	0.11316	0.24765	0.34006	0.64568	0.48097	0.95096	0.51337	0.09278	0.38707	0.39997	-0.66854	0.15114	-0.3692	0.28786	0.71335	-0.16947	-0.26523	0.29454	0.69159	0.38283	0.40974	0.71541	0.70081	0.04496	0.47681	-0.605	-0.27361	0.03044	0.22852	0.4069	1.17129	0.45378	0.30023	0.17004	0.44698	0.58742	-0.29459	0.04711	0.89548	-0.6319	-0.19406	-0.15893	0.26842
YIL128W	-0.07113	0.49352	0.20417	0.56602	0.04402	0.38335	0.10454	0.24037	1.02217	0.34537	0.31555	0.50828	0.13915	-0.24409	-0.52573	-0.67899	-0.33952	-0.36079	-0.63332	-0.36994	-0.72066	0.02898	-0.45694	-0.28712	0.17364	0.10168	0.09819	0.10486	-0.31949	-0.87333	-0.79733	-0.39069	-0.3398	0.41057	-0.02931	-0.17448	-0.57344	-0.29398	0.32628	0.37002	0.01425	-0.56783	-0.37466	-0.32626	-0.26267	-0.29545
YJR109C	-0.01087	0.51375	0.09648	0.02383	0.3829	0.46848	-0.22551	-0.20748	0.97047	0.37007	0.29127	0.46971	0.24539	-0.61582	-0.79543	-1.14502	-0.26769	-0.40481	-0.7103	-0.7409	-0.68562	-0.24168	-0.40719	-0.33464	0.04191	-0.19118	-0.0005	-0.18141	-0.04959	-0.72865	0.17493	0.20698	0.0936	0.48819	-0.2466	-0.25795	-0.33759	-0.15478	0.13242	0.02061	-0.92066	-0.50403	-0.00395	-0.17481	-0.21818	-0.27345
YGR047C	-0.22266	0.24919	0.33977	0.06461	0.09165	0.51831	0.40918	0.49149	1.04434	0.47849	0.19398	0.44231	2.05696	1.59058	1.06764	0.75035	0.09693	-0.03643	-0.65474	-0.3421	0.12268	0.23685	-0.53556	-0.38812	0.25075	0.05866	1.23341	1.25829	0.29915	-0.55529	0.02728	-0.17408	0.09127	0.6364	0.88782	0.73817	0.1294	0.61327	0.41267	0.34791	-0.64499	-0.16328	-0.24647	-0.05297	-0.13242	-0.18785
YBL063W	-0.5036	-0.05949	0.07597	-0.11113	-0.10451	0.31186	-0.09389	0.00204	1.11742	0.27268	0.16545	0.27418	-0.18879	-0.574	-0.70919	-0.97851	-0.38772	-0.5724	-1.10125	-0.54793	-0.3348	-0.49115	-0.70916	-0.74231	0.0847	-0.17976	-0.29272	-0.24348	1.85282	2.13459	0.10066	0.14138	-0.42404	0.2069	-0.44451	-0.16669	-0.69997	-0.58995	0.18713	-0.16388	0.13177	0.48648	-0.45942	0.12437	-0.03372	-0.13807
YIL125W	-0.37071	-0.18604	0.25403	-0.15483	-0.13056	0.09105	-0.1172	-0.076	1.11301	0.43652	0.26339	0.47845	0.08648	-0.54243	-0.33802	-0.76593	-0.36187	-0.5699	-0.82426	-0.38765	0.19561	-0.24117	-0.3245	-0.36479	0.47607	0.0412	-0.34704	-0.12966	0.38126	-0.03125	-0.16286	0.08444	-0.40039	0.30419	0.04928	0.20555	-0.39919	0.01744	-0.07321	0.08582	-0.98733	0.02624	-0.38973	0.04304	-0.35751	-0.48905
YOL045W	-0.7084	-1.16357	-0.12422	-1.33461	-0.17063	-0.13886	-0.19471	-0.25685	0.96582	0.41065	0.18048	0.48467	-0.12521	-0.66979	-0.82242	-1.02066	-0.4144	-0.34442	-0.5104	-0.15977	0.43861	-0.37152	-0.2989	-0.56621	0.00739	-0.40963	0.02614	-0.12049	0.93328	0.37634	-0.141	-0.09405	-0.44016	0.2508	-0.40273	-0.24833	-0.61395	-0.23164	0.26418	0.36928	-0.77696	-0.30912	-0.69195	-0.3113	-0.08772	0.02331
YGL241W	-0.07227	-0.07321	0.06572	-0.3583	0.19687	0.58415	0.03397	-0.09254	1.20901	0.62324	0.39047	0.61848	-0.23081	-0.31759	0.08261	0.01194	0.16638	0.24345	-0.30511	0.3442	0.61992	-0.37667	0.36546	-0.12079	0.2133	-0.38225	0.28813	-0.00689	0.81214	0.31932	-0.23869	-0.00865	-0.53455	0.5236	-0.10181	0.24669	-0.94116	-0.06026	0.31836	0.44391	-0.4564	-0.31541	-0.49237	0.18799	0.08374	0.19941
YER111C	0.08944	0.04008	2.24828	2.18628	0.10996	0.42926	0.33283	0.05449	1.26327	0.4599	0.37028	0.75916	2.29238	2.08007	0.49191	0.62963	-0.32261	-0.3701	-0.58202	0.09616	-0.30508	-0.67265	0.03589	-0.34603	-0.39746	-0.40492	0.0865	0.14495	0.43992	-0.45018	-0.20932	0.72642	0.53894	0.78961	-1.02454	0.36717	-0.46897	-0.30146	-0.58229	0.0904	0.53432	0.69223	0.3558	1.18427	-0.18568	-0.58856
YIL169C	-0.80026	-0.37301	-0.4068	-0.68934	0.17272	-0.10761	0.20568	-0.04273	1.51471	0.69584	0.39708	0.87691	0.4292	-0.09348	-0.79601	0.05712	-0.09511	-0.05294	0.70502	-0.48662	0.72228	-0.67728	0.51269	-0.53944	0.12016	-0.32326	0.31862	0.05411	0.32737	-0.31786	0.75874	0.60094	0.46163	-0.11726	0.57172	1.04532	-0.66847	0.19508	-0.16378	0.18222	0.13947	0.18575	-0.73613	0.1536	-0.34873	0.10807
YEL022W	-0.32332	-0.62296	0.67577	0.00866	0.30079	0.62861	-0.08089	-0.04748	-1.49772	0.49692	0.0205	0.26927	-0.50179	-0.24897	-0.91168	-0.8679	0.10696	0.56702	1.42076	-0.50721	0.86482	-0.17556	0.27633	-0.06469	-0.81674	-0.61851	-0.56243	0.06805	0.3911	-0.23931	-0.59659	-1.04281	-0.18323	0.34001	0.63374	0.46093	-0.30345	0.11572	0.5254	0.47194	0.24158	-0.39192	-0.58162	-0.46227	-0.67525	-0.16792
YHR165C	0.16725	0.11204	0.74308	0.25574	0.19075	0.85854	-0.24246	0.11614	-1.66076	0.3302	0.11518	0.33671	-1.22409	0.12342	-0.05706	0.41106	-0.41358	-0.62998	-0.19551	-0.55505	0.18498	-0.13003	-0.02036	-0.41055	-0.49024	-0.37223	1.35715	1.54345	-0.36099	-0.88415	-0.40182	-0.50624	-0.43118	-0.17558	0.22847	0.33167	-0.12434	-0.18339	-0.2369	-0.00825	0.42946	-1.42429	-0.80062	-0.21665	-0.20272	-0.30521
YDR464W	-0.73089	-0.16685	0.50312	0.27486	0.12467	0.74211	1.86549	2.1631	-2.05157	0.40964	-0.33214	0.31951	6.09669	7.03967	1.20082	1.76012	-0.19171	0.01191	0.31581	-0.10004	0.15788	0.29858	-0.52669	-0.31527	-0.3421	-0.16261	0.02333	0.30692	1.39409	1.25638	0.34323	0.34415	-0.11576	0.11494	1.40878	1.46291	-0.20788	-0.37558	-0.30177	-0.246	0.70987	0.01053	-0.41698	0.13797	-0.36184	-0.13683
YCR032W	-0.05379	0.30367	0.70706	0.89894	0.2832	0.82577	-0.1191	0.14652	-0.48672	0.54172	-0.15888	0.3297	-0.23118	-0.4779	-0.53331	-0.78906	0.37699	0.45524	0.51033	-0.67099	-0.13577	-0.03829	-0.04764	-0.30609	-0.05424	-0.1754	-0.58369	-0.40809	-0.17771	0.12613	-0.44665	0.02922	0.45273	0.3677	0.11867	0.08248	-0.41696	-0.08318	0.33656	0.03157	-0.23294	-0.48254	-0.51947	-0.44235	-0.22739	-0.2738
YMR259C	-0.52539	-0.37009	0.03306	-0.04231	0.16077	0.46761	0.04331	0.09244	-0.00516	0.204	0.78084	0.31714	-0.28582	0.1637	-0.45141	-0.02515	0.12114	-0.07044	-0.25609	0.09065	0.00234	-0.03591	-0.33674	-0.3498	0.00907	0.21197	0.01604	-0.0054	0.33819	0.1161	-0.60622	-0.69137	-0.50164	-0.18324	-0.39961	-0.32608	-0.10269	-0.4366	0.24339	0.37704	1.02022	-1.27305	-0.25495	-0.30764	-0.1084	-0.17879
YGR271W	-0.02168	0.18664	0.19201	0.78877	0.29772	0.497	-0.16533	-0.12083	-0.3191	0.41581	-0.17079	0.09264	-0.09573	-0.18894	0.00688	-0.1342	0.29386	0.25537	-0.03612	-0.67451	-0.51656	-0.02941	-0.13941	-0.29248	-0.01707	0.13699	-0.17598	-0.13582	0.35317	0.48506	0.54343	0.47667	0.265	0.19356	0.22925	-0.13873	0.064	0.19448	0.25294	0.52102	0.05286	-0.68252	-0.36156	-0.5369	-0.5286	-0.26161
YJL042W	0.1997	0.28488	0.5644	0.55276	0.62345	0.55961	0.08315	0.01425	-1.08857	0.12206	0.07474	0.0314	0.07246	-0.19194	0.05928	-0.02825	0.09394	-0.09343	-0.5036	-1.04918	-0.08231	0.29474	0.19408	0.36936	0.05114	-0.1195	-0.24673	-0.25613	-0.21346	-0.03398	-0.26641	0.45823	0.29054	0.27022	-0.04979	-0.35881	0.21457	-0.04235	0.2776	0.03621	-0.0523	-0.65383	0.03059	-0.3765	-0.36634	-0.25165
YIL177C	0.21676	0.28152	1.19326	1.02346	0.60253	0.73746	0.07014	0.21364	-0.9594	0.11724	0.04057	0.06707	0.06415	0.51737	-0.16131	0.43666	0.02653	-0.4481	-0.79972	-0.81383	-1.10362	-0.19315	-0.46699	-0.4172	-0.18232	0.04511	-0.26205	-0.10163	0.0564	-0.26513	-0.57897	-0.26283	-0.04452	0.16376	-0.17634	-0.22362	-0.23762	-0.28353	0.08462	0.43141	0.49214	-0.36118	-0.26065	-0.119	-0.23401	-0.32808
YOR336W	0.45179	0.3511	0.08342	0.02904	0.60399	0.87547	0.10069	0.13244	-0.01423	0.22016	0.17045	0.2799	0.25076	-0.4363	-0.1828	-0.41488	-0.04636	-0.01806	-0.47137	-0.57648	-0.73123	-0.0991	-0.59206	-0.42497	0.05535	0.09414	-0.20344	-0.0619	0.55822	0.48248	-0.10601	0.42708	0.14449	0.49504	-0.11321	-0.26487	-0.3627	0.00878	0.35109	0.19413	-0.3098	0.03947	-0.32003	-0.55198	-0.29544	-0.11066
YLR467W	0.25606	0.54877	0.38012	0.48641	0.54451	0.56039	0.08028	0.22099	-0.06439	0.32291	0.02821	0.34227	0.14162	-0.23872	0.09557	-0.01067	0.03443	-0.19977	-0.83807	-0.88705	-0.98882	-0.18601	-0.42986	-0.48337	-0.18473	0.05067	-0.32362	-0.17409	0.55961	0.28786	-0.42285	-0.06719	-0.61045	0.43117	0.04928	-0.23253	0.26805	-0.05319	0.5444	0.18263	-0.56015	-0.525	-0.27515	-0.78038	-0.56557	-0.2291
YFL036W	0.18292	0.5824	0.06641	0.13473	0.60469	0.69702	-0.41271	-0.02149	0.1869	0.37537	0.23174	0.57189	0.54677	-0.3647	-0.13352	-0.60199	-0.02103	-0.14621	-0.42617	-0.63991	-0.70421	-0.13599	-0.46221	-0.55699	-0.21367	0.068	-0.2907	0.09312	-0.86039	-0.76923	-0.30077	0.34322	-0.0772	0.54194	-0.0107	-0.40371	0.02179	-0.04227	0.18445	-0.02704	-0.81889	-0.61149	-0.06195	-0.64656	-0.3153	-0.08684
YMR229C	-0.14986	0.43425	-0.20747	0.09579	-0.46828	0.06798	1.07948	1.20625	-0.53985	0.33401	0.0772	0.60775	-0.04197	-0.54467	0.96914	0.69396	-0.16385	-0.11208	-0.38334	-0.31174	-0.72805	0.0015	-0.49888	-0.16934	-0.11142	0.0574	-0.07039	0.11696	-0.43193	-0.38311	0.38904	0.59289	-0.26541	0.63772	2.73626	2.4935	0.11973	0.31252	0.44029	0.19924	-0.8629	-0.47355	-0.5343	-0.87508	-0.20035	0.11592
YAL063C	0.0251	0.5733	-0.10841	0.28525	0.72096	0.67509	0.18901	0.20721	0.07756	0.39762	0.13538	0.47611	0.23975	-0.35962	-0.26082	-0.64506	-0.06377	0.06002	-0.40058	-0.42453	-0.87918	-0.16917	-0.4501	-0.57113	0.0529	0.22454	-0.21492	-0.05825	-0.30346	-0.56305	-0.37289	0.0659	0.21595	0.6841	-0.1059	-0.30326	-0.08237	0.00715	0.47294	0.31725	-0.31021	-0.13737	-0.33468	-0.80672	-0.45707	-0.20596
YMR219W	-0.26148	0.45717	-0.16369	0.22199	0.43174	0.62236	-0.11699	0.05039	0.57933	0.38776	0.21957	0.55593	1.50897	1.07691	-0.60727	-0.71824	-0.05815	-0.21641	-0.40276	-0.36015	-0.90248	0.0787	-0.609	-0.48499	-0.05829	0.06778	-0.15933	-0.01205	-0.50733	-0.37156	-0.61707	-0.18916	0.39469	0.95845	-0.19869	-0.15765	0.03675	0.15572	0.52524	0.40491	-0.29428	-0.24311	-0.2974	-0.54646	-0.46557	-0.2967
YLR398C	-0.58348	-0.23792	-0.57031	-0.83239	-0.03374	-0.02139	-0.18138	-0.11294	0.97057	0.49696	0.35956	0.50857	-0.01553	-0.23602	-0.12989	-0.28272	0.4261	0.23584	-0.60978	-0.47673	-0.24261	0.2287	0.14776	-0.14931	0.16288	0.03998	-0.06694	-0.10655	-0.58086	-0.83432	-0.57979	-0.63287	0.68092	0.9218	0.13099	0.0757	0.1431	-0.02502	0.61194	0.07969	-0.35138	-0.37113	-0.73942	-0.75384	-0.10499	-0.11199
YCR089W	-0.32158	0.38707	0.1763	0.19005	0.70503	0.78842	-0.23866	-0.18029	0.96775	0.35504	0.03994	0.34193	0.04347	-1.03988	-0.75368	-1.28633	-0.13672	-0.11813	-0.41514	-0.6454	-0.72697	-0.08141	-0.41015	-0.24228	0.16623	0.03878	-0.36985	-0.36519	0.38781	-0.30015	0.03279	-0.14551	0.58433	0.84517	0.05496	-0.13438	-0.23598	-0.31627	0.42707	-0.06382	-0.31813	-0.30055	-0.33904	-0.9599	-0.6729	-0.39836
YLR436C	-0.54459	-0.37583	-0.16127	-0.89449	-0.70426	-0.03736	-0.0567	0.30579	1.05903	0.44415	0.13781	0.39995	-0.28536	-0.09943	-0.26362	-0.11839	0.09187	0.06481	-0.68844	-0.2199	-0.38398	0.07562	0.1521	-0.10598	0.46371	0.42644	-0.15543	-0.2231	-0.40824	-1.01418	-0.238	-0.35618	0.52379	0.61375	0.09565	0.03937	-0.08603	-0.27805	0.46984	-0.02043	0.19461	-0.26539	-0.67365	-0.27176	0.09467	0.05223
YHR186C	0.06527	0.28515	0.70761	0.7102	-0.68184	0.11286	0.78816	0.85191	0.78268	0.44611	0.54885	1.11601	0.31826	-0.35757	0.8563	0.51365	-0.10476	0.37921	-0.02234	0.53793	-0.82467	0.56708	0.10957	0.88863	0.20215	0.27732	0.36942	0.29966	0.03484	-0.34619	-0.4074	-0.25794	0.95625	1.15923	0.46242	0.56156	4.12193	4.44524	-0.03774	-0.01449	-0.57921	0.51564	-0.05981	-0.03539	-0.08163	0.06307
YDR293C	-0.62034	-0.42465	-0.11163	-0.73644	0.06349	0.21025	-0.23455	-0.40526	0.98694	0.27737	0.1015	0.2992	-0.45457	-1.01174	-0.55122	-0.9131	-0.36705	-0.50681	-0.38547	-0.61133	0.4113	-0.11152	-0.33153	-0.70228	0.21274	-0.06032	-0.3504	-0.40424	-0.34355	-0.58566	-0.03322	-0.25307	0.08898	0.32149	-0.16985	-0.12718	-0.75561	-0.17392	0.04768	0.12868	-0.99974	-0.38517	-0.71369	-0.11202	-0.26597	-0.17424
YKL101W	-0.19167	0.04611	0.3485	0.16163	0.36288	0.55684	-0.07699	-0.07488	0.96239	0.41704	0.20866	0.47839	0.13946	-0.63961	-0.3568	-0.71636	-0.37171	-0.37609	-0.41004	-0.05457	0.45376	-0.33355	-0.00482	-0.30096	0.12133	-0.44764	-0.27298	-0.44931	0.86413	0.5551	-0.38006	0.25651	-0.70058	0.31687	0.12402	0.46299	-0.57401	-0.03614	0.02552	0.60667	-0.37135	0.03657	-0.51362	-0.04507	-0.53755	-0.3185
YNL273W	-0.38276	-0.27019	0.34743	-0.15433	-0.15491	0.268	0.06086	0.0467	0.9911	0.43402	0.07341	0.44361	-0.14633	-0.68336	-0.43827	-0.74576	-0.37544	-0.33947	-0.42318	-0.07843	0.31199	-0.63612	-0.27863	-0.55902	-0.26109	-0.91529	0.22623	-0.1476	0.56471	0.11142	-0.92704	0.03412	-0.50262	0.41886	-0.35318	-0.05667	-0.49914	-0.0511	0.08465	0.03008	-0.73444	0.40694	-0.49489	0.24603	-0.1566	-0.16036
YGL197W	2.60815	2.11952	2.0806	1.37169	0.39181	0.48788	0.3478	0.13479	1.91035	0.84971	1.73587	1.21173	1.15226	-0.61703	-1.07423	-1.93073	1.02444	0.78372	-0.49292	0.29106	2.90785	0.65862	3.40116	1.66733	0.82678	-0.35636	2.73758	2.15009	2.86369	1.81155	0.36601	0.00122	1.19481	1.58728	-1.00757	-0.70717	-1.8179	-1.49789	1.11281	0.94284	0.54711	1.43202	0.33529	0.32282	1.39065	0.89747
YPL012W	-0.96598	-0.18503	-0.34468	0.17952	0.22672	0.08196	1.16877	1.11165	0.81357	0.60966	2.98348	3.14657	1.31232	0.80059	1.04547	2.30991	4.31881	5.19828	0.7662	4.77454	1.90744	1.64696	2.5278	2.10232	3.63189	2.73992	3.72179	3.31459	-0.72759	-0.39979	2.89915	3.79405	2.86292	3.1428	0.77649	2.99754	3.83576	4.5493	2.84734	4.52432	0.83809	2.54255	0.70582	2.59049	4.97619	5.45429
YLR084C	-0.17698	-0.45756	0.55847	-0.87747	0.402	0.8932	-0.28363	-0.04329	-1.51579	-0.4013	-0.00328	-0.10673	0.5406	0.32268	-1.10382	-0.74145	0.06969	0.02868	0.86485	-1.19739	0.46699	-0.18509	0.5678	0.61184	-0.76691	-0.17315	-0.23628	0.28179	-0.67442	-0.68864	-1.80598	-1.08216	-0.41979	-0.84184	0.34795	0.21516	0.0139	0.17098	-0.6752	-0.51937	0.20632	-0.31535	1.94949	1.75234	-0.42793	-0.22208
YGR218W	3.08976	2.83213	1.67892	0.97889	6.79919	6.27386	1.75616	0.87086	2.86788	3.10209	3.28073	1.47848	-0.1305	0.83258	2.25127	2.64361	6.587	6.47954	-1.06739	1.29568	1.14676	0.67473	3.59404	1.82113	4.53873	4.33115	3.08401	2.83687	1.05722	0.00689	7.23245	5.62065	0.4827	0.13724	3.30357	3.56693	1.18838	0.91253	5.8463	6.9293	0.99905	-0.02006	1.62858	1.81836	6.95918	6.33631
YAR009C	-0.21105	0.17197	0.67159	0.04484	0.19018	0.29527	0.04195	0.16311	-0.75656	0.32388	0.12174	0.29314	-0.39398	-0.39594	-0.98241	-0.99514	-0.04545	-0.08125	0.53007	-0.83066	0.03509	-0.53257	0.08495	-0.53275	-0.70696	-0.43211	-0.49371	-0.12769	0.21177	-0.42904	-0.35812	-0.82428	-0.42539	-0.08098	0.46817	0.27794	-0.13283	-0.15083	-0.2369	-0.3464	0.21318	-0.2877	-0.62149	-0.29087	-0.58891	-0.32365
YDR291W	-0.42663	-0.16587	0.90634	0.34337	0.57193	0.66787	-0.14884	-0.11668	-0.83807	0.38746	0.1301	0.39525	-1.04363	-0.09023	-0.78332	-0.40588	-0.06731	-0.45132	-0.27987	-0.21603	-0.50777	-0.56379	-0.05773	-0.7027	-0.42803	-0.31874	-0.35385	-0.17991	-0.69665	-1.22088	-0.22082	-0.43758	-0.33591	-0.42352	-0.16372	-0.27066	-0.1727	-0.22615	-0.08975	0.02878	0.49518	-1.06752	-0.28418	-0.00617	-0.23596	-0.1836
YPL217C	-0.41166	-0.96697	0.31849	-0.1877	0.50332	0.53303	-0.21306	-0.14977	-0.52637	0.32225	-0.47351	-0.18439	-0.91062	-0.75595	-0.1888	-0.30885	-0.12486	-0.3845	-0.32079	-0.53383	0.11127	-0.30746	-0.00401	-0.70153	-0.19971	-0.30523	-0.38059	-0.43547	-0.13083	-0.60018	-0.59024	-0.62766	-0.07542	-0.17891	0.24898	0.00506	0.39524	0.15572	0.2495	0.39227	-0.01221	-0.78888	-0.69762	-0.5689	-0.33569	-0.21777
YGL178W	0.12235	-0.21408	1.02032	0.62236	0.08787	0.16135	-0.16183	-0.23149	-1.11763	0.36333	-0.43971	0.05794	-0.87782	-0.46124	-0.88737	-0.54203	0.00983	-0.34919	-0.55546	-0.86211	-0.51799	-0.11043	-0.1986	-0.30961	-0.27669	-0.35001	-0.1459	-0.47204	-0.46699	-0.56098	-0.79951	-0.27935	0.50739	-0.11447	-0.30405	-0.57093	-0.24619	-0.65022	0.21419	-0.08321	0.60174	-0.8715	-0.22722	-0.1609	-0.40882	-0.2947
YJR041C	-0.18801	0.15875	0.25542	0.50349	0.1529	0.57048	0.33633	0.39034	-1.21439	0.27527	-0.19433	-0.06434	-0.00022	-0.1038	0.35758	0.27464	0.14037	-0.25547	-0.10795	-0.78206	-0.37663	0.14055	0.12314	-0.03967	0.40964	0.47699	-0.22325	-0.16089	-0.07552	0.09074	0.56169	0.88573	-0.24406	0.11235	-0.18011	-0.26316	0.25815	0.17557	0.16434	0.24701	-0.03199	-0.88032	0.0697	-0.315	-0.40907	-0.05067
YML010W	-0.2281	0.55683	3.28256	3.85954			3.30867		-5.42528	-0.60914	-1.64508	0.91997	0.29195	0.38694	-0.23618	-0.59322	2.20648	3.45123	2.04946	-0.1514	-0.71002	0.00416	1.38776	1.19058	-0.61518	0.5782	1.303	2.51292	-2.42704	-0.9166	1.07857	3.02265	0.72756	0.96492	0.78269	1.22512	3.13493	4.82203	-2.3338	-0.03742		3.43013	1.88477	2.02128	0.71331	1.66228
YLR035C-A	0.26333	0.3043	0.27164	0.81936	0.19116	0.48075	0.00307	0.10997	-0.61242	0.33211	-0.28602	0.16485	-0.47917	-0.12284	-0.22237	-0.21992	0.39309	0.25223	-0.4564	-0.68289	-1.09766	-0.20736	-0.31893	-0.25871	0.11018	0.13954	-0.32646	-0.27035	-0.34074	0.29142	-0.21243	0.34206	-0.08885	0.08766	0.06404	-0.31014	0.131	-0.13741	0.14977	-0.01089	-0.03659	0.28115	0.06732	-0.41678	-0.27438	0.15868
YNL132W	0.49876	0.55111	0.40837	0.59247	0.39171	0.64777	-0.36461	-0.25205	-0.61004	0.18604	-0.32629	0.13598	-0.61218	-0.13019	0.07334	-0.06914	0.11503	0.03091	-0.39201	-0.57648	-1.24637	-0.2721	-0.42285	-0.40191	-0.01242	0.27368	-0.37427	-0.09368	-0.15374	0.08264	-0.292	0.08727	-0.60942	-0.14148	-0.02751	-0.56981	0.18336	-0.01367	0.28357	0.2882	-0.26895	-0.07479	-0.39295	-0.82834	-0.20214	0.06481
YLR410W	0.19532	0.64601	0.31204	0.74248	0.439	0.54066	-0.10751	0.0055	-0.53656	0.15991	-0.06228	0.26243	-1.18586	0.16807	-0.10023	0.3481	-0.05817	-0.38034	-0.63686	-0.76126	-1.37258	-0.27109	-0.43666	-0.53016	-0.02277	0.51208	-0.45639	-0.05235	-0.62447	-0.62081	-0.22606	0.19798	0.17096	0.33322	-0.31356	-0.596	0.2126	-0.38679	0.09341	0.00243	0.65269	-0.54029	-0.20761	-0.55602	-0.09195	0.05589
YJL084C	0.06623	0.56601	0.00399	0.3151	0.63042	0.3728	-0.07206	-0.12866	-0.25147	0.25968	0.07436	0.33997	0.26053	0.3765	-0.45601	0.0291	-0.08875	-0.34919	-0.67892	-0.50034	-1.21708	-0.19923	-0.21954	-0.73274	-0.30538	0.33816	-0.29892	-0.03819	-0.858	-1.0687	-0.70342	-0.36227	-0.28925	0.20451	-0.26728	-0.36439	-0.22646	-0.75981	-0.01322	-0.48201	0.72842	-0.85797	-0.59489	-0.40633	-0.08717	-0.18198
YPR022C	0.52714	0.89815	0.32393	0.50096	0.32627	0.34195	-0.2682	-0.19368	-0.06026	0.1386	-0.15928	0.1421	-0.063	-0.14317	-0.06008	0.17631	-0.11272	-0.44201	-0.72516	-0.76888	-1.08375	-0.30475	-0.41149	-0.57941	-0.28024	0.16239	-0.36929	-0.22322	-0.40533	-0.4954	-0.93504	-0.13608	-0.43005	0.15906	-0.42077	-0.47191	0.13254	-0.35656	0.42322	0.2327	0.37419	-0.71175	-0.23527	-0.5827	-0.15314	0.0651
YPL009C	0.31945	0.66172	-0.54125	-0.42198	0.38139	0.63368	-0.06759	-0.06148	-0.16058	0.30386	0.15868	0.31329	0.12765	-0.56399	-0.42371	-0.72666	-0.08933	-0.4072	-0.37111	-0.55759	-0.9397	-0.247	-0.47575	-0.53002	-0.00909	0.00374	-0.409	-0.51613	0.55597	0.26072	-0.39374	-0.28986	0.70056	0.83842	-0.09224	-0.42258	-0.02478	0.28523	0.22709	0.37374	-0.6801	-1.28446	-0.21268	-1.40722	0.07578	0.14525
YDL231C	0.20097	0.71978	-0.63685	-0.36313	-0.13573	0.00973	0.06903	0.10305	0.10828	0.27621	-0.07784	0.18798	0.26777	-0.46063	-0.27375	-0.55865	-0.02988	-0.30059	-0.47137	-0.51282	-0.99466	-0.17608	-0.60552	-0.59541	0.17348	0.16119	-0.32623	-0.45115	-0.70945	-0.57973	-0.15759	0.08109	0.42594	0.71347	-0.09981	-0.34149	-0.22896	0.01124	0.44465	0.41297	-0.05669	-0.98684	-0.4141	-1.45314	-0.21054	-0.18216
YPR204W	0.41349	0.85184	-0.32443	-0.01841	-0.42414	0.05496	-0.19082	-0.15875	0.78497	0.29707	-0.17544	0.20267	0.41764	-0.50796	-0.48018	-0.78537	-0.26446	-0.43481	-0.27536	-0.22023	-1.07996	0.0106	-0.84915	-0.45246	-0.20585	-0.13311	-0.22812	-0.35658	-1.23531	-0.55639	-0.32045	0.38177	1.03763	1.31785	-0.30733	-0.31825	-0.21259	0.01179	0.39509	0.51494	-0.38141	0.41731	-0.46046	-0.80469	-0.58874	-0.22606
YBL101C	0.04256	0.66985	0.28396	0.36691	-0.4397	-0.19499	0.10917	0.05181	0.93091	0.38746	0.28156	0.35086	0.12658	-0.77403	-0.55432	-0.85934	-0.44428	-0.57487	-0.14203	-0.43002	-0.90092	-0.04568	-0.37856	-0.37863	0.13768	0.164	-0.4638	-0.61837	-0.84718	-0.68629	-0.38376	-0.09378	0.7063	0.77576	-0.23255	-0.34881	0.01934	0.25157	0.54963	0.53575	0.0958	-0.05134	-0.1317	-0.79499	-0.67574	-0.4538
YKL210W	0.19926	0.86112	-0.25969	-0.0945	-0.15765	-0.14214	-0.02079	-0.3255	0.7306	0.28514	0.00602	0.29235	-0.56183	0.07865	0.0216	0.50105	-0.22765	-0.36975	-1.01929	-0.28404	-0.99136	-0.18474	-0.23304	-0.35909	0.60624	0.63791	-0.11823	-0.1998	-0.509	-1.03773	-1.06616	-0.52952	1.58434	1.3103	-0.1157	-0.04627	-0.48081	-0.36257	1.00563	0.76337	0.66718	-0.05831	-0.2242	-0.17769	0.05072	0.03975
YNL163C	-0.6136	-0.04717	-0.02007	-0.19121	0.0538	-0.11653	-0.07852	0.05335	0.9393	0.28851	0.20809	0.30148	0.01893	-0.77492	-0.65276	-1.08388	-0.30108	-0.31517	-0.55654	-0.17298	-0.46778	-0.22632	-0.31987	-0.52644	0.06729	-0.06314	-0.2576	-0.35395	2.09801	2.12216	-0.4646	0.03547	0.34078	0.03364	-0.2539	-0.6169	-0.619	-0.34817	0.38699	0.0426	0.40055	0.22972	-0.46266	-0.36086	-0.5183	-0.35974
YOR349W	-0.20971	0.14562	0.10972	-0.15345	-0.10267	-0.20461	0.1511	-0.02294	1.15377	0.46151	0.14354	0.46224	-0.29673	-0.13474	-0.4812	-0.23672	-0.20522	-0.44629	-0.98081	-0.2476	-0.1574	-0.23478	-0.17405	-0.39521	-0.07831	-0.05967	0.05012	-0.11294	-0.06396	-0.53348	0.09001	-0.1172	0.20245	-0.16695	-0.14513	-0.29169	-0.6898	-0.99744	-0.075	-0.46592	0.28703	-0.90437	-0.15787	0.03022	0.05487	-0.1705
YKL205W	-0.05545	-0.28378	0.57563	-0.24928	-0.09974	-0.57711	0.30847	0.20257	1.29447	0.68042	0.59213	0.56433	0.35343	-0.55675	-0.01937	-0.47398	0.0975	-0.12957	-0.74959	-0.27467	0.82824	-0.38872	0.50376	-0.20756	0.38378	-0.29919	0.29034	-0.1509	0.67889	0.07268	0.0161	0.24764	0.38104	0.11447	0.15305	0.01657	-0.10615	-0.08629	0.44096	0.20344	-0.16711	-0.3374	-0.0218	0.15234	0.24703	0.12431
YAL035W	0.5288	0.67374	-0.03398	-0.05041	0.30819	0.47459	-0.15015	-0.36055	1.40764	0.75979	0.4196	0.60382	-0.13271	-0.45462	-0.21777	-0.27254	0.3553	0.32246	-0.56181	-0.06645	0.09949	-0.62903	0.31198	-0.13615	1.27642	0.57549	0.92397	0.30733	1.3745	1.2207	-0.02496	0.4943	-0.79251	0.27087	-0.0818	0.51925	-0.52701	-0.30813	1.03938	1.25385	-0.42094	-0.22403	-0.5869	0.06417	0.78175	0.8595
YOL034W	2.03312	2.05286	0.72491	-0.56155	-0.28996	-0.88914	4.83915	3.7765	1.70791	0.75259	1.12293	0.78052	3.16512	1.57064	3.18301	2.32328	0.00535	-0.55062	-1.09691	-0.49075	0.34994	-1.34396	0.60768	-0.88281	0.84276	-0.40273	-0.04925	-0.94792	3.50003	3.12944	2.15696	1.79977	0.95906	0.49047	2.80999	2.78197	-0.26777	-0.58718	0.41842	-0.20806	0.31595	-0.08608	0.07649	-0.02302	0.253	-0.35177
YIR002C	-0.94894	-0.60152	-0.15628	-0.08588	-0.30259	-0.98885	0.24432	-0.29252	1.07457	0.50604	0.30377	0.8422	0.09963	-0.52143	-0.81835	-0.3042	-0.30598	-0.15683	1.16497	-0.83905	0.48992	-0.50526	0.19585	-0.62838	-0.22145	-0.66895	-0.04602	-0.22793	0.34462	0.10418	0.15542	0.13833	0.52779	-0.74296	1.11044	1.23614	-0.87672	-0.05226	-0.18487	-0.34372	0.13863	-0.0329	-0.68576	0.05878	-0.39459	-0.01534
YDR457W	-0.6788	-0.76806	-0.03264	0.3691	1.05513	1.63869	0.41134	0.15192	-1.5215	-0.98924	0.26713	-0.24472	-0.54659	0.46555	-0.77307	-0.27918	-0.22865	-0.6495	-0.36184	-0.64385	0.17798	-0.14131	0.0968	0.22525	-0.45421	0.02444	0.13457	0.43999	-0.38786	-0.3851	0.43598	-0.0709	-0.54392	-0.23845	0.01671	0.33296	0.27574	-0.43855	-0.97796	-1.08226	1.55787	0.21527	2.48659	2.26364	0.14817	0.09784
YLR320W	-0.20825	-0.20093	-0.11666	-0.07665	0.23724	0.61251	-0.66455	-0.28523	-0.87856	0.00064	-0.2175	-0.05711	-0.89833	-0.09283	-1.05466	-0.80265	-0.07744	-0.07638	0.38947	-0.52552	0.67509	-0.15746	0.40221	-0.05983	-0.8299	-0.48699	-0.00502	0.04477	0.70701	0.22589	-0.47777	-0.80238	-1.13054	-0.27455	0.28423	0.0785	-0.19457	-0.3232	-0.93783	-1.30893	0.78617	-0.28833	-0.80034	-0.68409	-0.66767	-0.29147
YIL129C	0.09701	-0.6102	0.57624	0.19698	0.21974	0.64765	-0.18636	0.17683	-0.81936	0.1823	-0.13343	0.03414	-0.47524	0.25284	-0.42899	-0.15746	0.07677	-0.01325	-0.37422	-0.45974	3.07128	1.89019	0.94941	0.01527	-0.72506	-0.39081	-0.15535	-0.13333	-0.50413	-0.93052	-0.22284	-0.37593	-0.62539	-0.19757	0.73051	0.48025	0.34871	0.40271	-0.51986	-0.07396	0.24353	-0.09371	-0.17327	0.26093	-0.19808	-0.1545
YLR419W	-0.1026	0.06412	0.41303	-0.05213	0.43165	0.80562	1.39396	1.62084	-0.3888	0.11939	0.31102	0.08951	0.73781	1.00201	3.47585	3.66943	1.29947	1.18643	0.29484	-0.04086	1.10095	0.2744	0.05804	-0.77163	2.66252	2.79148	4.78053	5.05501	-0.11278	-0.69599	-0.12314	-0.25494	-0.66885	-0.49636	3.94065	3.46592	1.87327	1.77451	0.14539	0.06316	0.19011	-0.21534	-0.801	-0.022	-0.14744	0.04707
YER155C	-1.15037	-1.2988	-0.11172	-0.9507	-0.08349	-0.00487	-0.5917	-0.27243	-0.8118	0.06777	-0.75376	-0.26084	-1.35937	-0.94134	-0.47811	-0.37573	-0.68797	-0.94758	0.07624	-1.28829	-1.18442	-0.94879	-1.21121	-1.11831	-0.91944	-0.63335	-1.2256	-1.05904	-0.84005	-1.03274	-0.04319	-0.40652	-0.58031	-0.62738	-0.21525	-0.45828	-0.15501	-0.19938	0.2601	0.13107	0.06222	-1.01162	-0.07665	-0.04538	-0.59402	-0.52922
YLR086W	-0.18566	-0.15531	0.15573	-0.08943	0.56225	0.76188	0.11765	0.36288	-0.09661	0.24349	-0.38015	-0.00511	-0.39564	-0.15141	-0.41626	-0.36711	-0.30809	-0.38623	-0.26371	-0.39732	-0.5257	-0.09691	-0.06091	-0.22679	-0.18008	0.14016	-0.32554	-0.24581	-0.67696	-0.89598	-0.66244	-0.4393	-0.50577	-0.51971	-0.27572	-0.66809	0.22126	-0.25251	0.04234	0.11942	0.72865	-0.60403	-0.37087	-0.20794	-0.17706	-0.17849
YNL271C	-0.02323	0.1941	0.54806	0.34585	0.20366	0.53003	-0.10965	-0.2089	-0.57101	-0.04149	-0.07908	-0.01501	-0.68095	0.40618	-0.11346	0.5618	0.03051	-0.31442	-0.30627	-0.08921	-0.7365	-0.05811	-0.03795	-0.43475	-0.31383	0.22984	-0.18798	0.00826	-0.76161	-0.8587	-0.40081	-0.33599	0.13724	0.03061	-0.40431	-0.52034	0.01423	-0.87134	0.14539	-0.26181	0.73482	-0.99109	0.12186	0.03627	-0.1302	-0.3108
YBR115C	0.36867	0.4069	-0.06942	-0.44478	0.51301	0.43037	-0.01102	-0.04878	-0.7891	-0.2867	-0.35902	-0.38541	-0.2928	-0.22611	0.09758	-0.10481	0.05342	-0.05543	-0.41208	-0.64108	-0.96357	-0.69561	-0.15193	-0.30538	0.04268	0.16172	-0.35413	-0.42695	-0.0089	0.03403	-0.61603	-0.31804	-0.14849	-0.13017	-0.15737	-0.7046	0.06446	-0.14998	-0.15609	-0.04141	-0.34964	-0.80139	-0.25361	-0.5636	-0.11425	0.12914
YJL225C	0.25329	-0.00713	0.32479	0.46024	0.24532	0.1921	-0.4878	-0.611	0.0629	-0.12712	0.07383	0.08421	-1.86839	0.50071	0.15808	0.81049	-0.02549	-0.36906	-0.72853	-0.1367	-1.58192	-0.43315	-0.0487	-0.55929	-0.30038	0.43031	-0.20121	0.03107	-0.59446	-0.85018	-0.82887	-0.53045	-0.08507	-0.33416	-0.38856	-0.60956	0.01884	-0.5995	-0.18051	-0.07705	1.07405	-0.23707	0.45662	0.28305	-0.08139	-0.13907
YML049C	0.19474	0.16855	-0.04553	0.13321	0.7881	0.85229	-0.40094	-0.19407	-0.23968	0.25621	-0.22492	0.10975	-0.96925	-0.29027	0.56912	0.5762	0.34177	0.22507	0.00237	-0.35657	-1.37688	-0.32209	-0.05775	-0.00613	-0.2007	0.18547	-0.38538	-0.12602	0.92611	1.06096	-0.51213	-0.07654	0.06559	-0.09917	-0.22298	-0.77435	-0.08018	-0.1333	0.3746	0.4569	-0.1178	-0.90864	-0.48638	-0.84309	0.05564	0.37399
YMR306W	0.25794	0.3687	-0.00555	0.15489	0.12698	0.12453	-0.00135	0.02178	-0.09665	0.11296	-0.24107	0.1118	-0.20602	0.36766	0.17052	0.71089	-0.00555	-0.30368	-0.74035	-0.30996	-1.70215	-0.55301	-0.63988	-0.76969	-0.30586	0.44561	-0.49617	-0.15358	-0.6296	-0.7952	-0.40235	-0.45182	-0.10901	-0.17193	-0.37625	-0.71358	-0.00117	-0.45268	0.07283	0.06458	0.76975	-0.22448	-0.10112	-0.05206	-0.13556	0.06819
YLR384C	1.083	1.26051	0.88688	1.10838	0.6231	0.71042	0.99008	0.70024	-0.26687	0.38661	0.18221	0.56322	0.08799	0.10735	1.64124	1.99692	0.73838	0.57864	-0.38505	0.27664	0.19135	0.96371	1.03056	0.37793	0.65611	1.03248	0.45216	0.55343	0.07477	-0.08548	-0.51927	-0.86963	-0.33766	0.29315	0.80508	0.42236	0.4834	0.40396	0.21282	0.26689	0.37737	-0.80126	-0.36182	-0.50739	0.76407	0.99636
YOR290C	-0.48684	-0.41377	0.48873	0.18454	0.67434	0.9383	1.72378	1.67145	-0.4364	0.41799	0.48022	0.70376	2.8913	2.3108	1.9138	1.89222	0.31049	0.55964	0.33148	0.01527	-0.55828	0.35752	-0.27189	0.0385	1.52961	2.16645	1.82752	1.99906	-1.07001	-0.47709	0.7708	1.2479	1.90628	2.8982	1.44708	1.56443	1.26653	1.12406	-0.18465	0.00198	-0.91391	-0.41384	-0.16529	-1.04012	0.70045	1.29486
YJR092W	0.47127	0.74086	-0.04614	-0.10644	-0.43056	-0.49245	-0.25978	-0.31833	0.12592	0.15168	-0.22699	-0.0624	0.20876	-0.63568	0.06788	-0.20139	-0.08953	-0.29776	-0.44153	-0.49096	-1.02284	-0.42579	-0.32648	-0.47223	0.16447	0.15143	-0.35926	-0.66387	-0.64789	0.13001	-0.22663	0.18683	0.09549	0.4846	-0.48007	-0.73334	0.32112	0.3025	0.11247	0.27604	-0.80961	-0.25103	-0.5957	-1.18053	-0.13845	0.02099
YGL206C	-0.01669	0.43956	-0.07054	0.01017	-0.52756	-0.30537	0.17544	-0.18479	0.75395	0.10789	0.14286	0.26614	-0.11818	0.49925	0.34111	0.97325	0.17467	-0.14855	-0.92005	-0.34171	-1.30728	-0.27211	-0.62973	-0.78768	0.1355	0.46731	0.16667	-0.06178	-0.24201	-0.48012	-0.35322	-0.20005	0.09478	-0.02318	-0.3466	-0.65735	-0.10803	-0.54977	0.63403	0.54901	0.55847	-1.18209	-0.65997	-0.44988	-0.0847	0.03741
YKL215C	0.05051	0.65991	-0.32817	-0.16957	-0.27949	-0.10714	-0.25819	-0.14799	0.57072	0.34861	-0.41392	0.04183	0.48156	-0.37904	-0.11874	-0.43973	-0.39273	-0.70711	-0.39124	-0.06797	-1.35579	-0.2292	-0.92829	-0.59319	-0.04017	-0.1464	-0.35579	-0.62358	-0.67141	-0.17464	-0.06706	-0.08289	0.74305	0.8037	-0.43403	-0.54019	0.11707	0.2597	0.56231	0.68573	-0.86027	-1.01048	-0.71588	-1.58371	-0.56765	-0.33139
YNL139C	0.01788	0.16448	0.50654	0.04814	0.15019	0.23901	3.26718	3.06858	0.92525	0.72885	0.97127	0.51602	1.01299	-0.23409	1.90782	1.17514	3.78519	3.14247	-1.01492	-1.12829	0.54977	0.3078	0.36836	-0.17574	1.30336	0.56915	1.32677	0.43647	0.09768	-0.62929	1.87219	0.72094	0.90042	0.5513	1.94281	1.40052	2.66648	1.93763	1.05498	0.5699	0.92992	-0.13654	0.00073	-0.61807	0.53664	0.04425
YDL195W	-0.37264	0.03403	-0.38212	-0.72282	0.95755	1.46715	0.81841	1.11833	2.98228	2.80724	3.16371	2.41723	0.15	0.58588	2.16582	2.83875	3.67621	3.85223	-0.32559	0.62802	0.80351	1.04129	1.1011	0.63659	6.56168	6.48225	1.38816	1.30645	-0.49277	-0.27706	-0.52411	-0.05499	0.82915	0.72602	2.441	2.25595	1.93275	1.81188	0.38467	0.11522	0.78658	0.06994	-0.18458	-0.2313	6.29648	6.23176
YLR247C	-0.36714	0.25435	-0.15416	-0.06927	-0.26635	-0.10725	-0.03068	-0.07499	0.79887	0.38418	-0.15235	0.31238	0.29179	-0.43868	-0.35411	-0.50411	-0.27092	-0.59491	-0.61461	-0.25952	-0.59694	-0.21251	-0.29847	-0.3823	-0.13024	-0.10719	-0.21394	-0.43889	-0.3119	-0.46149	0.24744	0.0237	0.3982	0.39549	-0.04604	-0.32596	-0.0659	0.47499	0.24852	0.37577	-0.35658	-0.14717	-0.12998	-0.42124	-0.52164	-0.2792
YOR227W	-0.29109	0.17632	0.20417	-0.06812	0.06186	-0.2493	-0.03621	-0.32029	0.77825	0.4013	0.30245	0.6146	0.16628	-0.45746	-0.14974	-0.31079	-0.35664	-0.40567	-0.23971	0.03006	-0.02382	-0.22632	-0.24389	-0.42078	0.2632	0.14046	-0.07724	-0.15096	0.20285	0.41354	-0.04875	0.17815	0.35567	0.58883	-0.18492	-0.21999	-0.01793	0.38363	0.65107	0.34711	-0.27633	0.41793	-0.62196	-0.14244	-0.38248	-0.15219
YDR334W	-0.1026	-0.10665	-0.02842	-0.46837	-0.65522	-0.5977	0.10355	-0.16992	0.87489	0.29188	0.26786	0.57536	0.55556	0.36158	0.26097	0.37522	-0.19144	-0.29155	-0.26466	0.39665	-0.19359	-0.40357	-0.16024	-0.1478	0.23188	-0.1741	0.12297	-0.0751	0.55448	0.28492	-0.18737	-0.05782	0.43045	0.25604	0.00061	-0.21759	-0.68296	-0.31426	-0.05244	-0.13077	-0.06027	0.18584	0.07032	0.4074	-0.37428	-0.13342
YGL251C	-0.21714	-0.0313	0.16494	-0.0902	-0.54676	-0.37245	-0.11342	-0.24064	1.0678	0.46031	0.1409	0.41852	-0.14633	-0.4272	-0.20947	-0.40189	-0.18299	-0.13275	-0.37745	0.01919	0.42599	-0.43125	-0.07679	-0.50296	-0.01323	-0.68144	0.28868	-0.25476	0.45482	0.27899	-0.37289	-0.00696	-0.21419	-0.37807	-0.13696	-0.47137	-0.19065	0.10412	-0.43364	-0.1012	-0.13757	-0.26318	-0.35187	-0.15078	-0.11288	-0.28521
YKL010C	-0.48598	-0.21397	0.11377	-0.24783	-0.45595	-0.32061	-0.13445	-0.22523	1.03722	0.41721	0.47036	0.56123	-0.12242	-0.21603	0.05991	0.05048	0.08636	-0.25166	-0.92231	-0.30026	0.39016	-0.75969	0.37882	-0.49609	-0.01413	-0.67782	0.20852	-0.40903	0.71137	-0.12037	-0.5171	-0.39235	-0.5995	-0.72636	-0.13275	-0.20581	-0.41528	-0.58149	-0.28009	-0.60783	0.11821	-0.19966	-0.61769	0.12364	-0.12257	-0.07975
YCR033W	-0.78732	-0.16266	-0.21896	0.2785	-0.21803	-0.25628	0.43823	0.5996	0.87537	0.59885	-0.03783	1.16543	0.7146	0.51047	0.28521	0.66175	-0.4298	0.26557	1.20604	-0.4427	0.2053	0.01857	0.55219	0.25332	-0.37603	-0.55153	0.1544	0.13924	0.1405	-0.02189	1.12449	0.36693	1.0935	0.76181	0.69869	1.1587	-0.78331	0.31112	-0.48436	-0.30333	0.15291	0.7233	0.11033	1.00128	-0.59013	0.02358
YGL140C	-0.10621	-0.62938	0.24183	0.07375	0.62256	1.14247	-0.17931	0.13406	-1.42612	-0.44234	-0.27481	-0.42336	0.63508	1.23848	-0.90403	-0.42101	0.31697	0.24199	0.89363	-0.97515	0.6546	-0.01197	-0.08042	0.12789	-0.86371	-0.4602	-0.03791	0.1738	0.72603	0.65002	0.25457	-0.10532	-1.02232	-1.19692	0.61256	0.08237	0.24245	0.29486	-0.3981	-0.34093	0.80994	1.08689	1.73229	2.01125	-0.22999	-0.0926
YIL112W	0.71318	0.57805	0.07898	-0.25932	0.04402	0.47467	-0.28694	-0.15936	-2.28978	-0.01339	-0.167	-0.0322	-0.37497	0.71671	-0.72875	-0.62825	0.29097	0.33708	0.78008	-0.44888	0.73925	-0.07993	0.30234	0.02577	-0.87741	-0.15461	0.06029	0.52887	-0.11201	-0.60501	-0.59187	-0.86625	-1.40081	-0.49585	0.64555	0.37748	-0.03257	0.22619	-0.7022	-0.58204	0.3452	0.41113	-0.72639	0.00064	-0.1897	-0.0658
YPL226W	1.3342	1.36148	-0.13636	-0.51367	0.67598	0.81824	-0.24218	-0.04814	-1.2042	0.10383	0.00692	0.03238	-1.62048	-0.59414	-0.87906	-0.75834	0.49891	0.33302	0.00118	-0.34487	0.35808	-0.33607	0.3881	-0.13207	-0.66924	-0.19423	-0.01912	0.17012	-0.03781	-1.17644	-0.48261	-1.19105	-0.63611	-0.18095	-0.4178	-0.28556	0.02417	-0.33685	0.08132	-0.18108	0.36737	-0.8122	-1.17045	-0.31175	-0.23451	-0.23311
YOL145C	-1.1476	-1.37677	0.74403	0.15275	0.16058	0.79794	2.53238	2.8687	-2.7793	-0.28488	-0.41654	0.17022	0.92247	1.86024	0.59772	1.06614	-0.35981	-0.0988	0.32327	0.12277	-0.43224	0.32615	-0.6134	-0.4004	-0.51533	-0.4139	0.17609	-0.03519	-1.07241	-1.39222	-0.74423	-1.00483	-0.60928	0.0072	2.35358	2.52402	-0.31788	-0.13856	-0.44373	-0.23003	1.05329	0.36635	0.14759	0.70755	-0.49933	-0.50638
YBR218C	1.74856	1.69596	0.33251	0.08082	0.50574	0.69624	-0.20151	-0.1026	-1.1502	0.07368	-0.32774	-0.26779	-0.91291	-0.61553	-0.68888	-0.82575	0.45248	0.45892	-0.18376	-0.39488	0.01823	-0.14491	0.16577	-0.03136	-0.2706	-0.25841	-0.41656	-0.39445	-0.03258	-0.41985	-0.70099	-0.81361	0.09379	0.01407	-0.20563	-0.48012	0.0213	0.12304	0.0006	0.44501	0.10545	-0.58645	-0.60237	-0.25446	-0.27461	-0.2036
YBL076C	-0.53498	-0.48148	0.00389	-0.12513	0.89908	1.28212	-0.09221	0.23062	-1.45968	0.2146	-0.43744	-0.20423	-0.85437	-0.56702	-0.70709	-0.62312	-0.1205	0.08676	0.32159	-0.08814	-0.41805	-0.25047	0.20578	-0.0189	-0.12228	-0.17888	-0.5272	-0.41538	-0.30062	-0.82111	-0.32365	-0.34118	-0.27788	-0.09847	-0.18609	-0.49767	-0.41453	0.06712	-0.38384	-0.00318	-0.07393	-0.79937	-0.7549	-0.64664	-0.49398	-0.20792
YFR031C	1.30367	1.39163	0.8159	0.8792	2.789	2.28623	2.74589	2.49299	-0.64173	0.20831	0.9204	0.51602	5.8218	5.73996	3.32636	3.14835	3.23859	3.35073	-0.13366	-0.21953	1.16555	1.11919	1.70671	1.35926	4.14685	4.26161	2.59647	2.81933	1.42973	1.13886	2.46783	2.35529	0.37678	0.85451	2.98291	2.56066	3.45755	3.002	0.27097	0.24733	0.6288	0.21824	0.01074	-0.36356	2.30503	2.32564
YKL157W	0.05149	-0.00652	0.25284	0.11883	0.59706	0.38068	-0.19711	-0.02757	-1.35548	-0.00553	-0.57178	-0.32435	-0.55248	-0.64139	0.09984	-0.08955	0.03992	0.12027	-0.14731	-0.63784	-1.19591	-0.63877	-0.19775	-0.42453	-0.28642	-0.07557	-0.50757	-0.46565	-0.17683	0.17544	-0.42654	-0.18429	0.20692	0.11409	-0.24777	-0.62916	-0.00374	0.12786	-0.04057	0.13745	-0.34614	-0.15418	-0.39764	-0.6593	0.09585	0.27907
YBL105C	0.11824	-0.0598	0.0936	0.24889	0.50165	0.27848	-0.33411	-0.07989	-0.64472	-0.2572	-0.44638	-0.25568	-0.2647	-0.0773	1.40477	1.66479	0.63126	0.63773	-0.58683	-0.53916	-0.72975	0.05204	-0.13795	-0.36479	0.27494	0.53381	-0.6646	-0.63775	-0.21745	0.15477	-0.27497	0.13779	0.40965	-0.03724	0.09941	-0.39164	0.93127	0.40744	0.339	0.2784	-6e-05	-0.59219	-0.14651	-0.72364	0.01352	0.24465
YMR261C	0.20749	-0.49604	-0.36649	-1.17961	0.58561	0.1828	-0.4901	-0.40839	-1.60244	-0.03953	-0.11236	0.18231	-0.20093	-0.96201	0.80881	0.37358	0.24673	-0.24176	-0.82584	-0.71741	-1.68877	-0.99784	0.81464	0.04106	-0.04536	0.06888	-0.50518	-0.44179	0.03431	0.35646	0.22554	0.32058	0.38571	0.2735	-0.20096	-0.82234	0.20718	-0.13023	-0.30435	-0.41242	-0.29262	-1.29151	0.19335	-1.03559	0.0177	0.0737
YER013W	0.78008	0.6594	0.51849	0.24636	0.06627	-0.09094	1.85666	1.84551	-0.53081	0.10824	0.02955	0.0696	3.52799	3.2009	2.5781	2.73838	0.14044	-0.10152	-0.45599	-0.09165	-1.22709	-0.48039	1.10525	0.62769	0.4532	0.8975	-0.43857	-0.16094	0.14827	0.3921	-0.28072	-0.1228	0.33123	-0.09887	0.02295	-0.73661	0.5162	0.5342	0.2408	0.31587	0.74958	-0.04162	-0.29415	-0.6644	0.69043	0.8295
YLR249W	-0.47188	-0.05443	-0.13466	-0.03986	1.03512	0.60986	-0.25424	-0.40992	-1.38064	-0.35288	-0.16833	-0.36064	0.15041	-0.57496	0.20564	0.04643	-0.40902	-0.42513	-0.27533	-0.21698	-1.84736	-0.65893	-0.51947	-0.17861	-0.01168	0.60121	-0.77912	-0.45892	-0.9085	-0.10904	-0.44973	0.88531	0.66037	1.34389	-0.69989	-0.72351	0.16004	0.04678	-0.68201	-0.50141	-0.85631	0.07137	-0.38906	-0.96662	-0.64935	0.00987
YGL151W	-0.82115	0.20193	0.28481	1.08853	-0.20475	0.39895	0.38454	0.64528	-2.28865	0.23191	-1.25909	0.14816	0.63019	1.65378	1.93811	3.19753	-1.24214	-0.48114	0.42109	0.8449	-1.98914	0.08548	-1.55371	-0.25569	-0.46969	0.78912	0.11769	0.88053	-2.93162	0.33423	-0.37289	1.98734	0.89612	1.44957	0.58141	0.60839	1.12131	1.18164	-0.64932	-0.35579	0.46335	0.06061	-0.93616	-0.32635	-1.12312	0.04891
YCL024W	-0.11928	0.0021	-0.18679	-0.22704	-0.44417	-0.55008	-0.16131	-0.41122	-0.84418	0.14618	-0.15272	0.02315	0.14093	-0.25481	-0.11195	-0.22282	-0.11077	-0.31528	-0.30815	-0.3348	-0.84055	-0.28357	-0.27381	-0.48617	0.02396	0.03411	-0.28739	-0.6741	-0.59932	0.17478	-0.1729	-0.01154	-0.31576	0.14691	-0.33683	-0.81429	0.21869	0.29474	0.24991	0.29463	-0.42971	-0.57915	-0.35427	-1.36044	-0.33349	0.07247
YGR134W	0.14118	0.45266	-0.37164	-0.20318	-0.70466	0.04404	-0.24414	-0.09383	-0.47431	0.31969	-0.09854	0.20302	0.30258	-0.21662	-0.44067	-0.61071	1.70979	1.75584	0.09981	-0.12201	0.07879	0.58816	-0.47719	-0.28311	0.01928	0.04923	-0.17387	-0.59049	-0.66699	-0.17439	-0.46919	-0.08747	-0.02595	0.52482	-0.43277	-0.66783	-0.03447	-0.15023	0.04743	0.18402	-0.5857	-0.61059	-0.40197	-1.31835	0.01571	0.35782
YGR258C	-0.18065	0.30918	0.10628	-0.09502	-0.28986	-0.37599	-0.21413	-0.25995	0.2036	0.24693	-0.1516	0.0834	-0.27368	0.03906	-0.26122	-0.09784	-0.21186	-0.3664	-0.4403	0.01214	-0.9308	-0.12918	-0.89359	-0.57591	-0.29603	-0.27043	-0.26281	-0.72701	-0.31499	-0.31857	0.40669	-0.01296	0.24935	0.1749	-0.4947	-0.84818	-0.2702	-0.12985	0.31929	0.35398	0.03858	-0.81952	-0.5331	-1.43502	-0.33101	0.20982
YNR067C	0.02839	0.40378	-0.34208	-0.39386	-0.87691	-0.70713	0.07185	-0.06181	0.56628	0.22852	0.08572	0.18798	0.04507	-0.42655	-0.11843	-0.10167	-0.27466	-0.58359	-0.29394	-0.06797	-1.21195	-0.29192	-0.61061	-0.56984	-0.28077	-0.37955	-0.45197	-0.78617	-0.72161	-0.36819	0.08375	0.18501	0.71342	0.73289	-0.1284	-0.35012	-0.03398	0.29499	0.59695	0.59549	-0.8785	-0.0867	-0.54723	-0.94967	-0.27352	0.03975
YEL055C	-0.39307	0.36887	-0.63151	-0.16829	-0.27973	-0.33785	-0.2485	-0.16393	0.35403	0.37025	-0.07735	0.39158	3.38445	2.91216	-0.18963	-0.17859	-0.51857	-0.58415	-0.12911	-0.07158	-1.01455	-0.22864	-0.71212	-0.58939	-0.39562	-0.04375	-0.18826	-0.21594	-1.07597	-0.46993	-0.08195	0.26286	0.76712	1.16646	-0.63673	-0.28441	-0.21844	0.63785	0.297	0.57714	-0.2142	0.82205	-0.91256	-0.67745	-0.47125	0.01724
YBR059C	0.06598	0.37914	0.36244	0.20393	-0.80275	-1.16502	0.70962	0.05172	1.02863	0.58537	0.27757	0.46511	0.8052	0.35664	0.39331	0.55408	-0.26717	-0.39239	-0.34659	0.36391	-0.27127	0.04172	0.16881	0.04093	-0.17177	0.15124	-0.24322	-0.1492	3.48613	4.03753	-0.01534	0.58977	0.91609	1.2306	-0.29335	-0.21883	-0.23661	-0.14562	0.24647	0.292	0.69189	0.29034	0.18693	0.13958	-0.33349	-0.04028
YPL183C	-0.03963	0.33545	-0.03835	-0.08206	0.25917	-0.17412	-0.10401	-0.14848	0.82134	0.27878	0.32375	0.3681	0.08635	-0.68202	-0.00068	-0.1926	-0.16751	-0.56348	-0.4265	-0.04086	-0.09963	-0.31995	-0.3964	-0.53531	-0.03998	-0.07455	-0.18198	-0.35951	0.03133	-0.16712	0.07573	0.26494	-0.20523	0.09051	-0.22901	-0.18611	-0.50942	0.08556	0.39513	0.37583	-0.02167	-0.5285	-0.15631	-0.05824	-0.53419	-0.15758
YPL022W	-0.25022	-0.04342	0.0533	-0.05198	-0.65566	-0.73084	0.04998	-0.18484	0.7692	0.32016	0.43438	0.4698	-0.18381	-0.76446	-0.29939	-0.51921	-0.0744	-0.31403	-0.41036	-0.13925	0.04443	-0.55344	-0.06554	-0.52436	0.04072	-0.46492	-0.09126	-0.43669	0.08673	0.05499	-0.0156	-0.08174	-0.10056	-0.30149	-0.13024	-0.46268	-0.13241	0.18805	0.39161	0.34886	-0.35896	0.04594	-0.37141	-0.25219	-0.14665	-0.11857
YPL040C	0.01647	-0.26065	0.15396	0.06989	-0.334	-0.17537	-0.09143	0.18656	1.02496	0.38016	0.39557	0.49262	0.21984	-0.43308	-0.08268	-0.34725	-0.2982	-0.30676	-0.3334	-0.13277	0.29247	-0.65834	0.18615	-0.36702	0.02443	-0.9282	0.26975	-0.50386	0.31633	0.10575	-0.0596	-0.02273	-0.29757	-0.02979	-0.16439	-0.39429	-0.36523	-0.07349	-0.07968	-0.17392	-0.34079	0.25144	-0.42309	0.03067	-0.11365	-0.00173
YDL215C	0.08381	0.167	0.02316	-0.08122	-1.09082	-0.8401	0.0563	-0.10607	0.84738	0.35268	0.05169	0.48303	0.09963	-0.7157	0.51088	0.00649	-0.37536	0.09933	0.7506	0.20715	0.06284	-0.83751	0.53902	-0.13892	-0.17731	-0.81305	-0.15851	-0.26635	0.1638	0.02728	-0.49405	-0.47527	-0.44359	0.26543	-0.61512	-0.11921	-0.84163	-0.15765	-0.8389	-0.52177	-0.79289	0.39166	-0.46965	-0.00396	-0.40047	0.01437
YDR430C	-0.82548	-0.37702	0.15317	-0.17627	-0.61289	-1.46995	0.36616	-0.38681	1.01423	0.33431	0.72264	1.12953	0.3308	0.29881	-0.09718	0.52668	-0.26801	-0.53296	-0.27117	-0.43038	-0.23589	-0.85245	-0.04116	-0.96855	-0.48581	-0.42849	0.48054	0.14031	-0.34008	-1.0589	0.52198	-0.33935	0.27161	-0.06551	0.40874	0.85199	-0.54039	-0.34767	-0.29961	-0.50726	0.86975	0.34367	0.48991	1.29248	0.17918	-0.25315
YGR116W	-1.769	-1.51422	-1.59215	0.97237	0.04088	1.11885	3.23646	3.78718	-3.48268	-0.44416	-0.72392	0.32452	0.53443	5.2315	2.1291	3.01692	-0.20294	0.7584	0.9769	1.26508	0.43748	1.01833	0.74899	0.67343	-0.38345	0.78431	1.1932	1.84009	0.11765	-0.0002	2.99502	3.09141	0.14595	-0.91467	2.96346	2.90198	2.00296	4.16072	-1.71259	-0.98775	1.12607	1.62626	-0.35313	1.22479	-0.31757	0.1005
YFR019W	0.02621	-0.30148	-1.05925	0.2436	0.04506	0.35447	-0.28772	-0.0377	-1.38403	-0.26629	-0.2325	-0.23854	-2.02019	0.07107	-0.79834	-0.47896	0.24178	0.03986	0.38151	-0.87027	0.59412	-0.20758	0.21613	-0.24235	-0.99756	-0.20354	-0.09784	0.04173	-0.0221	-0.64144	-0.09785	-0.85294	-0.26507	-0.53168	-0.18609	-0.41142	0.0388	0.00224	-0.51699	-0.62706	0.678	0.58504	-0.61769	0.06168	-0.1079	-0.15636
YMR280C	0.26058	-0.29118	0.78642	0.64582	0.42055	0.42692	-0.36639	-0.38067	-0.65703	-0.24146	-0.12738	-0.18056	-0.89312	-0.61567	-0.4012	-0.24238	0.29684	0.24075	0.23818	-0.28953	-0.00066	-0.13974	0.00885	-0.13545	-0.19559	-0.39975	-0.24093	-0.44558	0.19538	0.00348	-0.50285	-0.6623	-0.18323	0.03243	-0.55283	-0.32095	0.33476	0.07266	0.25118	-0.06122	0.39585	-0.75946	-0.4339	-0.38726	-0.14512	-0.2167
YER172C	0.39967	-0.1382	0.47299	0.2209	0.22025	0.36506	-0.05215	0.1186	-1.5132	-0.08497	-0.48451	-0.1428	-0.37543	0.60845	-0.25676	-0.09101	-0.18299	-0.05475	0.20203	-0.47953	-0.10571	0.00451	-0.18461	-0.05233	-0.4961	-0.19567	-0.07559	-0.05726	-0.25766	-0.01391	-0.88	-0.6403	-0.3027	-0.40426	-0.44552	-0.47134	0.2798	-0.057	-0.17627	-0.04721	0.03302	-0.04647	-0.19682	0.43625	-0.37611	-0.30407
YMR176W	0.37347	-0.30595	0.66349	0.27988	0.53801	0.46868	-0.16731	-0.03105	-0.81999	0.01464	-0.26975	-0.30165	-0.73623	-0.65657	-0.05706	-0.44686	0.26236	0.03903	-0.07536	-0.35118	-0.30902	-0.20963	0.03526	-0.35622	0.20765	0.27897	-0.43586	-0.39007	-0.04689	-0.44972	0.27469	-0.25887	-0.37126	-0.36737	-0.02195	-0.38762	0.18973	0.14956	-0.04453	-0.07863	-0.07886	-0.9344	-0.04497	-0.48339	-0.20764	-0.09665
YGR184C	0.09867	-0.12647	0.42465	0.5494	0.3539	0.12228	-0.04659	0.05285	-1.51078	-0.26776	-0.44152	-0.51955	-0.84798	-0.64804	-0.05097	-0.09707	0.36954	0.24586	-0.48406	-0.36705	-0.96002	-0.50642	-0.15603	-0.34484	-0.15021	0.11366	-0.51355	-0.30512	-1.09669	-0.91839	-0.14235	-0.41328	0.24344	-0.0211	-0.39365	-0.68213	0.06514	0.05608	-0.01306	0.37892	0.63985	-0.3492	-0.46552	-0.3798	-0.28435	-0.19391
YLR466W	0.544	0.17829	0.24529	0.28306	0.7082	0.28939	-0.27679	0.1905	-1.44032	-0.17945	-0.38183	-0.30555	-0.58446	-0.56165	0.41786	0.22433	0.04174	0.13609	-0.03618	-0.48803	-1.15178	-0.59323	0.0634	-0.26928	-0.20642	0.16182	-0.53767	-0.44011	-0.60667	-0.34819	-0.52466	-0.35341	0.33706	-0.07468	-0.2212	-0.68873	0.21669	0.17666	-0.08351	0.07164	-0.0536	-0.67834	-0.02156	-0.53589	-0.02626	0.06647
YPL231W	0.4034	0.31463	0.58208	0.56759	0.43624	0.55674	-0.25582	-0.16393	-1.42543	-0.07834	-0.23543	0.10938	-0.46221	0.22984	0.27244	0.80367	0.48349	0.14468	-0.58653	0.2036	-2.03785	-0.60653	0.699	0.15525	0.00743	0.7135	-0.50382	-0.17355	0.28731	0.65346	-0.89965	-0.11005	0.29039	-0.08251	-0.49857	-0.79432	0.04587	-0.41311	-0.13216	-0.19009	0.86366	-0.47124	0.49664	0.44558	-0.05629	0.07053
YIL126W	-0.17084	-0.39837	-0.8484	-0.88073	-0.15253	-0.09064	2.26404	2.45779	-1.45732	-0.28205	-0.49976	-0.55562	1.75641	2.01458	-0.45711	-0.36722	0.52047	0.28492	0.12378	-0.41161	-1.12775	-0.39351	-1.08215	-0.61222	0.21309	0.61056	-0.96704	-0.6742	-0.71936	0.13426	-0.42365	-0.06248	-0.21787	-0.87313	1.91124	0.99395	-0.72056	0.46835	-0.50373	-0.08865	-0.15535	-1.35528	-0.3734	-1.10852	-0.18761	-0.01651
YHR080C	0.18898	0.23876	-0.1917	0.30989	0.44986	-0.72989	-0.46223	-0.7635	-1.87065	0.02719	-0.28288	-0.18551	0.00409	-0.09709	0.0686	0.29729	0.18857	-0.06634	-0.04974	0.14402	-1.18978	-0.47959	-0.36949	-0.25176	-0.16747	0.43581	-0.70559	-0.581	-0.59058	0.7991	-0.0714	-0.11005	-0.50734	-0.60774	-0.29576	-0.98895	-0.10116	-0.27964	0.13471	-0.46136	0.57053	-0.50286	-0.31778	-0.90008	-0.43394	-0.14413
YDR141C	0.44936	0.47898	-0.17837	0.21634	0.03592	0.124	0.31408	0.38062	-0.87154	0.0509	0.33157	0.21798	0.18232	-0.36967	4.03723	4.01673	6.47596	7.00156	-0.1551	0.17255	3.98464	3.19612	3.85342	2.6797	0.43685	0.75544	4.99381	5.09536	-0.63065	0.1579	-0.35527	0.04736	0.04396	0.04814	4.21693	3.49445	9.05121	7.83882	0.12395	-0.12155	-0.53652	-0.55402	-0.2264	-1.27078	0.79851	0.94214
YPL016W	0.06079	-0.06677	-0.35982	-0.07505	-0.45961	-0.30242	-0.05802	0.01738	-0.00444	0.20732	-0.31068	0.00605	0.07113	-0.10706	0.18007	0.03978	-0.42647	-0.38699	0.18993	-0.16068	-1.318	-0.47872	-0.56332	-0.55122	-0.01192	0.07151	-0.64126	-0.76996	-1.14464	-0.16239	-0.48283	-0.2693	-0.14108	0.07028	-0.2878	-0.9446	0.29514	0.13337	0.11092	0.19647	-0.32475	-0.51122	-0.36353	-1.119	-0.30271	-0.05957
YJR140C	0.58725	0.87866	-0.23471	0.18004	-0.10117	-0.40322	0.49501	0.32571	0.26604	0.17956	0.06333	0.2046	0.56267	1.2094	0.86037	1.25344	-0.34122	-0.42398	-0.68747	0.15791	-1.17999	-0.29679	-0.36547	-0.35148	-0.02052	0.14455	-0.37559	-0.52979	-0.30378	-0.57548	-0.35972	-0.51086	-0.22247	0.06885	-0.13335	-0.33615	0.08867	-0.3093	0.28653	-0.01253	0.65998	-0.12617	-0.48818	-0.2556	0.24811	0.29324
YDL019C	-0.24751	-0.04312	-0.73319	-0.46259	-0.46321	-0.44281	0.00114	-0.01193	-0.04086	0.33995	-0.17967	0.1149	0.16805	-0.34508	0.21748	0.0293	-0.29436	-0.33123	-0.27654	0.06172	-0.87814	-0.22067	-0.48439	-0.32022	-0.33901	-0.17982	-0.4263	-0.63377	-0.71707	-0.20983	-0.36579	0.05657	0.3391	0.60178	-0.28576	-0.53167	-0.30168	0.0347	0.36734	0.45134	-0.26922	-0.61988	-0.90043	-1.19273	-0.13534	0.26401
YNL242W	0.15926	0.36904	-0.22733	0.03063	-0.20856	-0.73162	0.05169	-0.03349	0.66349	0.24599	0.12045	0.22456	-0.25964	-0.44921	0.31885	0.26231	-0.33324	-0.43675	-0.33958	0.0355	-1.09013	-0.20513	-0.86786	-0.72949	-0.2932	-0.26592	-0.33925	-0.64999	-0.93253	-1.02653	-0.00389	-0.28984	0.38412	0.12676	-0.21029	-0.63499	-0.3022	0.10947	0.18302	0.25998	0.56435	0.37671	-0.60297	-0.40767	-0.34694	-0.11122
YOR124C	0.35226	0.80062	0.35697	0.6712	-0.54926	-1.25432	0.03343	-0.49327	0.40039	0.3131	0.29577	0.42466	0.24397	-0.17607	0.66058	0.7249	-0.39305	-0.47714	-0.26416	0.14072	-0.88962	-0.23641	-0.67078	-0.62189	-0.27204	-0.11819	-0.22145	-0.29224	-0.93086	-0.57713	-0.25044	-0.02047	-0.02102	0.09502	-0.23806	-0.51203	-0.32107	0.36179	0.18128	0.15112	-0.03346	0.60178	-0.14619	-0.53104	-0.65778	-0.35066
YML072C	0.06431	0.21674	-0.28231	-0.31212	-0.11308	-0.46624	0.08945	-0.08116	0.65949	0.27998	0.2926	0.35867	-0.05986	-0.57358	0.11171	-0.08627	-0.1906	-0.3893	-0.12487	0.21966	-0.42374	-0.13216	0.32341	0.03966	-0.2493	0.05068	-0.22563	-0.26275	0.21291	-0.47187	-0.30262	-0.56962	0.40899	0.88066	-0.23716	-0.16014	-0.22654	0.31191	0.35184	0.76932	-0.34528	-0.32482	-0.70994	-0.65288	-0.50621	-0.02776
YDR104C	0.23911	0.27641	-0.20407	-0.31152	-0.80296	-0.7014	-0.25941	-0.15351	0.81286	0.31969	0.01636	0.31761	-0.02203	-0.89398	-0.07305	-0.31263	-0.2454	-0.51588	-0.47131	-0.02212	-0.11091	-0.35142	-0.31294	-0.48337	0.01975	0.12558	-0.1166	-0.25056	-0.19109	0.04588	0.29919	-0.10317	-0.07438	0.2079	0.00387	-0.24625	-0.38683	0.38685	0.22331	0.3366	-0.45453	0.26887	0.01729	-0.08341	-0.31941	-0.15899
YBL034C	0.28867	0.82407	0.05793	-0.63106	-0.80753	-0.88681	2.8712	2.60782	0.5728	0.31798	-0.15197	0.38164	2.86217	2.41692	3.62426	3.31135	-0.4249	-0.2969	-0.25646	-0.19396	0.29613	0.02611	0.17136	0.27533	-0.26925	-0.50671	0.30141	-0.22265	5.1158	5.36654	0.17484	0.24877	0.10576	0.38443	2.2977	2.26696	-0.42229	0.59714	-0.12749	0.06778	0.1439	0.47087	-0.67947	0.21774	-0.16124	-0.00756
YGR090W	-0.49822	-0.54263	0.49225	-0.36974	-0.28573	-0.46906	0.66707	0.75765	0.91209	0.23324	0.63735	0.46214	-0.14268	-0.63451	0.71639	0.65194	0.00283	-0.1749	0.03836	-0.14663	0.54778	-0.43244	0.05952	-0.43195	-0.05454	-0.78292	0.26995	-0.31886	-0.58463	-0.62891	0.01357	-0.47435	-0.18323	-0.02433	0.9163	0.62551	0.15198	0.03218	-0.56564	-0.30972	-0.54724	-1.051	-0.7889	-0.47074	0.03549	0.21031
YJL095W	-0.13852	-0.4473	0.07001	-0.23368	0.24444	-0.03317	0.05548	-0.33149	0.87097	0.26182	0.38414	0.37271	-0.23864	-0.82173	0.51451	0.20594	0.21632	0.24841	-0.23488	1.05391	0.38272	-0.62523	0.27882	-0.35504	0.04938	-0.74175	0.77181	0.30817	0.30205	0.50558	-0.75637	-0.01785	-1.00447	-0.98889	-0.26011	-0.84365	-0.11501	-0.16025	-0.42895	-0.69769	-0.43887	0.04198	-0.53133	0.04288	-0.40047	-0.1406
YPR095C	-0.67726	-0.80925	-0.25851	-0.2448	-0.92917	-0.79187	-0.05021	-0.21147	0.8663	0.22588	0.10781	0.46612	0.11975	-0.26369	0.10511	0.16743	-0.36296	-0.28428	0.7015	-0.90105	0.68919	-0.27655	0.78575	-0.06942	0.02491	-0.51841	0.15086	-0.29028	-0.07104	0.3338	0.57111	0.6837	0.17926	-0.91082	0.88896	0.69409	-0.53375	0.25502	-0.01189	-0.16048	0.34757	0.42732	-0.36426	0.43567	-0.21342	0.21501
YMR109W	-0.5505	-0.82855	0.19118	0.02833	0.94152	1.36144	-0.168	0.19614	-0.11606	-0.54826	-0.05241	-0.60663	-0.19287	0.54476	-0.77404	-0.50866	0.02528	-0.17597	0.05715	-0.85549	0.37103	-0.16066	-0.30555	-0.12634	-0.94833	-0.40704	0.23768	0.17573	0.2248	-0.4531	0.37296	-0.7264	-1.2304	-1.31758	0.6603	0.09736	0.00815	-0.08126	-1.43716	-0.58161	0.85908	0.45427	1.87962	2.32604	0.04442	0.0172
YPR115W	0.11576	-0.82881	-0.29027	-0.10866	0.53526	1.27362	0.06613	0.39693	-1.65511	-0.22052	-0.51094	-0.39516	-1.90082	-0.3337	-0.80221	-0.61972	0.10188	-0.05922	-0.39956	-0.54293	0.66568	-0.20022	0.24913	-0.15622	-0.75275	-0.13426	0.26441	0.30952	0.1089	-1.12655	-0.45163	-1.57266	-1.06267	-0.70661	-0.07304	-0.4436	-0.16	-0.33128	-1.14492	-1.26711	0.68828	0.36179	-1.33335	-0.04547	-0.18497	-0.2083
YKR096W	0.43725	-0.16734	0.45922	0.3409	0.402	0.3516	-0.123	-0.16896	-0.77565	-0.42442	-0.25365	-0.21912	-1.38904	0.05541	-0.29745	0.325	0.0952	0.08294	-0.09983	-0.07334	0.60406	0.19484	0.45538	0.1191	-0.61224	0.189	-0.01804	0.33215	-0.31063	-1.04311	0.02703	-0.71782	-0.74323	-0.26966	-0.25983	-0.13541	0.00722	-0.49828	-0.82121	-1.102	0.97773	-0.15187	0.27145	0.92514	0.00452	-0.19454
YER033C	0.5701	-0.0833	0.02197	0.40798	0.06186	0.25895	0.03741	-0.03636	-0.94032	-0.04745	-0.09876	-0.07855	-1.16759	-0.56688	-0.52174	-0.48483	-0.12211	-0.28809	-0.28125	-0.6595	0.0379	-0.31052	-0.32379	-0.2895	-0.16832	-0.30752	-0.24888	-0.26037	-0.60385	-1.02593	0.01046	-0.82092	-0.75986	-0.31698	-0.33856	-0.31367	0.28216	0.12688	-0.14541	-0.08249	0.36828	0.29641	-0.75539	-0.10276	-0.2371	-0.26409
YGL062W	0.06558	-0.52061	-0.01024	-0.35512	0.74601	-0.0464	0.37955	-0.01458	-0.9135	0.01282	0.08892	-0.23942	-1.32214	-0.80364	-0.06376	-0.16238	0.3819	0.54497	0.06668	-0.51195	0.01541	-0.12955	0.17212	0.10859	0.08517	-0.25391	-0.4758	-0.76225	-0.29786	-1.08177	0.06669	-1.1681	-0.01334	-0.03291	0.01219	-0.23414	0.1861	0.26905	0.13126	0.04335	0.26074	0.15003	0.12492	0.2793	-0.05694	0.04538
YIL156W	0.36957	-0.14682	-0.36509	0.16319	-0.15277	0.25197	-0.05222	0.27592	-0.00435	0.06417	-0.03217	-0.0111	-1.14227	-0.59441	-0.43132	-0.37453	0.06546	-0.19059	0.01823	-0.36243	-0.20594	-0.50577	-0.15335	-0.33298	0.07938	-0.12725	-0.29709	-0.52451	-0.1637	-0.21967	0.14003	-0.51625	-0.15265	-0.19199	-0.45479	-0.47658	-0.1022	-0.06877	-0.15329	-0.13604	0.23179	-0.26563	0.22906	-0.12144	-0.0371	-0.10494
YKL038W	0.16985	-0.58663	0.01519	-0.2807	0.24512	-0.11969	-0.07224	-0.11962	-0.94991	0.05233	-0.68148	-0.56009	0.48429	0.84467	0.6548	0.60243	1.19035	1.23501	-0.04974	0.45145	0.19186	0.06197	2.31698	1.67716	0.53391	0.40282	-0.30959	-0.40702	-0.94569	-0.77685	1.36454	1.21325	0.58721	0.55586	-0.15737	-0.33107	1.69853	1.42718	0.42768	0.33432	0.12917	0.19147	0.11659	0.05971	0.70896	0.97375
YAL051W	0.44576	-0.05568	0.43679	0.39559	0.07974	-0.3749	-0.06818	-0.27983	-0.80388	-0.33378	-0.20715	-0.39091	-0.30452	-0.1724	-0.00498	-0.0602	0.53866	0.39825	-0.44497	-0.47534	-1.06201	-0.68373	-0.06213	-0.18044	-0.00998	0.16761	-0.61714	-0.69218	-0.53388	-0.48657	-0.37641	-0.31893	-0.08407	-0.39091	-0.42712	-0.65214	0.47575	0.32741	-0.09143	0.05469	0.06251	-0.33928	0.11481	-0.34305	-0.17269	-0.05274
YJR090C	0.38899	-0.33503	0.19035	0.00219	0.17058	-0.65503	-0.22922	-0.34698	-1.04299	-0.22638	-0.41482	-0.40992	-0.36642	-0.56671	-0.05029	-0.11298	0.46472	0.44061	0.12584	-0.49214	-1.63433	-0.49826	-0.07021	-0.08198	-0.08802	0.3904	-0.69619	-0.54045	-0.65729	-0.63428	-0.82816	-0.49809	0.46711	0.09248	-0.35318	-0.66881	0.26872	0.1772	-0.12288	-0.33062	0.13056	-0.388	-0.0952	-0.56448	-0.16599	-0.02692
YDR325W	-0.01927	-0.33807	-0.37709	-0.38207	-0.18253	-0.71332	1.90311	1.94296	-0.81763	-0.17554	-0.33627	-0.43628	0.25857	0.20404	3.20227	3.364	0.34202	0.32773	0.67781	-0.04129	-1.22631	-0.63073	-0.09931	-0.38685	0.16447	0.72498	4.00219	4.23083	-0.2833	0.48248	-0.40388	-0.13912	-0.13762	-0.09333	1.60177	1.05029	0.59737	0.60866	0.15349	-0.01848	0.11509	0.03099	-0.16445	-0.54388	-0.23488	-0.10548
YDR507C	-0.46082	-0.64246	-0.18884	-0.95887	-0.64902	-0.58251	0.19847	-0.07724	-1.25027	-0.06854	-0.45336	-0.70222	0.00778	-0.62556	0.18334	0.31539	0.39067	0.40212	1.46962	0.48722	-1.12174	-0.33048	0.51229	0.89105	0.22488	0.60448	-0.81118	-0.37465	0.03491	0.48214	0.2717	-0.24229	0.17393	0.33114	0.01503	-0.60813	0.4379	0.34217	0.9159	0.90946	0.43045	0.12913	0.17686	-0.47529	0.67061	1.24265
YKL105C	0.18352	0.00156	-0.13327	0.36285	0.04778	0.39444	-0.4009	0.16166	-0.37637	0.16162	-0.22804	-0.07335	0.09963	-0.76166	0.10251	-0.23633	-0.15696	0.21778	0.70927	-0.17704	-1.14643	-0.57064	-0.06228	-0.28739	-0.22152	0.37874	-0.75271	-0.52666	0.07983	1.1069	-0.08061	0.19726	-0.40194	-0.50577	-0.40245	-1.02618	0.44974	0.35743	0.07846	-0.41499	-0.18898	-0.58334	-0.1469	-0.8997	-0.26841	0.09516
YOL098C	-0.03871	-0.09667	-0.60101	-0.20408	-0.51079	-0.77837	-0.15606	-0.15502	-0.55207	0.13999	-0.13168	-0.02486	0.07235	-0.60536	0.24423	-0.01205	-0.1747	-0.1661	0.64076	-0.37495	-1.1154	-0.26246	0.06145	0.07648	-0.20174	0.07839	-0.61115	-0.57209	-0.17928	0.33901	0.07823	-0.26079	-0.01661	0.13778	-0.39203	-0.76796	0.14363	0.28523	0.12886	-0.04185	-0.61302	-0.16277	-0.54507	-0.85278	-0.08678	0.20118
YER176W	0.1019	0.11765	-0.90513	-0.24094	-0.56905	-0.58512	0.10705	0.03748	0.00869	0.15051	-0.1814	-0.04096	-0.09492	0.13644	0.34608	0.6913	-0.07042	-0.29428	-0.49015	-0.15753	-1.04549	-0.15787	-0.41084	-0.44214	0.02187	0.20709	-0.46724	-0.39906	-0.83071	-0.02812	-0.21791	-0.22358	0.32979	0.27057	-0.47808	-0.84782	-0.3337	-0.30082	0.61044	0.53719	0.81137	-0.42092	-0.60847	-0.99184	-0.45229	-0.25144
YOL089C	-0.13286	-0.14765	-0.59018	-0.50735	0.30555	-0.59081	0.13373	-0.06054	-0.17034	0.09654	-0.00764	-0.00683	0.30531	-0.12192	0.37819	0.43746	-0.11217	-0.29942	-0.15201	-0.14119	-0.7973	0.1048	-0.59459	-0.14077	0.01423	-0.1214	-0.38359	-0.59772	-1.28795	-0.54801	-0.28731	-0.07066	0.21898	0.60569	0.02358	-0.1832	-0.04982	0.18416	0.38594	0.32572	-0.22249	-0.06725	-0.3418	-0.79423	-0.01499	0.42646
YNR065C	0.03133	0.36795	-0.55575	0.04794	-0.43557	-0.61463	-0.06295	-0.25842	0.28221	0.09982	0.33406	0.18533	0.01574	-0.50134	0.55056	0.41426	-0.29436	-0.28668	-0.27422	0.03182	-0.72597	-0.02671	-0.65477	-0.41685	-0.29409	-0.27023	-0.40977	-0.54358	-0.5581	-0.37406	-0.12384	0.00964	0.58606	0.87002	-0.20945	-0.40324	-0.27832	0.21868	0.13405	0.30314	-0.28378	0.04768	-0.06195	-0.67192	-0.44908	0.00423
YGR188C	-0.14977	-0.2903	-0.04618	-0.23153	0.36429	-0.53265	0.43056	-0.00721	0.22174	0.07229	0.07436	0.1886	1.42307	2.02382	1.12834	1.37762	0.10726	-0.4177	-1.18236	-0.06486	-0.20126	-0.05109	0.23434	-0.33012	5.22741	5.43254	0.24341	-0.1488	-0.08551	-0.42558	0.27738	0.21483	-0.31233	-0.37719	-0.00849	-0.0892	0.30238	-0.10659	0.16291	-0.20401	1.13339	-0.34249	-0.02056	0.12331	-0.1025	-0.35974
YOR109W	0.08751	0.23767	-0.36348	-0.17483	-0.24052	-1.15449	-0.1146	-0.5942	0.51225	0.11338	0.07522	0.19251	-0.24267	-0.2403	0.25619	0.41284	-0.19691	-0.59011	-0.62541	0.2328	-0.26284	-0.17871	-0.23556	-0.43482	-0.19475	0.03077	-0.17465	-0.22335	-0.25934	-0.06623	0.06876	-0.42624	0.06611	0.38613	-0.32021	-0.08612	-0.05225	-0.12094	0.18546	0.36729	0.47599	0.07574	0.05695	0.27883	-0.40047	-0.2855
YDR495C	0.34161	0.06065	-0.1366	-0.37751	0.11131	-0.43838	-0.18106	-0.29317	0.73607	0.10108	0.21184	0.03808	-0.15366	-0.93583	0.12333	-0.14172	-0.32618	-0.40179	-0.12726	0.04442	0.10211	-0.41651	0.04447	-0.22455	-0.23186	-0.22396	-0.1166	-0.34697	0.10657	-0.24571	-0.15682	-0.70319	-0.0747	-0.1621	-0.05976	-0.48611	-0.451	0.33543	0.17742	0.13185	-0.35143	0.01441	-0.2249	-0.21077	-0.39145	-0.13488
YKR028W	0.05599	-0.00468	-0.04986	-0.43521	-0.42051	-0.65441	-0.10037	-0.11125	0.63917	0.11098	0.40411	0.40651	-0.27471	-0.60389	0.48886	0.22487	-0.2454	-0.2303	-0.32778	-0.02463	0.28199	-0.42377	-0.24351	-0.6202	-0.17899	-0.44956	0.07973	-0.39667	-0.44372	-0.83105	-0.03539	-0.60865	-0.48641	-0.09641	-0.1634	-0.27266	-0.36266	0.13797	-0.1807	0.11357	-0.08906	-0.23609	-0.2193	0.00758	-0.28961	-0.12954
YOL021C	0.28131	-0.00891	0.29278	-0.05521	-0.23805	-0.75372	-0.03635	-0.49516	0.71859	0.04518	0.3043	0.30173	-0.09456	-0.42981	0.38592	0.34068	-0.22653	-0.39286	-0.70774	0.03977	0.29187	-0.60758	0.18562	-0.17008	-0.2186	-0.79816	0.28214	-0.29361	0.19378	-0.12311	-0.54284	-0.4239	-0.01489	-0.0627	-0.37823	-0.68863	-0.41455	-0.30767	-0.5527	-0.21997	0.1169	0.10687	-0.23766	0.09913	0.00936	-0.03439
YJR091C	-0.26905	-0.60243	0.23495	-0.39978	-0.20342	-0.46056	0.14746	-0.11249	0.76744	0.04347	0.06291	0.2322	0.08735	-0.64812	0.24749	0.15635	-0.29158	-0.21884	0.09838	-0.09538	0.0864	-0.87415	0.73951	0.00886	0.00806	-0.67093	-0.088	-0.51961	0.41375	-0.066	-0.51354	-0.06776	-0.72674	-0.69834	-0.17112	-0.80158	-0.44155	-0.55688	-0.05036	-0.21973	-0.0343	0.4272	-0.62229	-0.08414	-0.35067	-0.02833
YLR389C	-0.83977	-0.74302	-0.27365	-0.19435	-0.5059	-0.6847	-0.05022	-0.13502	0.73721	0.23109	0.13594	0.52223	-0.46703	-0.41982	-0.07515	0.12191	-0.25717	-0.30668	0.22538	-0.53598	0.18778	-0.30015	0.72074	0.02313	-0.0489	-0.52928	0.40574	-0.15271	-1.03953	-0.57019	0.47552	0.04328	0.29032	-1.19337	0.76174	0.18267	-0.2295	-0.03386	-0.13602	-0.33987	0.37719	0.81983	-0.24547	0.55725	-0.15274	0.09764
YBL088C	-0.39152	-1.04229	0.55919	-0.2094	0.44009	0.53212	-0.37541	-0.21752	-0.34838	-0.67479	-0.28156	-0.68345	0.39888	0.52864	-0.67786	-0.49231	-0.13246	-0.1009	0.32608	-0.68294	0.27538	-0.10361	-0.28536	-0.05416	-0.96567	-0.58119	0.08583	-0.12511	0.04527	-0.08266	0.10273	-0.51431	-0.63166	-0.65998	-0.23522	0.17268	-0.65847	0.0035	-1.35411	-0.40114	1.08409	0.77067	1.48152	2.01369	-0.14876	-0.10694
YMR190C	0.27259	-0.88686	0.02287	-0.50341	0.18325	0.79871	0.0299	0.00408	-0.55063	-0.49723	-0.39216	-0.54581	-0.91901	-0.40203	-0.57162	-0.6977	0.04571	0.10551	-0.42152	-0.17649	0.42502	-0.26088	0.04075	-0.2964	-0.69267	-0.09828	0.15137	0.19597	-0.28003	-0.72865	-0.41385	-1.19094	-0.63083	-0.11103	-0.36357	-0.4036	-0.32532	-0.51458	-1.16558	-1.33842	0.59293	0.71731	0.4258	1.02955	-0.04321	-0.15946
YNR016C	0.0981	-0.57642	-0.58886	-0.77347	0.46875	0.51391	-0.19693	-0.24535	-1.36966	-0.33536	-0.28539	-0.30806	-1.16038	-1.06208	-0.7116	-0.99566	1.06097	0.93574	0.07703	0.11046	0.15983	-0.36915	0.67514	0.39087	-0.44959	-0.27279	-0.00758	-0.10977	1.1192	0.05994	-0.09707	-1.3714	-0.69615	0.04625	-0.39108	-0.21771	-0.37094	-0.22598	-0.13236	0.15378	0.0342	-0.61406	-0.87909	-0.22329	-0.20311	-0.18948
YPR189W	0.05432	-1.32401	0.2498	-1.44614	0.87308	-0.19731	0.63098	-0.19761	-1.6521	-0.32085	-0.11328	-0.59743	-0.9556	-0.7187	-0.29936	-0.54795	0.47792	0.65222	0.67992	-0.61993	1.65191	1.02409	0.52948	0.4224	0.28634	-0.52466	-0.67624	-0.9581	-0.67018	-1.23188	0.38505	-0.82966	0.28594	0.35988	0.11514	-0.04307	-0.01226	-0.01206	0.26779	-0.22693	0.36656	0.27653	0.07955	0.63474	-0.16981	0.01171
YDL171C	0.31317	-0.42337	-0.17674	0.13975	0.36436	0.2565	-0.21413	-0.11737	-1.07547	-0.1443	-0.23097	-0.06193	-0.90709	-0.24876	-0.28461	-0.33508	0.26969	0.20692	-0.40406	-0.44876	0.11841	-0.14885	0.75521	0.45606	0.31992	-0.2473	-0.2568	-0.73631	0.2125	-0.05322	-0.18586	-0.89098	-0.11446	-0.4799	-0.62472	-0.54727	0.16298	0.33873	-0.28903	-0.1726	0.33794	-0.02222	-0.35936	0.17347	-0.07579	-0.17326
YJR031C	0.03126	-0.35516	-0.18843	0.40754	0.16205	-0.06075	-0.30831	-0.16393	-0.70653	-0.30385	0.06349	-0.21565	-1.15296	-0.63633	-0.03875	-0.35077	0.1354	0.24707	-0.4564	-0.58799	-0.16612	-0.27915	0.19565	-0.08628	0.50372	0.11408	-0.58373	-0.73567	0.14041	0.07056	0.05693	-0.57314	0.64748	0.30245	-0.48851	-0.61135	0.06049	-0.0723	-0.18794	-0.46911	-0.14862	-0.62248	-0.56506	0.03321	-0.09721	0.0579
YLR422W	0.30277	-0.43454	0.3383	0.35076	0.02394	-0.25023	-0.40587	-0.4563	-1.2054	-0.11356	-0.20186	-0.1888	0.33405	0.56016	-0.77658	-0.81799	1.91062	2.08591	0.67668	0.49	1.46064	0.88574	2.04982	1.21891	0.8294	0.64073	0.29125	0.26107	0.68691	0.43358	-1.0724	-1.00197	0.64683	0.24981	-0.78609	-1.05412	-0.19131	-0.05632	-0.10392	0.01143	0.77996	0.61242	0.26384	0.39536	0.01603	0.20928
YBL047C	-0.17727	-0.99044	-0.07741	-0.66347	0.67933	0.96398	-0.39091	-0.08512	-0.37937	-0.2794	-0.36215	-0.44023	-0.65493	-0.23353	0.41548	0.38659	0.95254	1.01703	-0.35684	-0.55803	-1.02843	-0.59903	0.90503	0.19877	0.36305	0.35485	-0.42337	-0.53823	-0.41885	-0.39465	-0.44133	-0.49325	0.64361	0.08748	-0.18655	-0.43496	0.05647	-0.00977	0.04749	-0.06859	0.04474	-0.89819	-0.06361	-0.21791	-0.25584	-0.04037
YLR024C	0.26209	0.33934	-0.26227	0.52926	-0.39695	-0.42028	0.24719	-0.17995	-2.24313	0.25744	-0.08634	-0.26739	-0.63409	-2.29319	-0.39023	-1.141	0.0359	0.3398	-0.12471	0.18819	-0.53206	-0.61546	2.24083	0.80295	0.14663	-0.1338	-0.66099	-1.23782	-0.68515	-0.39987	0.68136	0.9949	0.9965	0.89835	-0.71466	-0.56342	0.10566	-0.76365	0.23889	-0.12626	0.20728	-0.78083	0.0362	-0.44846	0.15106	0.41844
YDR227W	0.20692	-0.20646	-0.10823	-0.13821	-0.55554	-0.53774	-0.15719	-0.26002	-1.2345	-0.30663	0.17491	-0.20887	-0.86462	-0.74727	-0.83108	-1.07659	0.14289	0.01277	-0.46408	-0.45202	-0.57717	-0.93414	0.48863	-0.27023	-0.1729	0.39906	-0.85747	-0.71666	-0.83753	-0.27659	-0.2607	-0.36293	-0.7092	-0.70815	-0.07165	-0.79367	-0.1181	-0.06061	0.1445	-0.05413	0.08925	-1.00955	-0.22194	-0.84544	-0.38324	0.037
YJL109C	0.544	0.41543	0.22679	0.6146	-0.62896	-0.5355	2.31496	2.42423	-1.4849	-0.17705	-0.22952	-0.27264	0.56806	0.55909	2.95912	3.09489	0.8511	0.94804	0.6216	0.25358	-0.40565	0.24772	0.81464	0.47978	0.04032	0.71299	-0.12465	0.09442	-0.40854	-0.16481	0.96061	1.08655	0.3618	0.27057	2.42605	2.18749	1.43945	1.25723	0.35571	-0.19962	0.56087	-0.60988	0.34718	0.15995	0.19365	0.20829
YLR278C	0.31235	0.10621	0.32815	0.38685	-0.23761	-0.15758	-0.00947	0.26533	-1.45852	0.00456	-0.21866	-0.18591	0.32278	0.49188	0.03295	0.4123	0.60214	0.4161	0.10353	0.17255	-1.3767	-0.57798	-0.10689	-0.59091	-0.27453	0.34966	-0.54883	-0.3769	-1.35706	-0.9512	-0.62497	-0.40502	0.01504	-0.24005	-0.23269	-0.56616	0.06647	0.01605	0.22443	-0.00663	0.89255	-0.29018	0.28899	0.14244	0.1437	0.08409
YKR031C	-0.07087	-0.20422	-0.39663	0.30615	-0.35608	0.74105	-0.11507	0.62021	-1.05271	-0.17813	-0.24864	-0.26285	-0.21707	-0.55717	0.15212	-0.02232	-0.11258	0.44696	0.37613	0.06806	-1.44464	-0.25128	0.34759	-0.04328	-0.37185	0.10914	-0.61971	-0.41429	-0.6467	-0.12631	0.20744	0.262	0.12801	0.01397	-0.64585	-0.76791	-0.16711	0.04001	0.15489	-0.06732	0.24676	0.04594	0.13751	-0.16383	0.0299	0.1019
YNL250W	0.73354	0.73223	-0.31121	0.00825	-0.2861	-0.05075	0.35836	0.47608	-1.20066	0.1543	-0.43224	-0.19391	0.78741	0.54324	0.96292	0.89633	0.46925	0.78047	0.49872	0.15628	-1.10741	-0.1499	0.52427	0.48041	0.06819	0.37431	0.10698	0.20396	-0.07997	0.27637	0.79598	0.75071	0.15429	-0.02743	0.32579	-0.06071	1.09541	1.13784	0.3005	0.21219	0.66106	0.63095	0.00739	-0.39774	0.76606	1.00177
YOR093C	0.07851	-0.08448	-1.04384	-0.93467	-0.59859	-0.83503	-0.13274	-0.2067	-0.64326	-0.09795	-0.26632	-0.3243	-0.12457	-0.3314	0.09028	-0.26457	-0.20786	-0.25703	0.11179	-0.35342	-1.04818	-0.40718	-0.11551	-0.30472	-0.2837	-0.14819	-0.53612	-0.46656	-1.03523	-0.52219	-0.35582	-0.41055	-0.03139	-0.29483	-0.19896	-0.81429	0.01453	0.08304	-0.03486	0.11854	-0.23152	-0.18992	-0.23578	-0.63705	-0.45492	-0.11857
YOR330C	0.00411	0.19697	-0.31416	0.2135	-1.08329	-0.74222	-0.45375	-0.51148	-0.3327	0.24282	-0.18442	-0.09517	-0.1669	-0.40857	0.02583	-0.14381	-0.41858	-0.22655	0.00086	0.03298	-0.50718	-0.13952	-0.44799	-0.35879	-0.13382	-0.11684	-0.36449	-0.52897	-0.9703	-0.79178	-0.30806	-0.36995	0.04875	0.04814	-0.2068	-0.50165	-0.18977	0.30147	0.13533	0.41849	0.49634	-0.11819	-0.1957	-0.44269	-0.35506	-0.06504
YDR127W	-0.10139	0.05934	-0.96524	-0.13309	0.70008	-0.24973	-0.18909	-0.13525	-0.3369	0.16508	-0.15809	-0.02476	-0.16634	-0.58365	0.19724	-0.05301	-0.12521	-0.07615	0.01465	0.18849	-0.53408	-0.10829	-0.36428	-0.35926	-0.31027	-0.26486	-0.43586	-0.52863	-0.60742	-0.19851	0.19335	0.0074	0.41884	0.45746	-0.33869	-0.40897	-0.0971	0.42768	0.34488	0.82258	-0.5668	-0.2505	-0.01753	-0.39774	-0.45609	-0.10501
YKL129C	0.35363	0.05471	-0.67787	-0.43745	-0.86004	-1.03712	-0.04659	-0.24137	0.36836	-0.04433	-0.06249	-0.00891	-0.18314	-0.67352	0.27207	0.14251	-0.42501	-0.21587	0.20489	0.2036	-0.38685	-0.10213	-0.22682	-0.33755	-0.37137	-0.19103	-0.34825	-0.36143	-0.57851	-0.14813	0.16223	-0.51183	0.34062	0.39028	-0.26465	-0.27017	0.009	0.48842	0.0402	0.63157	-0.13494	-0.19943	0.059	-0.32983	-0.508	-0.20598
YAR050W	0.15116	0.03804	-0.29446	-0.13593	-0.13397	-0.88095	0.01411	-0.10856	0.4421	-0.10343	-0.14296	-0.07504	-0.18767	-0.37445	0.20523	0.04821	-0.08213	-0.48301	-0.5025	0.21879	-0.29841	-0.18698	-0.55509	-0.52885	-0.29469	-0.29477	-0.3026	-0.46837	-0.54701	-0.54683	0.20472	-0.37092	0.13581	0.21028	-0.26283	-0.18746	-0.12979	0.19915	0.26233	0.72315	0.43179	0.29706	0.02862	0.13558	-0.48736	-0.21022
YBL007C	-0.01023	-0.32179	-0.06276	-0.01163	0.11875	-0.37541	-0.28082	-0.43661	0.73871	0.06842	0.12096	0.08847	-0.12654	-0.55295	1.93203	1.76171	0.13178	0.05713	-0.32638	0.17255	0.17074	-0.27053	-0.08417	-0.28767	0.43017	0.35518	0.58104	0.31201	0.40855	0.42096	0.41531	0.20698	0.12168	0.23972	0.42237	0.29628	-0.19618	0.02647	0.77754	0.82782	0.08055	-0.40763	0.11113	0.31103	0.22423	0.40306
YPL167C	0.20689	0.18411	-0.11889	-0.21027	-0.38391	-0.98989	0.086	-0.19453	0.58025	-0.06798	0.21096	0.17528	-0.35913	-0.19887	0.12574	0.23316	-0.0638	-0.4198	-0.77717	0.4126	0.08451	-0.41295	-0.41381	-0.62261	-0.37901	-0.59653	0.19541	-0.38433	0.00853	-0.37021	-0.61295	-0.76069	0.09143	-0.10371	-0.26133	-0.38656	-0.39216	-0.19526	-0.92774	-0.32203	0.32263	0.12354	-0.01369	0.2559	-0.23245	-0.17252
YFR016C	0.37522	0.1655	0.2094	-0.13309	-0.55842	-1.08728	-0.09725	-0.54515	0.51686	-0.16654	0.17904	0.00717	-0.17588	-0.64812	0.07735	-0.05736	-0.26632	-0.38372	-0.4696	0.20347	0.2718	-0.48119	0.4581	-0.06578	-0.23058	-0.78267	0.25202	-0.38305	0.37911	0.39701	-0.31484	-0.41155	0.01117	-0.40507	-0.27357	-0.6169	-0.90292	-0.57177	-0.40336	-0.45466	-0.0323	-0.33165	-0.19721	0.25652	-0.24931	-0.17287
YAL029C	-0.42087	-0.68691	0.2193	0.07344	-1.42379	-1.37215	-0.11468	-0.39615	0.71552	-0.07575	-0.06402	-0.01947	-0.29664	-0.46046	0.10664	0.17108	-0.31455	-0.37469	-0.03785	-0.31361	0.18485	-0.6096	0.37081	-0.27399	-0.37404	-0.77343	0.01389	-0.4954	0.42023	0.23391	-0.27069	-0.50312	-0.8711	-0.43782	-0.14441	-0.41604	-0.32902	-0.35219	-0.66376	-0.98694	0.04241	0.26703	0.0683	0.22577	-0.29468	-0.05512
YFL008W	-0.47919	-0.26882	-0.26345	0.23096	-1.21583	-0.84083			0.77631	0.15023	0.48022	0.70456	3.19591	3.29383	4.46258	4.77416	0.05226	0.26834	0.54914	-0.25503	1.03327	0.5217	1.16817	0.57998	-0.02487	-0.31278	4.57394	4.1151	-0.57986	-0.12691	0.40848	0.11813	0.12927	-1.64357	1.84851	0.73543	0.00684	0.68851	-0.36492	-0.36613	0.24973	0.56979	-0.41823	0.55497	0.19614	0.46221
YPR026W	-0.28503	-0.87875	0.29359	-0.49544	0.62692	0.5839	-0.34547	-0.25049	-0.07246	-0.69874	0.02382	-0.61033	0.68817	0.61274	-0.55964	-0.53369	-0.15173	-0.05884	0.27673	-0.57881	0.35104	-0.14656	-0.25493	-0.09	-0.94262	-0.61728	-0.02185	-0.1861	0.59636	0.49559	-0.08393	-0.56761	-0.31784	-0.81648	0.00469	0.1771	-0.69634	0.07165	-1.93717	-0.85793	0.51536	0.6487	0.88353	2.08876	-0.40604	-0.19362
YLR071C	2.19422	0.78395	-0.73759	-0.75987	0.84399	1.39087	3.38694	3.53563	-0.92818	-0.15976	0.63139	0.20132	5.98208	7.21818	3.55167	3.73004	-0.07185	0.11313	-0.02597	0.81834	2.96321	1.91914	0.31316	0.50663	1.16977	1.47854	4.43149	4.46658	0.65483	0.82498	3.41946	2.87186	0.70139	1.31046	3.33241	3.49784	6.31036	5.52427	-1.93937	-0.94348	0.89713	0.18629	0.50237	0.8307	0.32758	0.30333
YAL001C	0.44695	-0.8187	-0.25455	-0.52024	0.34991	0.49854	-0.05124	-0.02409	-0.1118	-0.44172	0.27716	-0.25704	-0.70698	-0.29403	-0.40503	-0.58499	-0.14432	-0.06973	-0.03778	-0.01813	0.42006	-0.14148	0.0662	-0.0592	-0.42344	0.07915	0.18	0.26125	-0.47255	-1.33109	-0.50717	-1.36793	-0.75416	-0.15237	-0.45509	-0.35933	0.05099	0.10873	-1.23231	-0.81466	0.11634	-0.58782	0.29083	0.37473	-0.49099	-0.31594
YHR211W	0.43854	-0.801	0.26573	-0.23901	0.56726	0.1163	-0.13814	-0.21661	-0.01994	-0.42354	0.28434	-0.12619	-0.70248	0.00273	-0.23576	-0.30486	-0.28332	-0.3519	-0.23314	0.18702	0.18897	-0.01867	0.26362	0.09547	-0.25639	-0.27081	0.00643	-0.15578	0.13858	-0.17416	-0.3136	-0.75448	-0.54628	-0.28751	-0.329	-0.27466	-0.04641	-0.23356	-1.27759	-1.00638	0.32065	-0.34675	0.00866	0.8123	-0.19732	-0.30705
YGR233C	-0.02771	-1.19687	0.15235	-0.501	0.60993	0.01274	0.05216	0.07602	-0.37275	-0.18217	0.26059	-0.19344	-0.65558	-0.6079	-0.08005	-0.28662	-0.23709	0.17818	0.92061	0.14032	0.38184	0.25643	0.18116	0.46927	-0.18885	-0.36986	-0.41251	-0.54884	-0.81369	-1.00287	0.10828	-0.90691	0.55346	0.26176	0.13714	-0.21304	0.35044	0.35415	0.05937	-0.06061	0.5848	0.64189	0.03186	0.4118	-0.27865	0.04903
YKR086W	-0.01447	-0.78654	-0.4691	-0.33158	0.74668	0.31241	0.19493	0.3973	-0.1106	-0.32287	0.1422	-0.17	-1.26938	-0.16156	1.18056	1.16178	-0.57652	-0.16808	-0.04974	-0.13551	-0.24635	-0.0591	0.74702	1.38767	-0.15441	-0.39817	0.75971	0.71975	-1.17299	-0.64097	0.53906	0.01491	0.41376	-0.47412	-0.14269	-0.30075	0.10141	0.43427	-0.22997	-0.09588	0.25058	0.03479	0.11183	0.42559	-0.0974	0.18649
YKR102W	-0.14578	-0.76629	0.22701	-0.01069	0.36642	-0.21294	0.02566	-0.13581	-0.92834	-0.31432	-0.15721	-0.22483	-1.04706	-0.22315	-0.2795	-0.22391	-0.08343	0.05624	-0.34366	0.003	-0.81457	-0.31066	0.10494	0.11244	-0.19382	-0.35636	-0.42261	-0.60886	-1.26765	-0.97021	-0.07075	-0.4374	0.4827	0.11725	-0.52755	-0.41521	-0.01998	-0.59375	-0.49518	-0.55645	0.93044	0.2262	0.63466	0.87711	-0.0047	-0.23334
YDR310C	0.72148	0.65445	-0.25552	0.40907	0.21438	0.24142	0.43794	0.69936	-1.10436	-0.68375	-0.01558	-0.42249	0.13414	1.41651	1.07059	1.16884	0.12156	-0.07135	-0.66291	0.77012	-0.6925	0.12401	1.20128	0.68931	0.1032	0.04229	-0.46687	-0.36014	1.19457	1.74414	0.40905	0.34235	0.15927	-0.33945	-0.11846	-0.18726	0.41061	0.13621	-0.21473	-0.10062	0.20719	0.03837	0.43728	0.59504	0.18922	-0.05992
YIL026C	-0.14433	-0.35119	-0.68283	-0.01675	-0.2569	-0.43911	1.30675	1.29622	-0.97512	-0.30408	-0.07858	-0.19119	-0.26561	-0.02872	0.73464	0.86822	0.15495	0.385	0.21847	-0.22069	-1.10499	-0.29078	0.82771	0.32927	-0.37633	-0.10076	-0.54667	-0.44157	-0.31708	-0.26642	0.17749	-0.06958	0.07825	-0.1077	0.90558	0.64192	0.17699	0.08995	0.06699	0.09889	0.26359	-0.09315	0.40436	0.21783	-0.3051	-0.09187
YDR017C	0.01647	-0.24482	-0.5342	-0.48356	-0.29066	-0.31489	-0.33416	-0.07356	-1.93126	-0.12715	-0.63268	-0.2151	-0.52514	0.19537	-0.24754	-0.10167	0.25436	0.65336	0.71005	-0.2287	-0.76802	-0.37115	0.35505	0.62925	-0.42346	0.13889	-0.69683	-0.30195	-1.0405	-0.31445	-0.15674	-0.4487	0.37678	0.68962	-0.34829	-0.15996	-0.16815	0.30192	-0.43772	-0.09332	0.54477	0.09268	0.68517	0.27878	-0.3435	0.15287
YER129W	-0.71218	-1.28045	-0.44737	-0.21757	0.23434	-0.09355	-0.41421	-0.17257	-0.77905	-0.37361	-0.50334	-0.58444	-0.48326	-0.38046	0.32513	0.20312	0.20077	-0.01981	-0.35956	0.07086	-0.94696	-0.52974	0.64391	-0.07053	-0.43669	-0.12031	-0.45993	-0.46797	-0.98078	-0.99434	-0.59509	-0.7085	-0.04516	-0.18848	-0.28244	-0.36257	0.32329	0.13729	0.23648	-0.11742	0.54387	-0.50304	0.1618	-0.25082	0.09726	0.05419
YKL197C	0.21814	-0.16468	-0.16553	0.53901	-0.34099	-0.82374	-0.74513	-0.69999	-1.20709	-0.24747	-0.4897	-0.43458	0.07352	-0.48651	-0.06154	-0.26868	0.28179	0.34206	0.78616	0.10047	-1.08037	-0.30455	0.42014	-0.05308	-0.39736	-0.14449	-0.47209	-0.47812	-0.66874	-0.43335	-0.24859	-0.37909	-0.15146	-0.10222	0.24165	-0.14308	-0.1702	0.17522	0.55765	0.05633	0.12479	-0.06107	0.27056	-0.1559	0.06419	0.13626
YPL075W	-0.3106	-0.46639	-0.43919	-0.11979	-0.8958	-0.61463	0.34825	0.19997	-0.62995	-0.24935	-0.44904	-0.43215	2.72174	2.73423	2.77719	2.88563	0.22071	0.14324	0.29337	-0.45798	-1.097	-0.68193	0.07608	-0.62813	0.35351	0.62156	0.53498	0.51891	0.50704	0.73104	0.35919	0.2779	-0.11311	-0.21187	0.35198	0.14021	0.47918	0.48679	0.08306	-0.16665	0.74005	-0.40663	0.08975	-0.25988	-0.02293	-0.09349
YJR039W	-0.07107	-0.11635	-0.4231	-0.31043	-0.13494	-0.56222	-0.3175	-0.45123	-0.6113	-0.03843	-0.0405	0.06993	-0.43149	0.01718	-0.43173	-0.16855	0.11276	-0.12292	-0.03807	0.17255	-0.418	-0.19982	-0.49262	-0.63746	-0.32629	0.0465	-0.37533	-0.33964	-1.25538	-1.06953	-0.38622	-0.60455	-0.13813	0.04814	-0.41996	-0.41636	-0.21263	-0.19358	-0.04468	0.11721	0.71941	0.36174	0.23993	0.20712	-0.51937	-0.26851
YHR082C	-0.15611	-0.23684	-0.37993	0.08407	-0.07249	-0.89898	-0.41797	-0.47999	-0.21301	-0.07073	-0.24523	-0.07669	-0.32079	-0.3998	0.8408	0.78253	0.69435	0.9601	-0.06181	0.46308	0.09311	0.26453	0.22721	0.10013	0.92681	1.11569	0.16427	0.17092	-0.62576	-0.41445	-0.33324	-0.55633	0.24904	0.3437	0.03843	0.02594	1.34809	1.34121	0.28548	0.21272	0.37739	-0.09315	0.15927	-0.09922	-0.75186	-0.49296
YOL087C	0.37714	0.70271	0.20289	0.20415	0.0902	-0.63834	0.46735	0.16203	0.21763	0.17629	0.74321	0.47346	-0.23262	-0.36438	1.06961	1.03546	0.44841	0.43969	-0.0962	0.66631	2.393	1.58356	2.65583	1.53081	0.08623	0.21921	0.75092	0.69748	-0.15649	-0.16772	-0.2276	-0.53134	0.39287	0.67101	-0.4012	-0.08	0.17992	-0.07581	0.24882	0.21683	0.58478	-0.9926	0.23997	-0.00426	0.61887	0.49838
YDL240W	0.42149	0.04498	-0.293	-0.21368	-0.29613	-1.05507	0.1186	0.06009	0.26047	-0.06052	-0.02846	-0.18641	0.16735	-0.24149	0.65143	0.37713	-0.21475	-0.07135	-0.07404	0.27915	0.3811	-0.05988	-0.21546	-0.36686	-0.01244	0.19314	-0.13834	-0.14376	0.01692	0.08972	-0.00653	-0.5842	0.21756	0.19788	-0.31294	-0.38979	-0.24218	0.23763	0.18551	0.49499	0.7264	0.04292	0.37886	0.20712	-0.07233	0.06021
YGR094W	0.30277	-0.0413	-0.35705	-0.28413	-0.64439	-1.07972	-0.06864	-0.1475	0.40802	-0.23334	-0.09826	-0.24174	0.11323	-0.4606	0.51351	0.17204	-0.30196	-0.28544	-0.22433	0.15685	-0.17898	-0.36845	-0.51514	-0.59148	-0.16348	-0.22874	-0.22379	-0.36064	-0.22947	-0.16105	0.11784	-0.29827	0.17093	0.17508	-0.09135	-0.23452	-0.05048	0.257	0.01243	0.30667	-0.31	0.27536	0.72714	0.36924	-0.64781	-0.26792
YDR379W	0.26113	-0.13285	-0.34139	-0.23842	0.15914	-0.59994	-0.03573	-0.05203	0.52266	-0.25227	0.00568	-0.21912	-0.01598	-0.53388	0.4501	0.15955	-0.27198	-0.34079	-0.01356	0.29304	0.22897	-0.14101	-0.25296	-0.21047	-0.31732	-0.51958	0.06313	-0.39427	-0.0796	-0.35697	0.13786	-0.29949	0.26482	0.31766	-0.21955	-0.1918	-0.32463	-0.23941	-1.02298	-0.44679	-0.10421	-0.42891	0.00739	0.13431	-0.45898	-0.247
YML100W	0.15926	-0.07721	0.08935	-1.06342	-0.20157	-1.25748	0.24667	-0.26871	0.69942	-0.25263	0.57062	-0.10725	-0.39492	-0.80654	1.22695	1.26491	0.31973	0.62114	0.91358	0.99009	1.38606	0.32045	0.96103	0.58499	0.38117	-0.332	0.23512	-0.29823	-0.08155	-0.7069	0.66243	-0.44163	0.15574	0.50524	0.5775	0.33809	-0.04982	-0.02723	0.42561	-0.1324	-0.04433	-0.34089	-0.15347	0.20712	-0.04111	0.40494
YNL123W	0.09367	-0.05103	0.37096	0.3109	-0.66205	-1.63177	-0.02642	-0.6728	0.40232	-0.33271	0.32626	0.02461	-0.50143	-0.97562	0.31794	0.12762	-0.24871	-0.43658	-0.39219	-0.18124	0.17957	-0.35781	0.37869	0.14332	-0.21407	-1.08129	0.16266	-0.58215	0.59375	0.26289	-0.63907	-0.97812	-0.14126	-0.21534	-0.19799	-0.46317	-0.93258	-0.33353	-0.67363	-0.69618	-0.1054	0.28094	-0.48358	0.23707	-0.24959	-0.14292
YPL160W	-0.56558	-1.14014	0.09566	-0.1367	-0.76518	-0.96929	0.03531	-0.49067	0.74871	-0.051	0.02003	-0.03323	-0.77749	-0.34135	-0.43983	0.05712	-0.28363	-0.52037	-0.57085	-0.23853	0.28006	-0.48898	0.22513	-0.18775	-0.40871	-0.83922	0.07825	-0.51242	-0.49099	-0.77363	-0.68995	-0.77023	-0.11807	-0.41066	-0.2564	-0.74236	-0.54951	-0.60169	-0.75712	-1.08605	0.19618	-0.21091	-0.23198	0.47774	-0.22295	-0.07719
YGR240C	-0.8911	-0.52816	-0.24395	0.40037	-0.81862	-0.80586	0.35842	0.20826	0.50441	-0.10863	0.07017	0.2184	-0.77724	-0.36889	-0.36362	-0.22238	-0.35505	-0.42931	0.25944	-0.56376	0.44418	-0.05876	1.4414	0.65881	-0.17156	-0.62741	0.3044	-0.48373	0.60095	0.03685	0.66243	0.05171	-0.49602	-1.87177	0.79029	-0.27146	-0.52983	0.1764	-0.63901	-0.34861	0.20633	0.5102	-0.24864	0.44828	-0.08467	0.11999
YDR150W	-0.44217	-0.81117	0.48984	-0.55247	0.58242	0.63534	-0.06507	-0.02783	0.33177	-0.5572	0.20047	-0.64648	0.26321	-0.17731	-0.54559	-0.26433	0.01554	0.33379	1.57168	0.12391	0.03636	-0.54346	-0.11737	-0.19501	-0.66928	-0.62526	0.26616	0.14864	-0.20325	0.06751	0.24772	-0.76093	0.57045	1.10061	0.09587	0.21397	0.01385	-0.05974	-1.67969	-1.10727	0.42881	0.08057	0.64294	1.3039	-0.31035	0.14593
YJR137C	0.34586	-1.18125	-0.55059	-1.46092	0.45327	0.55357	-0.17761	-0.11169	-0.59169	-0.3906	0.00841	-0.2569	-0.26528	-0.06794	-0.78588	-0.73253	-0.16846	0.08186	0.12574	0.30808	0.34994	-0.10927	-0.1012	0.14188	-0.58053	-0.22069	0.19473	0.34879	0.38718	-0.55381	-0.70565	-1.54811	-0.56026	-0.09365	-0.6088	-0.42968	-0.10246	-0.3878	-1.70489	-1.37449	0.01744	-0.4316	0.30118	0.87394	-0.27876	-0.24703
YLR430W	-0.15731	-1.556	0.12365	-1.42628	0.15971	-0.50629	1.63188	1.43423	-0.18041	-0.20139	-0.16104	-0.3233	-0.55248	-0.83876	0.116	0.30426	0.00845	0.2648	1.21169	-0.22356	-0.1248	0.2936	-0.27981	0.74234	-0.93353	-0.72896	0.07211	0.35439	-1.43304	-1.25617	-0.06344	-0.86294	-0.27541	0.88532	-0.2123	0.20866	-0.05975	-0.08083	-0.76429	-0.56887	0.6557	1.30219	0.19579	0.51751	-0.44755	0.07714
YER093C	-0.38657	-1.63054	0.03982	-1.73192	0.44213	-0.36433	0.00395	-0.26335	-0.59892	-0.06941	-0.02153	-0.27627	-0.7313	-0.72374	-0.75058	-0.83967	-0.19206	0.19821	0.94277	-0.36095	-0.27253	-0.11272	-0.04748	0.17639	-0.79101	-0.57072	-0.14787	-0.03775	-0.92566	-1.4145	-0.01226	-0.89451	-0.07385	0.05652	-0.23514	-0.26075	0.10024	0.41415	-0.54012	-0.48525	0.32345	-0.50091	-0.02481	0.01415	-0.67585	-0.17322
YMR207C	0.07129	-1.43933	0.20206	-0.72215	1.2024	0.32551	-0.1144	-0.1119	-0.31766	-0.24981	0.24634	-0.05985	-0.71697	-0.35029	-0.28202	-0.50925	-0.22756	-0.1452	-0.25453	0.12955	0.06475	-0.2017	-0.38831	-0.11453	-0.1815	-0.03301	-0.11709	-0.04667	0.08597	0.06269	-0.37289	-0.73952	-0.59766	-0.22151	-0.38006	-0.3028	0.26359	0.06341	-0.91547	-0.79602	0.1863	-0.04958	-0.4539	0.03703	-0.07223	-0.05877
YCR042C	-0.15968	-1.17813	-0.4728	-1.15356	0.78441	0.12169	0.79347	0.80212	-0.33784	-0.31652	0.23638	-0.06792	0.47485	0.72291	-0.01208	-0.14172	-0.16612	0.16089	0.47746	0.31156	0.37106	0.23307	-0.36557	0.35077	0.02593	-0.17926	0.05819	-0.15541	-0.15773	0.38203	0.15893	-0.45668	0.6147	0.27187	-0.0423	0.08258	0.01777	0.30253	-1.03332	-0.53152	0.08082	0.09171	-0.36685	0.32129	-0.06883	0.08838
YHR023W	-0.37928	-0.75425	-0.08321	0.3896	0.31304	-0.16523	0.08928	0.21285	-0.87972	-0.20453	0.5711	0.12374	-1.18948	-0.3204	-0.09587	-0.08042	0.04129	0.32422	0.07124	0.38384	-0.29281	0.04635	-0.68869	0.07201	0.11335	-0.27829	-0.85167	-0.92699	-1.02818	-0.4077	0.17569	0.0197	1.70604	0.99524	-0.29876	-0.19441	0.39391	0.49828	-0.50218	-0.03365	0.51437	0.68919	-0.05598	0.74709	-0.28645	-0.0773
YJR127C	-0.32886	-0.48486	-0.44058	-0.30162	0.68988	-0.08316	-0.31715	-0.2494	0.2882	0.04268	0.30566	0.1213	-0.81573	-0.77243	-0.61164	-0.64479	-0.43788	-0.44333	0.28186	-0.28588	0.18598	-0.34623	0.07343	-0.16368	0.15731	-0.21858	-0.35028	-0.63259	-0.62972	0.0406	-1.02881	-1.01261	0.20493	-0.1284	-0.35845	-0.46133	0.0003	-0.14663	-0.32402	-0.43554	0.25625	-0.95077	-0.54667	-0.67644	-0.59262	-0.41179
YHL030W	0.06383	-0.80738	-0.26368	-0.24153	0.15367	-0.03958	-0.33323	-0.14537	-0.42299	-0.29044	-0.47132	-0.43031	-0.85595	-0.33994	-0.36189	-0.3338	-0.12927	-0.01154	0.12873	-0.18318	-0.70976	-0.27966	0.51168	0.42273	-0.19247	-0.3073	-0.17225	-0.3959	-0.40937	-0.38842	0.26972	-0.48837	0.18648	-0.40955	-0.03435	-0.27055	-0.14395	-0.23545	-0.34776	-0.34582	0.51254	-0.19994	0.33508	0.48383	-0.13986	-0.33128
YGR061C	-0.20745	-0.60619	0.11924	-0.71163	0.46877	-1.6205	0.26035	-0.97833	-0.20691	-0.83009	1.46286	0.33636	-1.00888	0.65817	2.15884	2.89134	-0.01939	-0.82937	-1.48883	2.78178	-4.1066	-0.30115	0.57734	-0.50243	-0.02899	0.41526	-0.21779	-0.1712	-0.37286	-1.53646	0.25302	-0.59309	0.14348	-0.7114	-1.43503	-0.96948	0.29432	-0.66138	-1.38932	-0.50143	0.90343	1.01019	0.39996	1.76369	-0.14094	-0.23024
YKL014C	-0.07119	-0.41278	-0.60503	-0.13697	0.35087	-0.01031	-0.00956	0.33878	-0.91183	-0.13152	-0.18105	-0.23838	-0.51157	-0.58642	0.49615	0.3307	0.42315	0.49289	0.14657	-0.26463	-1.39808	-0.3871	0.18323	0.31879	-0.15161	0.01872	-0.23727	-0.18427	-0.42152	-0.72865	-0.00469	-0.56429	0.06912	-0.33024	0.40919	-0.02028	0.09966	0.15572	-0.27181	-0.37878	-0.16585	-0.48762	-0.01459	-0.36783	-0.23002	-0.00948
YOL138C	-0.81141	-0.84574	-1.07626	-0.1881	-0.48865	-0.2151	-0.12233	0.01795	-0.82169	0.00382	-0.45972	-0.29937	-0.08534	-0.51716	0.70604	0.61324	1.67006	1.81305	0.23452	0.60834	-0.78348	-0.42292	1.07393	0.47873	0.65068	0.65856	1.69471	1.57039	-0.511	-0.4118	-0.20218	-0.85701	0.22102	0.1441	0.24032	-0.05885	0.41357	1.06508	0.03107	-0.08764	-0.17382	-0.20058	-0.14752	-0.15282	1.18724	1.13194
YER190W	0.25941	-0.45552	-0.38567	-0.26973	0.29376	-0.3619	-0.59163	-0.66282	-0.7184	-0.03406	-0.44725	-0.1962	-0.70966	-0.35068	-0.15042	0.00813	0.04179	0.11409	-0.52512	0.2549	-1.05959	-0.21528	0.3955	0.12687	-0.42851	0.05824	-0.39864	-0.3395	-0.9968	-0.40963	-0.26455	-0.49044	0.22715	-0.33134	-0.12051	-0.59138	0.3213	0.13707	-0.2369	-0.1546	0.50861	-0.83723	0.69513	-0.01901	-0.19676	-0.27992
YDR217C	0.17695	-0.33422	-0.24182	-0.00361	0.24736	-0.24609	-0.03108	0.01296	-0.62022	-0.23361	-0.44814	-0.30797	-0.07435	-0.25906	-0.37835	-0.29695	0.01301	0.05471	-0.00154	-0.13432	-0.74949	-0.31014	0.59861	-0.00431	-0.34858	-0.08651	-0.46992	-0.38347	-0.42195	-0.45273	0.06669	-0.44682	-0.17363	-0.42115	-0.20943	-0.46945	-0.39029	-0.01279	0.29591	0.20274	0.71498	-0.15688	0.28322	0.09731	-0.2262	-0.28439
YCL014W	0.18703	-0.24802	-0.48826	-0.50374	-0.63598	-0.59841	-0.01459	-0.31403	-0.43164	-0.1154	-0.40944	-0.36644	-0.12476	-0.34624	-0.33047	-0.34352	-0.21372	-0.02747	0.20014	0.31881	-0.58482	-0.28481	-0.10315	-0.198	-0.36718	-0.07104	-0.46875	-0.23839	-0.34481	0.14358	0.3137	-0.23202	0.74578	0.3626	-0.25378	-0.61335	0.14037	0.08395	-0.25143	-0.24578	-0.28955	-0.29361	0.17696	-0.19022	-0.31582	-0.29303
YEL077C	0.28587	-0.06186	-0.69654	-0.09758	0.15148	-0.1999	-0.02067	-0.08853	0.10841	0.00096	-0.34917	-0.15866	-0.32554	-0.58918	-0.01883	-0.27506	-0.20628	-0.06938	0.29318	0.35222	-0.25798	-0.27524	-0.02297	-0.26847	-0.22232	-0.21802	-0.34488	-0.3779	-0.19109	-0.15827	0.24344	-0.35021	-0.04976	-0.14596	-0.31222	-0.55184	-0.01361	0.45613	-0.40448	-0.00093	-0.1485	0.08238	0.06299	-0.19967	-0.28195	0.00388
YJR138W	0.07161	-0.19435	-0.5117	-0.05041	-0.05849	-1.47473	-0.23446	-0.60043	-0.31097	0.12171	-0.31177	-0.01982	-0.40618	-0.13138	-0.06292	-0.12044	-0.1756	-0.20252	-0.0732	0.07106	-0.26089	-0.11921	-0.23718	-0.34709	-0.34504	-0.19824	-0.25005	-0.41903	-0.42592	-0.53597	-0.33311	-0.5871	-0.18323	-0.09443	-0.37702	-0.40712	-0.14672	-0.26574	-0.62961	-0.43661	0.7756	-0.66322	0.07439	-0.05794	-0.15632	-0.1262
YMR128W	-0.18662	-0.61076	-0.67098	-0.59164	-0.68399	-1.08929	-0.03549	-0.06031	0.16359	-0.12946	-0.11695	-0.24586	-0.4334	-0.05534	-0.08136	0.02574	-0.41081	-0.06818	-0.01439	0.42485	0.00856	-0.18582	-0.07586	-0.17664	-0.33213	-0.18759	-0.14023	-0.11326	0.05817	-0.22653	0.20095	-0.36309	-0.00776	0.05691	-0.36726	-0.51196	-0.52234	-0.38265	-0.31116	-0.33573	0.50646	-0.30537	0.07528	-0.01621	-0.14574	0.04517
YOL004W	0.10725	-0.39434	-0.27557	-0.31313	-0.18496	-1.00112	-0.09476	-0.03486	0.44597	-0.23938	-0.21407	-0.35758	-0.17595	-0.4403	0.18011	-0.06515	-0.30686	-0.17574	0.59671	0.36934	0.0563	-0.31995	-0.03766	-0.16011	-0.14863	-0.41841	0.05245	-0.31883	-0.64171	-0.86038	-0.03825	-0.72548	-0.02397	0.2251	-0.29107	-0.27463	-0.1408	-0.0125	-0.72198	-0.36919	-0.15042	0.46492	-0.40108	0.24643	-0.32598	-0.17504
YDR097C	0.08857	-0.16757	-0.58773	-0.07747	-0.93056	-1.24036	-0.36121	-0.49038	0.52677	-0.36356	-0.02561	-0.36964	-0.63918	-0.65811	0.15085	-0.01601	-0.24894	-0.04825	0.5092	0.46857	0.01449	-0.08258	0.04623	0.069	-0.27453	-0.62496	0.01341	-0.55963	-0.25661	-1.0396	-0.12641	-1.07535	0.25955	0.1298	-0.37428	-0.47201	-0.28362	-0.49117	-0.56139	-0.72195	-0.0742	-0.17289	-0.5414	0.29246	-0.37004	-0.27795
YJL074C	-0.0862	-0.20592	0.25297	0.27113	-1.00903	-2.14671			0.31062	-0.26491	-0.19572	-0.12271	5.68583	5.79821	4.09184	4.36666	-0.18299	0.48934	1.12697	0.48354	1.26327	0.85553	0.7435	0.9283	0.02293	-0.52802	4.16177	3.57661	0.36352	-0.12224	-0.51502	-0.56088	-0.44027	0.17102	1.17886	1.14405	1.88581	2.06531	-0.23039	-0.51401	-0.55056	-0.04928	-0.19895	0.49472	0.38056	0.47915
YER164W	-0.65899	-1.26468	0.35534	0.18957	-1.5738	-2.16215	0.18233	-0.66245	0.25183	-0.63519	-0.34028	-0.47543	-0.98061	-1.0652	-0.46979	-0.44726	-0.61693	-0.65003	-0.27943	0.17255	0.95685	-0.18009	0.77869	0.36481	-0.51887	-1.27133	-0.05918	-0.68541	0.08913	-0.47039	-0.10353	-0.77004	-0.38008	-0.18391	-0.36029	-0.63549	-0.51125	-0.47575	-0.73733	-1.13271	0.03161	0.03657	-0.28956	0.23395	-0.37181	-0.2207
YDR335W	2.70283	2.82567	0.04963	0.49465	0.35127	0.92027			1.93271	1.20754	2.32383	1.5131	1.75095	1.56294	2.57542	2.27134	2.51428	2.33347	0.11855	2.71334	2.8184	1.34341	5.51751	3.8954	3.64362	2.75655	3.37758	2.66879	2.60858	2.63784	2.77362	1.95507	0.13991	-1.40655	1.81561	0.79788	1.85549	2.37342	1.67623	2.91162	-0.01017	0.24847	1.27745	1.4005	3.1528	3.28389
YPR122W	-0.12713	-0.76197	-0.36955	-1.24668	0.68988	0.88141	-0.47532	-0.31145	-0.41508	-0.85374	0.47848	-0.75355	0.5246	1.14085	-0.38338	0.11267	-0.16761	-0.21771	0.37387	0.06151	0.61502	-0.11314	-0.029	-0.07504	-0.77492	-0.34465	0.44524	0.18775	-0.05119	-0.22782	-0.39724	-0.90234	0.30541	-1.02432	0.06385	-0.25467	-0.27104	-0.42401	-2.11117	-1.1459	0.56648	-0.2059	1.12389	1.88503	-0.19938	0.00307
YOL051W	1.35923	-0.19617	-0.25702	-1.06851	1.41243	1.46376	2.94739	2.95703	-1.0729	-0.31878	0.54885	0.26061	4.07488	4.90984	2.11803	2.81797	-0.24552	0.1337	0.03041	0.72963	0.53167	0.14609	0.59938	0.68066	-0.50911	0.02506	0.15549	0.44194	-0.34176	-1.02856	0.93317	0.77733	-0.43125	-1.15742	1.14333	1.73559	0.08345	-1.18411	-2.15707	-2.20453	0.68538	-0.20545	-0.09451	0.85401	0.09202	0.14803
YJL076W	0.91201	0.5029	0.37289	-0.99125	0.81622	0.172	3.10382	2.64108	-1.09461	-0.24249	0.03943	-0.36429	1.56376	1.05702	1.11722	1.43237	1.06852	1.66219	1.35922	0.31747	1.02678	0.69715	0.75557	1.04913	1.05005	1.33361	0.67173	0.66103	1.22486	1.09582	1.50587	-0.04323	-0.03964	0.36102	2.64775	2.63217	0.47413	0.17695	-1.24321	-1.26312	0.13576	0.16727	0.37969	0.83568	0.20579	0.63001
YPR042C	-0.28295	-1.60595	0.04194	-1.68593	0.70236	0.19548	0.14349	0.04809	-0.16175	-0.18124	0.42635	0.16135	-0.28069	0.51142	-0.11082	0.40846	-0.36846	-0.38514	-0.4751	0.88963	0.5231	0.64413	0.35115	0.42348	-0.75756	-0.24639	0.09845	0.06369	-0.81299	-1.12362	-0.24102	-0.80688	-0.78582	-0.32263	-0.46986	-0.14393	0.217	-0.39774	-0.73267	-1.0238	0.56989	-0.74894	0.33437	0.83234	-0.01414	-0.29402
YPR049C	0.24848	-1.41403	0.0029	-1.17386	0.84746	0.28816	-0.1409	-0.20128	-0.35599	-0.28311	0.10661	-0.20652	-0.1175	-0.44367	-0.46805	-0.6135	-0.11431	0.10914	0.26481	0.13035	-0.13668	-0.00576	-0.34719	0.13037	-0.54114	-0.53819	0.08567	-0.19352	0.31546	-0.08243	-0.29335	-0.75725	-0.52478	-0.08217	-0.42459	-0.22147	-0.26543	-0.10657	-0.74849	-0.7449	0.31727	-0.46351	-0.1454	0.17761	-0.30075	-0.23199
YHR154W	0.18842	-1.23335	0.23034	-1.03233	0.58017	0.07752	-0.02235	-0.12999	0.03088	-0.25405	0.39106	-0.18689	-0.18339	0.44166	-0.12849	0.13791	-0.23003	-0.32246	-0.38917	0.28175	-0.04235	-0.12499	0.0757	0.03271	-0.42542	-0.45402	0.23756	-0.25358	-0.72336	-0.79419	0.21484	-0.83925	-0.18323	-0.29183	-0.49737	-0.33996	0.10992	-0.05313	-0.64732	-0.59466	0.31093	-0.44942	0.16844	0.53002	-0.18146	-0.28674
YLR032W	-0.0301	-1.4764	-0.8403	-1.59809	0.01134	0.07789	-0.00045	0.03492	-0.33358	-0.35823	0.08548	-0.33382	-0.49373	0.18656	-0.3871	-0.17351	-0.21315	-0.09092	-0.32231	0.187	-0.42702	-0.09165	-0.21112	0.27396	-0.35467	-0.38241	-0.04736	-0.26215	0.16658	-0.19682	0.28752	-0.48305	0.08083	-0.07914	-0.55046	-0.38663	-0.07901	-0.2679	-1.00051	-0.71951	0.04583	-0.10547	-0.4244	0.3593	-0.30683	-0.19993
YNL278W	-0.04457	-1.45227	-0.57886	-1.65907	-0.29764	-0.36198	-0.02189	-0.20918	-0.55029	-0.24547	-0.08189	-0.40942	-1.10739	-0.36675	-0.12989	-0.07818	-0.24146	-0.17398	-0.118	0.28712	-0.6248	-0.35332	-0.1012	0.32396	-0.56258	-0.74956	-0.11175	-0.53319	-0.13489	-0.17768	-0.30228	-1.11014	0.48644	0.08309	-0.33568	-0.25338	-0.00893	-0.23729	-0.53305	-0.21578	-0.01356	-0.00227	-0.48638	0.20712	-0.44605	-0.41207
YOR207C	-0.03086	-0.69607	-0.33254	-0.43135	0.49639	0.66186	1.21121	1.305	-0.316	-0.109	0.94557	0.26651	1.30326	1.66104	1.20845	1.16798	-0.06315	0.5687	0.32999	0.5386	1.37963	1.18766	0.00331	0.38248	0.78986	0.35687	1.01816	0.61519	-0.40512	-0.24643	0.92637	-0.20986	0.77169	0.38443	0.45157	0.51343	0.73211	0.96231	-0.90394	-0.75521	0.03302	0.48204	-0.43263	0.21662	-0.12349	-0.02016
YJR132W	0.37691	-0.20157	-0.1514	-0.46684	-0.6248	-0.81635	1.6127	0.92482	-2.0689	-0.23762	-0.07908	-0.41454	0.02044	0.26212	0.83913	0.9603	0.5433	1.64063	1.106	1.30713	0.75019	0.63719	2.75926	2.67249	0.79846	0.34548	0.04115	0.04566	-0.1025	1.31328	2.10669	1.22293	1.86809	1.25455	0.25659	0.87243	1.06509	1.08239	0.64535	0.53366	0.73587	2.4053	1.23088	1.21337	0.66531	1.06805
YMR317W	-0.19989	-0.60319	-0.8308	-0.44602	-0.31318	0.12809	-0.23863	-0.02831	-0.26728	-0.31308	-0.21724	-0.32109	-0.89994	-0.48445	-0.52786	-0.49795	-0.06168	0.05331	0.17286	-0.10806	-0.6378	-0.32058	-0.03955	0.03021	-0.27939	-0.2343	-0.32603	-0.32073	0.33282	0.24172	-0.33989	-0.78213	0.51363	0.14817	-0.1706	-0.31858	-0.20818	-0.08195	-0.77816	-0.47816	-0.09263	-0.13744	0.00691	0.0502	-0.24635	0.0375
YNL327W	-0.09908	-1.02275	-0.77005	-1.64422	-0.46163	-0.71242	-0.07621	-0.39098	-0.93771	-0.28963	-0.4588	-0.54521	-0.41313	-0.83194	-0.40278	-0.39604	0.12634	0.33773	0.90845	0.02312	-0.00111	0.03863	0.82787	1.14478	-0.39111	-0.21708	-0.25875	0.03074	-0.71384	-0.67253	-0.07773	-0.93221	0.57199	0.58753	0.13775	-0.10153	-0.27837	-0.00688	-0.14186	-0.35401	0.40953	0.88543	0.08975	0.41512	-0.26888	-0.00421
YBR245C	0.08094	-0.81406	-0.71341	-1.00089	-0.24108	-0.51407	0.12841	-0.08042	-1.05638	-0.50932	0.1478	-0.35282	-0.34216	0.28035	-0.11437	0.344	-0.16861	-0.25255	-0.60244	0.69317	-1.48233	-0.0198	0.60011	0.79299	-0.36366	0.04423	-0.11221	0.05594	-0.64634	-0.5982	-0.34404	-0.9794	-0.07438	-0.24881	-0.49335	-0.52218	-0.29889	-0.263	-0.36912	0.10399	0.90023	0.41285	0.52454	0.6453	-0.14968	-0.32257
YGL207W	0.44802	-0.29995	-0.71341	-0.53176	-0.47881	-0.75959	0.53111	0.70284	-0.92409	-0.11366	0.07495	0.13769	1.14303	0.95331	1.88066	2.06303	0.03678	0.32637	-0.03801	0.07125	-0.3076	0.35904	0.84692	0.58985	1.50078	1.5651	1.15621	1.14606	-0.50081	-0.43597	1.36891	0.36859	0.03591	-0.46896	1.7653	1.43992	-0.22566	0.15572	-0.76796	-0.7769	-0.15535	-0.00413	-0.35891	-0.06139	2.47098	2.37411
YPR030W	-0.15924	-0.65385	-0.62947	-0.29701	-0.07314	-0.2841	-0.02002	-0.0901	-0.43916	-0.07847	-0.38236	-0.16334	-0.22716	-0.2949	-0.26549	-0.4216	-0.10376	0.03786	0.08374	0.02487	-0.15608	-0.04804	0.76089	0.58764	-0.16832	-0.12534	-0.01811	-0.06053	-0.4464	-0.30934	-0.20855	-0.91007	-0.16292	-0.4738	-0.16401	-0.60437	-0.25827	-0.1597	-0.8725	-0.49243	-0.0523	0.18099	-0.54507	-0.04411	-0.11722	-0.17469
YLR187W	-0.33525	-0.51782	-0.25297	-0.25368	-0.36293	-0.96254	-0.15037	-0.2883	-0.37319	-0.15707	-0.03518	-0.15507	-0.21484	-0.08136	-0.25638	-0.14536	-0.14023	-0.07798	-0.30925	0.09065	0.15296	0.13159	0.06961	0.09796	-0.2407	-0.28669	0.15832	-0.16449	-0.6171	-1.08624	-0.02517	-0.80933	0.01805	-0.27553	-0.20326	-0.52395	-0.0659	-0.35281	-0.92427	-0.36957	0.45644	-0.20192	-0.52748	0.10032	-0.13237	-0.22234
YGL094C	0.18478	-0.41229	-0.13944	-0.12295	-0.66788	-1.47383	-0.10375	-0.53657	-0.23876	-0.17573	-0.24027	-0.27323	-0.22061	-0.26997	-0.71123	-0.71779	-0.02118	0.10291	0.23558	-0.42383	-0.02328	-0.02454	0.10063	0.27714	-0.22136	-0.39852	0.21848	-0.10553	-0.84005	-1.3822	0.15401	-0.79085	-0.01621	-0.43382	-0.61153	-1.00557	-0.44338	-0.52602	-0.72178	-0.84016	-0.22143	-0.37631	-0.35071	-0.27998	-0.20224	-0.15023
YGL201C	-0.39376	-0.36939	-0.30151	-0.97874	0.50039	-0.67382	5.0171	4.75345	-0.74879	0.1521	-0.02211	-0.06364	2.46383	2.15415	4.33342	4.59009	5.21418	6.1533	1.92954	0.86558	5.45758	3.90255	0.49551	0.96692	0.07548	-0.04485	4.23806	4.24054	-0.50015	-0.31385	0.29854	-0.39372	-0.30344	0.26483	3.52848	3.09994	7.61519	6.91727	-0.19787	-0.41195	-0.0053	0.37557	-0.54938	-0.08295	0.78353	1.45091
YKL092C	0.06214	-0.52917	-0.6015	-0.65653	-0.66961	-0.74337	0.23916	0.03607	0.24112	-0.19505	-0.14977	-0.31934	-0.50798	-0.18462	-0.11346	-0.21261	-0.39653	0.04443	0.28179	0.51182	0.16876	-0.00628	0.48616	0.58289	-0.20537	-0.54682	0.14407	-0.29489	-0.19822	-1.16348	-1.07868	-1.51985	-0.02801	-0.16858	-0.42601	-0.55477	-0.51678	-0.03523	-0.36516	-0.25359	-0.07754	0.0061	-0.71404	-0.01099	-0.07641	0.07985
YKL173W	0.10333	-0.35625	-0.03398	-0.19309	-0.62369	-1.50414	-0.01802	-0.75735	0.26194	-0.57744	-0.11604	-0.50357	-1.04103	-0.17753	2.57857	3.22778	-0.18299	-0.14726	0.33666	0.47074	0.33348	0.05481	0.05755	-0.01729	-0.21254	-0.49403	1.95984	1.40994	-0.22927	-0.7836	-1.00023	-1.28662	-0.48633	-0.69488	-0.01478	-0.10572	-0.02502	-0.10835	-0.6153	-1.10336	0.51845	-0.32584	-0.35773	0.29596	-0.34571	-0.27924
YDL102W	0.08755	0.33421	-0.04156	0.73353	-2.44888	-1.13494	5.0001	4.81915	-0.0609	-0.69555	-1.02854	-0.4936	3.70462	4.31906	3.83897	4.42938	-0.56482	0.22869	0.66409	0.60303	1.84186	1.61825	5.41568	4.73613	-0.5237	-1.01385	3.02143	2.55337	-0.41553	-0.28885	0.31367	0.59657	0.32764	0.85724	2.97364	3.42048	2.68636	2.98833	-1.08397	-0.41315	-0.16542	1.14069	0.02394	1.2023	2.74034	3.12178
YHR073W	-0.28773	-0.84146	-0.17548	-0.06127	-1.85925	-2.13374	-0.11653	-1.24708	0.21587	-0.66387	-0.48007	-0.73604	-0.94984	-1.08673	-0.27064	-0.37543	-0.55842	-0.38215	0.20278	0.18794	0.51836	-0.12745	0.77626	0.46275	-0.35878	-1.2485	-0.0313	-0.72755	0.11765	-0.58235	-0.57227	-1.73978	-1.0535	-0.05102	-0.53221	-0.62004	-0.57865	-0.16844	-0.98717	-0.75385	0.15184	0.3092	-0.86068	0.16798	-0.3237	-0.20276
YMR308C	-0.10959	-0.59714	0.50546	1.08033	-0.78852	-1.62318	0.67344	-0.46481	1.49334	0.5836	1.06629	0.33797	-1.08978	0.01527	0.97945	1.5625	2.20881	2.31786	-0.02842	0.05449	0.69869	-0.13773	0.59297	0.0098	2.31817	1.59745	2.2891	1.63377	-0.05962	-0.45849	1.8795	1.45581	-1.45049	-1.15474	0.96129	0.53626	0.3411	0.43493	3.25178	3.81215	0.05446	0.26658	-0.78314	0.39093	1.95907	1.95422
YOR346W	-0.7944	-0.47235	0.27461	0.39988	-1.41375	-0.73136	-0.11079	0.11595	0.38894	-0.4458	-0.08463	-0.04907	-1.03	-0.21636	-0.3076	0.15698	-0.45495	-0.66572	-0.14035	-0.21433	0.53168	-0.2864	0.98846	0.42272	-0.17702	-0.57253	0.37032	-0.27941	0.1994	0.10285	-0.49653	-0.61012	-0.64096	-1.33244	0.31072	-0.03771	-0.75136	0.12214	-0.72865	-0.25668	0.8068	0.30807	-0.05017	0.71496	0.1671	-0.10713
YGL195W	1.03654	0.03232	0.26596	-1.75562	1.12804	0.97259	-0.62157	-0.33149	-0.91233	-1.03828	0.67374	-0.93263	1.33058	1.61538	-0.21454	0.09148	-0.08746	0.02704	0.66631	-0.18035	0.27435	-0.57615	0.39682	-0.06769	-0.77675	-0.57346	0.28819	-0.10286	0.49234	0.25906	0.07637	-0.49293	0.10972	-1.83186	-0.06771	-0.99419	-0.29748	-0.68802	-1.73387	-1.07122	0.17644	-0.70755	0.5231	1.59146	-0.13612	-0.08475
YDR326C	0.43409	-1.14654	0.2236	-1.86307	0.61802	0.42241	0.06482	0.06261	-0.52671	-0.86437	0.18365	-1.0219	1.11755	1.08275	-0.74095	-0.63855	0.47572	0.51107	0.68579	0.09912	0.58727	-0.62163	0.21613	-0.23962	-0.90046	-0.27061	0.18259	0.31528	-0.0339	-0.67014	-0.22784	-1.24527	-0.1992	-0.97314	-0.4552	-0.78509	-0.05433	-0.5809	-1.46193	-1.48667	-0.21296	-0.62928	-0.45354	0.20712	-0.07175	-0.07564
YNL262W	-0.19844	-1.49047	0.07187	-1.45025	0.47431	0.1087	-0.14093	-0.35287	-0.00707	-0.87657	0.20002	-1.03879	-0.06609	-0.07198	-0.58444	-0.49669	-0.06877	-0.10907	0.09396	0.30307	0.27803	-0.30222	-0.04059	-0.11345	-0.70614	-0.36472	0.19729	0.11292	-0.10209	-0.83261	-0.57101	-1.53733	-0.89218	-0.59255	-0.29538	-0.34106	-0.03443	-0.80979	-1.25979	-1.76181	-0.31709	-0.5275	-0.16898	0.56535	-0.24051	-0.30667
YNL088W	-0.31461	-1.54527	0.08513	-1.34396	0.93817	0.59402	4.53221	4.50659	-0.27975	-0.50528	0.44618	-0.30806	2.34042	2.21411	0.85364	1.09787	0.16684	0.24548	0.54187	0.43654	0.6049	-0.16994	-0.07679	-0.01729	-0.50831	-0.02744	0.39631	0.10727	-0.29979	0.20617	2.42345	1.95527	-0.42126	-0.04596	1.91639	1.93859	-0.01062	-0.32349	-0.96405	-1.05168	-0.06127	-0.80422	0.0241	0.34108	-0.11907	-0.27558
YCR093W	0.17784	-0.71016	1.06607	-1.36216	0.09423	-0.6829	0.25829	-0.35764	-0.99265	-0.90041	1.10578	-0.0647	0.086	0.4455	-0.07538	0.4223	-0.76235	-1.67834	-1.1964	2.20486	-1.11715	-0.12293	1.20081	0.69349	-0.7505	0.05124	0.07322	0.6483	-1.13553	-1.46413	-0.09562	-0.8655	-0.67361	-0.51314	-0.83116	-0.41597	-0.0659	-0.46324	-0.82197	-0.41042	-0.21833	0.92381	-0.25557	2.70332	0.45839	0.11813
YML133C	-0.0862	-1.55313	-0.10991	-1.87968	1.06043	0.11	-0.41216	-0.33992	-0.74171	-0.22015	0.01096	-0.25538	-0.16407	-0.01291	-0.42737	-0.29718	0.00569	0.27859	0.44359	0.23826	0.29926	-0.00379	-0.06003	0.18143	-0.92461	-0.59216	-0.02567	-0.12441	0.04168	-0.29542	-0.30232	-1.0222	-0.28801	-0.15458	-0.29591	-0.46681	0.11096	0.17852	-0.65375	-0.43106	-0.1985	-0.44857	-0.42948	0.16333	-0.3859	-0.44674
YBR275C	-0.27052	-1.56028	-0.15468	-1.394	0.40668	-0.1659	-0.08319	-0.07468	-0.30177	-0.15084	0.09075	-0.28063	-0.31707	-0.24429	-0.51673	-0.41517	0.13069	0.16036	0.25758	0.26297	0.30668	-0.06185	0.07977	0.04506	-0.5649	-0.23668	-0.1472	-0.2835	0.84231	0.43789	0.03139	-1.28477	0.20203	0.29199	-0.49719	-0.47292	0.16321	-0.15107	0.1229	-0.55566	-0.42128	-0.17224	-0.31928	0.37805	-0.16805	-0.28219
YGR270W	-0.49162	-1.58631	-0.54921	-1.25483	0.46941	0.05773	0.23741	0.19226	-0.62989	-0.08447	-0.16591	-0.25816	0.43335	1.00471	0.09643	0.51759	0.06245	0.18057	0.42729	0.60259	0.38333	0.41727	0.4388	0.83683	-0.25652	-0.18564	0.22946	-0.05868	2.0959	2.20371	0.65374	-0.14299	-0.20294	-0.26848	-0.19356	-0.0974	-0.04584	0.24374	-0.61271	-0.46148	-0.09981	0.33807	-1.04448	0.48935	-0.36114	-0.09618
YPL082C	-1.38613	-1.5569	-0.92042	-1.08783	-0.08649	-0.66692	0.8984	0.42988	-1.76531	-0.82305	-0.34668	-0.25922	2.76609	3.73957	1.44962	1.93192	-0.77927	-0.83689	-0.3305	2.22522	0.01714	1.7194	1.21112	2.66717	-0.84314	-0.76605	0.3991	0.33332	-0.55322	0.15999	-0.37578	-0.21235	0.58368	0.62924	-0.23345	0.96203	-0.01861	-0.05009	-1.48313	0.292	0.10195	-0.5669	0.14516	0.66632	-0.11162	-0.06745
YDR301W	1.91275	0.96912	-0.74752	-1.6341	0.76194	0.72541	5.04516	5.05948	-0.87982	0.32024	0.98677	0.22454	4.83785	5.37271	4.0575	4.25484	2.05576	2.20043	-0.0255	0.26328	2.16712	1.93628	1.76602	2.22099	2.80048	2.70447	4.3588	3.86708	-0.0601	-0.82718	3.59764	1.87667	0.37343	-0.37538	2.9717	2.74132	3.62614	2.93696	-0.05801	-0.27945	0.76225	0.08842	0.15523	0.94029	1.26648	1.06303
YER132C	0.76619	-0.69557	0.19984	-1.456	0.19876	-0.43711	-0.03678	-0.34842	-0.52755	-0.20209	0.37382	-0.45538	-0.66676	-0.44008	-0.54542	-0.48547	0.60884	1.00354	1.1974	0.62362	1.73208	0.85774	1.46054	1.46667	-0.32889	-0.85043	0.84704	0.43349	0.15748	-0.01162	-0.14549	-1.36245	0.76124	0.82988	0.99943	0.70633	1.19698	1.00628	0.2531	0.11478	0.47637	0.44792	-0.3502	0.32171	-0.0063	0.37559
YBR081C	-0.64361	-1.8303	-0.08587	-1.01475	-0.069	-1.02048	2.68889	2.55405	-0.28893	-0.31716	0.24282	-0.2366	0.20936	0.10325	1.93361	2.1927	-0.21293	0.29423	0.80826	0.38485	0.68137	0.77681	-0.44799	0.38078	-0.37033	-0.20329	1.29708	1.34538	-0.88542	-0.72865	0.13209	-0.61508	0.58806	1.09581	1.36155	1.62799	0.91278	1.00539	-0.48997	-0.56319	-0.59042	-0.14324	-1.00499	0.15342	-0.09349	0.14193
YML059C	-0.11255	-1.13433	-0.85432	-0.88115	-0.23496	-0.905	-0.43288	-0.46217	-0.54097	-0.15319	-0.31719	-0.31993	-0.54596	-0.34937	-0.46256	-0.40579	0.07328	0.38431	0.31576	-0.09804	0.20014	0.01343	0.54776	0.7663	-0.33493	-0.35573	0.15159	-0.02984	0.13927	0.02285	-0.62123	-1.23308	0.08705	-0.17809	-0.47619	-0.63385	-0.13782	0.18717	-0.58953	-0.51317	-0.36973	-0.12183	-0.45493	0.17063	-0.08131	-0.24025
YLR425W	-0.0862	-0.74997	-0.71341	-0.38909	0.07194	-0.96597	-0.02896	-0.21779	-0.44486	-0.01957	-0.188	-0.17981	-0.47016	-0.18792	0.48997	0.51825	-0.00147	0.12487	0.0348	0.09472	0.46027	0.14964	0.37081	0.38593	-0.18574	-0.1349	2.03981	1.8679	-0.04639	-0.54202	-0.27862	-1.18656	-0.37351	-0.42839	-0.36168	-0.48802	0.25793	0.47561	-0.00993	-0.03701	-0.31507	-0.16125	-0.91047	-0.03187	-0.21936	-0.11251
YNL297C	-0.25487	-1.098	-0.30151	-0.46288	-0.28994	-1.11526	0.04169	-0.24553	-0.74068	-0.02976	-0.15298	-0.16139	-0.49469	-0.47977	-0.53961	-0.44064	0.35243	0.62943	0.4818	0.10557	0.35058	0.02814	0.74668	0.81612	-0.50205	-0.464	0.33075	0.04537	-0.28253	-1.23188	-0.23797	-1.59197	-0.35491	-0.44565	-0.29065	-0.51786	0.18211	0.2478	-0.3472	-0.74005	-0.33376	-0.08631	-0.77522	0.0113	-0.24267	-0.06969
YMR012W	-0.60493	-1.78868	-0.54824	-0.41936	-0.31916	-1.62638	0.21025	-0.37877	-0.85776	-0.23507	-0.3677	-0.43031	-0.47653	-0.41621	-0.71677	-0.64596	-0.15197	0.13412	0.23065	0.20098	0.22005	-0.11055	0.6335	0.73268	-0.42481	-0.58009	0.39814	0.04934	2.33371	1.83249	-0.72813	-1.17365	-0.55158	-0.27359	-0.53519	-0.77528	-0.8612	-0.0066	-0.38561	-0.2927	-0.74764	-0.04153	-1.033	-0.04945	-0.50328	-0.26918
YNR031C	-0.53051	-1.49811	-0.52093	-1.09748	-0.13731	-1.51148	-0.07633	-0.33284	-0.48864	-0.23223	0.05169	-0.16798	-1.05646	-0.70811	-0.49718	-0.50862	-0.22051	0.11426	0.32474	-0.02984	0.25159	-0.18943	0.35097	0.21436	-0.46699	-0.53932	0.26523	-0.05056	-1.33746	-1.10394	-0.46937	-1.23722	-0.03239	-0.16744	-0.62918	-0.79091	-0.05218	0.04449	-0.46208	-0.55659	-0.05837	0.32157	-0.28552	0.30366	-0.25549	-0.00152
YGL133W	0.85914	-0.12451	-0.42857	-0.51297	-0.06583	-1.03731	-0.14736	-0.23562	-0.27837	-0.12	-0.16885	-0.0841	-1.24356	-0.49198	-0.16746	-0.14259	-0.15605	0.09153	0.42915	0.29798	0.48742	0.06468	0.29289	0.19247	-0.10362	-0.46	0.31194	-0.23825	-0.4743	-0.99132	-0.93222	-1.74625	-0.61327	-0.17733	-0.38177	-0.55266	-0.31586	-0.10198	-0.14305	-0.48453	-0.74704	0.24759	-0.94391	-0.05822	-0.23011	-0.06566
YNL091W	-0.95621	-1.21665	-0.59056	-0.90657	-1.17432	-1.78743	-0.53615	-1.03553	0.49621	-0.34188	-0.22359	-0.24306	-1.18305	-0.47604	-1.0614	-0.50776	-0.50582	-0.66259	0.00275	0.21597	0.61646	-0.04188	0.24706	-0.09531	-0.78042	-1.07524	-0.15645	-0.76679	0.19334	0.32701	-1.11554	-0.71711	-0.61559	-0.55418	-0.55186	-0.84482	-0.7734	-1.10854	-0.27713	-0.9426	0.54387	-1.30548	-0.75099	-0.32907	-0.39472	-0.23695
YPL242C	3.81542	3.31313	-0.32982	-0.47413	3.8862	3.74162	0.3983	-0.26556	0.57384	-0.36426	0.07282	-0.39501	-1.07759	-0.7235	5.8241	6.01135	7.39515	7.4307	-0.61764	8.60175	6.60301	3.45622	12.0793	8.32834	4.70157	3.65035	5.81498	5.07905	8.64089	8.54976	-0.40468	-1.44557	-0.52356	-0.84137	1.45045	0.68279	4.6101	3.93982	6.91256	7.66896	0.51601	0.46487	-0.24754	0.22437	10.433	10.113
YMR304W	-0.53485	-1.01227	-0.116	-0.30571	-0.53787	-1.61597	0.09452	-0.73758	0.07491	-0.66382	-0.24464	-0.37979	-0.80107	-0.37964	-0.63776	-0.33454	-0.16858	-0.08647	-0.11626	-0.20564	1.47367	0.04058	2.07614	0.90291	-0.12144	-0.85336	0.44296	-0.28676	-0.26724	-0.62911	-0.17415	-0.92134	-1.741	-0.20086	-0.34712	-0.43112	-0.41803	-0.06853	-0.53396	-0.71529	0.05271	0.07282	-0.43034	0.48229	-0.33802	-0.11284
YNL102W	0.49068	0.26408	0.68296	1.39299	-1.22262	-0.77279	1.051	0.94582	0.10458	-0.69709	-0.59464	-0.41226	-0.07666	0.59892	0.4546	0.89976	-0.42968	-0.45141	0.09747	0.60148	1.21299	-0.21678	2.18169	1.32159	0.04262	-0.71876	0.31708	-0.2069	1.63821	1.68783	0.30284	0.5285	-1.32732	-0.76571	-0.05906	-0.47948	-0.39534	0.14999	-0.95286	-0.45934	-0.03364	0.66542	-0.75122	0.63282	-0.12071	0.16709
YOR151C	-0.77007	-0.78797	1.0857	0.33639	-0.91673	-0.87314	-0.03363	0.31348	0.55825	-0.38356	-0.09154	0.06896	-1.59043	-0.60597	-0.13138	0.4121	-0.3098	-0.34408	0.59812	-0.20572	0.98581	-0.534	1.32443	0.45535	0.18156	-0.8355	0.44121	-0.39655	0.01422	-0.25874	0.09167	-0.65929	-0.75602	0.16909	0.41055	0.57108	-0.35082	0.3403	-0.76208	-0.00692	0.55005	0.65462	-0.30507	0.41924	0.26513	0.28515
YPR010C	-1.43909	1.42793	-0.15225	1.95657	2.90893	4.19449	4.85655	5.4327	-1.8942	-1.52413	1.88687	0.6504	5.19668	6.06199	4.54149	4.85196	-1.34538	0.70934	2.80008	2.32613	1.49072	0.87475	-1.29705	-0.22246	0.78008	0.73848	4.9241	4.46582	2.83529	3.15322	5.31444	4.45163	1.1112	-0.36314	1.85933	2.48165	0.0349	2.14847	-3.76894	-1.54019	3.7878	8.36507	0.25208	3.53467	-1.30842	-0.1674
YOL100W	0.24409	0.07766	0.35606	-0.9081	-0.21055	0.55162	-0.14964	-0.05218	-0.63379	-0.83	0.48802	-0.59363	0.10808	0.95132	-0.1088	0.61377	-0.13869	-0.07893	1.19935	0.8257	0.52552	-0.03536	0.34328	0.28653	-0.7854	-0.25957	0.25051	0.24014	-0.96766	-1.39319	0.50824	-1.35907	0.06543	-1.03366	-0.29973	-0.76926	-0.50391	-0.9644	-1.74136	-1.04192	0.88137	1.32602	0.5191	1.9154	0.06408	-0.01805
YEL025C	-0.19917	-0.13632	0.50085	-0.77869	-0.09429	0.494	-0.55673	-0.16393	-0.50462	-0.92214	0.1828	-0.99287	0.54475	0.765	-0.17316	0.14599	-0.01286	0.30369	1.71804	0.09185	0.91846	-0.22985	-0.18947	-0.29414	-0.8269	-0.56966	0.04259	-0.34811	0.27904	0.25918	0.30069	-0.7149	-0.01395	-1.06459	-0.39213	-1.0527	-0.3119	-0.38414	-1.68931	-0.74789	0.38127	0.13422	0.65898	1.02074	-0.1751	0.03798
YFL034W	-0.42701	-0.52571	0.2706	-0.7698	0.28174	0.67056	-1.11033	-0.33867	-0.48052	-0.96333	0.2307	-1.01308	0.82675	0.91567	-0.37881	-0.19583	0.04771	0.34557	0.86637	-0.01424	0.83958	-0.33643	-0.12273	-0.26435	-0.76978	-0.27966	0.03429	-0.36095	1.51047	1.15582	0.05378	-0.77431	-0.26127	-1.07191	-0.54735	-1.11807	-0.63914	-0.52921	-1.63042	-0.4958	0.82231	1.36547	0.66651	1.44183	-0.36486	0.07954
YLR272C	-0.52747	-0.42103	-0.01206	-0.68322	0.22158	0.64671			-0.08341	-0.67589	0.55388	-0.69187	2.15096	2.36496	4.44781	4.89711	-0.03758	0.21	0.9037	0.72204	1.04722	-0.06697	-0.41082	-0.66388	-0.71401	-0.30371	4.67718	4.61879	2.10108	2.19116	-0.76532	-0.71351	-0.29281	-0.5747	1.41337	1.08511	0.50356	0.82328	-1.32405	-0.81764	1.33458	0.24619	0.34718	0.48065	-0.21421	0.08652
YGL013C	-0.23598	-0.57711	0.3437	-0.70171	0.14324	0.54623	-0.70804	-0.16056	-0.33887	-1.06134	0.30632	-0.88788	0.8658	0.84725	-0.49917	-0.06846	0.06465	0.39079	1.52087	0.07699	0.94064	-0.13696	-0.02214	-0.14931	-0.92316	-0.53342	-0.11764	-0.46842	1.67322	1.07513	0.54316	-0.66324	-0.18323	-1.48878	-0.6368	-1.47644	-0.49038	-0.14622	-1.38965	-0.50351	0.32024	0.6437	-0.24958	1.27036	-0.29282	0.1846
YJL098W	-0.07567	-0.39383	0.0881	-0.69473	0.45579	0.77477	-0.53761	-0.21052	-0.4576	-0.63191	0.4694	-0.54975	0.81726	0.68606	-0.30437	-0.00697	-0.0284	0.1958	1.17873	0.28219	0.51204	-0.24409	0.58001	0.45034	-0.89898	-0.59808	0.01521	-0.46885	1.43732	0.82853	-0.37289	-0.94288	-0.29639	-1.51448	-0.33999	-0.93416	-0.66948	-0.3845	-0.46196	-0.41755	0.4522	0.52421	0.05185	0.68434	-0.25799	0.31857
YDR128W	-0.58525	-1.00177	-0.21728	-0.91318	-0.03397	0.14525	-0.72796	-0.09554	0.07729	-0.25282	0.50235	-0.09701	0.04536	0.85235	0.24468	0.95288	0.44023	0.51447	0.6208	0.82713	0.6439	0.19281	0.05399	0.28286	-1.1415	-0.68771	0.7166	0.36087	0.72794	0.87703	0.00961	-0.07521	-0.28335	-1.56107	-0.449	-0.9134	-0.46234	-0.38706	-0.98468	-0.7423	1.00264	0.48778	-0.18154	0.92121	-0.28288	-0.01219
YLL016W	-0.44318	-0.66403	-0.16075	-0.43959	-0.37821	0.56515	-0.55068	0.19934	-0.28471	-0.26439	0.49772	0.08089	-0.10599	0.44897	-0.13393	0.25787	-0.14294	0.08705	0.70265	0.38748	0.66117	-0.02727	-0.11435	0.03424	-0.88183	-0.91386	-0.05771	-0.61172	0.49557	0.64436	-0.07515	-0.21171	-0.26391	-1.77683	-0.35038	-1.17661	-0.23637	-0.24967	-0.26424	-0.434	0.59106	0.1245	-0.38465	0.65442	-0.24254	0.12025
YGR170W	-0.0862	-0.6234	0.18538	-0.70153	-0.12847	0.29685	-0.52923	0.15373	0.02931	-0.35402	0.59054	0.09888	0.02872	0.59356	0.01821	0.42168	-0.11091	0.02744	0.51321	0.11614	0.96178	0.23808	0.10596	0.24859	-0.74696	-0.92887	0.21502	-0.38703	0.89667	0.97328	-0.28601	-0.92948	0.33636	-1.40867	-0.14559	-0.89397	-0.57484	-0.61145	-0.37232	-0.82018	0.51109	0.14725	-1.26711	0.10075	-0.29792	0.18036
YER114C	-0.35042	-0.54074	-0.19858	-0.50945	-0.09951	0.26494	-0.86861	0.03098	-0.17902	-0.27143	0.29078	-0.12071	0.42952	0.66424	-0.54767	-0.02081	0.03842	0.1329	0.59856	0.4166	0.72759	0.15726	0.10438	0.44704	-0.7017	-0.52762	0.20973	-0.22057	0.98164	1.1065	0.24158	-0.21942	0.25164	-1.32019	-0.07678	-0.95474	-0.24364	-0.30133	0.02659	-0.26822	0.21609	0.14513	-0.25257	0.57234	-0.20709	0.07656
YPL115C	-0.31428	-0.82029	-0.07823	-0.678	-0.2955	-0.34996	0.37996	0.6919	-0.3241	-0.1817	0.32818	0.00386	-0.01283	0.58325	-0.366	0.34874	0.19531	0.28813	0.63911	0.0058	0.64169	-0.00714	0.41437	0.60086	-0.88222	-0.95127	0.20332	-0.3522	0.48191	0.73776	0.35475	-0.21047	-0.38774	-1.90798	-0.25742	-1.11278	-0.33331	-0.15816	-0.14241	-0.6181	0.27698	0.03895	-0.21968	0.35688	-0.29227	0.13124
YIL031W	-0.40742	-0.48853	-0.6277	-0.64091	-0.91733	-0.28894	0.18293	0.80686	-0.57342	-0.24764	0.23683	-0.02681	-0.27815	0.37243	-0.48848	0.47496	-0.11515	0.22526	1.23768	0.45505	0.51346	0.11984	0.28698	0.94063	-0.90873	-1.03159	0.07637	-0.03489	0.48083	0.76783	-0.0919	-0.77112	-0.60526	-0.93361	-0.17692	-0.3192	-0.68872	-0.42514	-0.43398	0.06088	0.3605	0.99136	-0.38666	0.66907	-0.67499	0.32356
YOR304W	0.00458	-0.35241	-0.07551	0.11645	-1.1228	-0.59082	-0.80403	-0.19738	-0.23145	-0.32584	0.06142	-0.0111	-0.09778	0.68776	-0.21665	0.64085	0.1569	0.39077	0.72771	-0.01316	0.23906	-0.00991	0.08154	0.37432	-0.82309	-0.88743	0.00035	-0.38234	1.23214	1.02094	-0.58248	-1.24049	-0.45947	-2.33411	0.08086	-1.37194	0.12355	0.02459	-0.5898	-0.61862	0.54856	0.50255	-0.83509	0.07499	-0.80395	-0.16873
YBL037W	-0.33636	-0.39815	-0.25997	-0.39453	0.05586	-0.38427	0.06041	0.32063	-0.42728	-0.19802	0.35836	0.02937	-0.36124	0.38828	0.24257	0.81312	0.27043	0.42916	0.57474	0.39939	0.50031	0.11974	1.08169	1.04228	0.03152	-0.26698	0.53492	-0.11763	0.87547	0.94141	-0.37289	-0.84675	-0.67378	-2.20061	0.34442	-0.92162	-0.34322	-0.45937	-0.14802	-0.66414	0.16071	0.06082	-0.43489	0.46171	-0.27461	0.24741
YLR383W	1.49683	1.39009	1.41694	0.40358	-0.05746	-0.51203			0.48157	0.29488	0.6197	0.20189	3.59525	3.6136	2.52384	2.72619	0.88453	1.04268	0.61296	0.43718	1.19841	0.00891	2.91037	1.61202	0.38651	-0.07827	0.64483	-0.43856	4.15088	4.20833	5.24323	3.70051	0.4745	-0.37921	2.37743	1.64464	0.34807	-0.00904	0.68375	0.16059	2.1799	2.39769	0.20484	0.75378	0.484	0.72082
YLL031C	-0.9197	-0.94951	-0.46217	-0.98149	-1.25175	-1.08487	-0.13389	0.50179	-0.12661	-0.19646	0.20618	-0.33076	-0.69712	0.28694	-0.27304	0.11452	-0.17083	-0.04991	0.4859	-0.0781	0.15563	-0.15889	0.65912	0.45099	-0.79665	-1.19811	0.32806	-0.50418	0.24914	0.10317	0.21927	-0.67478	-0.63961	-1.97098	-0.28292	-1.48553	-0.33959	-0.06595	-0.80625	-0.61914	0.75734	0.36576	-0.09127	0.56207	-0.16516	0.18841
YMR218C	-0.69019	-0.73354	-0.44769	-1.27029	-0.80108	-0.23895	-0.14266	0.52817	0.01745	-0.2178	0.03361	-0.26229	-0.85649	0.46503	-0.09682	0.39358	0.2143	0.03907	0.10661	0.47693	0.0622	-0.07044	0.98433	0.68707	-0.62494	-0.79346	0.08956	-0.45432	-0.03191	-0.51137	-0.33118	-0.81885	-1.00305	-1.81702	-0.50757	-1.37987	-0.17959	0.01095	-0.46483	-0.76966	0.99724	0.28759	-0.0402	0.51857	0.04717	0.21902
YOR127W	-0.3747	-0.35744	0.19149	-0.23747	-1.9151	-0.25979	-0.37857	0.37065	0.02484	0.00838	0.53955	0.57146	-1.01963	-0.116	0.7891	1.50226	0.6924	1.15722	1.51292	1.27398	1.2647	0.08123	3.47723	2.42076	-0.02738	-0.46805	0.893	0.63671	0.51952	0.62485	-0.77634	-0.7348	-0.26521	-0.08052	-0.139	-0.8603	-0.11118	0.35539	-0.58663	-0.05381	0.25088	1.52205	0.60369	0.94134	0.56603	0.92924
YCL061C	-0.88023	-0.59956	0.38143	-0.41179		-0.86244	-0.51608	-0.1602	0.13734	-0.41754	0.44001	0.11879	-1.04434	0.08866	-0.09483	0.45624	-0.23919	-0.57313	-0.34975	-0.38497	0.03198	-0.13101	0.83798	0.37341	-0.47365	-0.8335	-0.04989	-0.51349	-0.82227	-0.74095	-0.50041	-0.66048	-0.69182	-1.56169	-0.09924	-0.87641	-0.11454	-0.04436	-0.97207	-0.77095	0.78929	0.09746	0.31757	0.86332	-0.03562	0.1271
YOR363C	-0.20114	-0.39036	0.66966	0.13798	-1.92239	-0.23322	-0.14658	0.82038	-0.24676	-0.34318	-0.16429	-0.07233	-0.81838	0.1121	0.21382	0.51592	0.17134	0.12994	0.44059	-0.22222	0.30754	-0.25702	1.66659	0.97078	-0.01198	-0.56697	-0.10027	-0.47741	0.14302	0.29449	-0.2713	-0.10248	-0.93679	-1.36343	-0.25757	-1.08593	-0.40774	0.47444	-0.78923	0.09683	0.03592	0.47412	0.9533	1.28141	0.14166	0.17846
YMR196W	-0.89768	-0.3648	0.27138	0.0693		-0.28562	-0.53744	0.38671	-0.13202	-0.33448	-0.00264	0.05037	-1.07918	0.00284	-0.05232	0.33257	0.08439	-0.26763	0.4602	-0.04147	0.45527	-0.46016	1.58009	0.73324	0.2103	-0.32071	0.10419	-0.27074	1.11701	0.91823	-0.41343	-0.3824	-0.95704	-1.80575	-0.34086	-1.2811	-0.43564	0.38557	-0.63997	0.04827	0.41888	0.30822	1.14989	1.20179	0.30191	0.29712
YDL073W	-2.99478	-0.28157	0.66809	0.38581	-1.40474	-0.36323	-0.46121	0.58074	-0.36752	-0.28992	0.07716	-0.04892	-1.02301	0.10673	0.1277	0.55532	-0.04058	-0.34632	-0.05794	-0.39688	1.26984	-0.57348	2.22466	0.39364	0.2795	-0.64271	0.45237	-0.71381	1.05814	0.58787	0.69422	-1.17776	-0.63498	-0.97983	0.18204	0.36859	-1.12574	0.54495	-0.17882	0.59264	-0.26591	-0.3038	1.65161	1.1009	0.43845	0.37362
YMR185W	1.51671	1.0758	0.92984	1.08766	-0.17113	0.68486	-0.12847	0.79895	-3.07253	-0.59138	-0.36834	0.22277	-1.01818	0.83997	-0.34106	-0.07271	0.74648	-0.26726	0.15304	-0.7059	0.43819	0.02052	-0.00659	0.14407	-0.42423	-0.42607	0.24745	0.32413	0.61454	-0.89478	0.30264	-1.0838	1.33703	-1.29443	2.35323	1.5881	-0.18683	0.56085	1.2495	0.7999	-0.06869	0.49899	-2.32404	-0.54566	2.09376	1.61998
YDR006C	0.90691	0.18335	1.25195	0.18268	0.11209	0.55729	-0.26134	0.26058	-2.44766	0.11005	0.20625	0.29237	-0.5212	-0.42093	-0.55834	-0.51155	0.00494	-0.59997	-0.353	-0.7592	0.36867	-0.42509	-0.26875	-0.29118	0.66874	0.29579	0.39553	0.27474	0.10337	-0.6272	0.98907	-0.46113	0.66205	-0.80775	1.5305	0.77799	0.5309	0.46861	0.39551	0.14962	0.81676	0.05783	-1.65652	-0.4716	0.84691	0.62375
YNL236W	2.21182	2.30408	-0.31777	0.75882	0.50053	0.85438	-0.05362	0.47823	-2.38192	-0.07893	-0.88501	0.29059	-0.01374	0.78785	-1.55128	-0.66527	0.35104	-0.03755	-0.61829	-1.009	1.32208	-0.00948	-0.08631	-0.406	-2.11105	-0.52627	-0.15279	0.0619	-3.10351	1.38691			2.39387	0.02135	3.06456	1.75045	0.14602	0.67048	1.51422	1.79594	2.93581	-0.57404	-2.46297	-2.02042	2.05145	1.80031
YGL163C	1.15936	0.86469	1.10763	0.70358	0.41351	0.36711	-0.19181	0.12869	-1.05182	0.3156	0.17552	0.47617	-0.05071	0.30763	-0.12173	0.0356	0.39265	0.09709	-0.29298	-0.54547	0.26404	-0.2993	-0.17333	-0.09222	0.24842	-0.01409	0.13473	0.15678	-0.55759	-0.07427	0.59489	1.13483	0.53035	-1.03811	2.15615	0.99704	0.35242	0.61676	0.34158	0.40514	0.9379	1.41267	-0.82348	0.18175	0.60419	0.62174
YMR125W	1.02875	1.47514	0.89375	1.23557	0.02692	0.29015	0.01001	0.6669	-1.14923	0.47223	0.20161	0.9269	-0.24122	0.17856	0.11712	0.45513	1.0028	1.16763	-0.1974	-0.29267	1.42925	0.71268	0.30315	0.37719	0.85876	0.57157	1.55984	1.43168	-0.63868	-0.25455	1.66193	1.95956	0.93992	-1.25975	3.35104	1.86098	1.10192	1.17292	0.29389	0.44064	0.76967	-0.21421	-0.46313	-0.20118	1.05847	1.15528
YDR096W	0.85318	0.39676	1.25319	1.03339	0.31028	0.18437	-0.28056	0.05593	-0.33507	0.43719	0.21406	0.47441	-0.41559	-0.47934	-0.95422	-1.17139	-0.07838	-0.24428	-0.3453	-1.06749	0.22427	-0.27274	-0.43733	-0.37982	-0.03028	0.00155	-0.40102	-0.09872	-0.38508	-0.60563	0.30801	0.54333	0.31341	-1.6804	1.91675	0.20231	0.20417	0.3157	0.35481	0.09862	0.67215	-0.70692	-0.87206	-0.84428	0.0245	-0.16515
YMR086W	1.09008	1.39526	1.1641	0.81953	0.27259	0.51692	-0.55978	0.32814	-1.46959	0.63616	0.06076	0.57641	0.40136	0.37201	-0.9215	-1.02677	0.24301	0.41504	0.19507	-1.31396	1.16049	0.01161	-0.12821	0.00993	-0.33937	-0.29775	-0.25777	0.3957	-0.35791	-0.22223	0.66751	1.06041	0.57073	-0.2304	1.76178	0.62959	0.6204	0.77444	0.40685	0.63587	0.86623	-0.79978	-0.55584	-0.96247	-0.35469	0.10951
YER070W	1.3815	2.66758	1.40072	1.11438	1.3283	1.47355	-1.35061	0.26314	-6.19295	-0.1368	-0.94991	0.79814	-0.01638	-0.64291	-2.55123	-0.60808	0.22524	1.04477	-0.57333	-1.3249	1.34413	0.61536	-0.07967	0.76245	-0.75995	-0.42271	-1.65393	-0.89248	-2.44061	-0.47803	1.53406	3.54862	1.24471	1.2631	1.39814	1.12388	0.39885	1.29044	0.71454	1.53008	-1.05876	0.62257	0.59272	-1.15475	-2.46736	-0.26278
YEL043W	0.82519	0.79437	1.0184	0.65225	0.28811	0.31851	0.1153	0.22668	0.01999	0.69527	1.18792	1.12847	-0.29733	0.10348	-0.15756	0.02271	0.05658	-0.0905	-0.45751	0.21286	0.82181	-0.00423	0.13132	-0.08096	0.15972	0.29425	0.37889	0.63444	0.34069	-0.1111	1.10928	1.28854	0.54637	-1.59235	2.26116	0.69348	0.09093	0.27335	0.3088	0.03622	1.10647	0.06571	0.22919	0.26164	0.48496	0.45292
YDR303C	-0.19529	1.31123	0.86785	2.27281	0.46107	0.67495	0.04111	0.33127	-1.90321	0.2785	0.31055	1.96504	1.71807	3.01268	-0.31849	0.37125	-0.74052	0.47527	0.50314	1.51991	1.33107	1.47199	-1.32397	0.31085	0.51634	1.2381	0.9749	1.9174	-0.12616	-0.49393	-1.17342	-0.45933	1.28059	0.265	1.18065	0.9538	0.20935	0.40968	-0.72043	-0.96205	0.75056	0.44798	-0.1348	0.09038	-0.09215	0.13723
YMR019W	0.51622	0.3693	0.90187	0.67837	0.00475	0.24953	-0.00543	0.14706	0.48833	0.78598	0.71791	0.87196	-0.028	0.17629	-0.85883	-0.70448	-0.30112	-0.19758	-0.2675	-0.43664	0.65382	-0.29458	-0.14307	-0.36626	0.11502	0.05784	0.13536	0.22684	-0.50681	-0.12183	0.7912	1.48012	1.01116	-0.73736	1.28253	0.10226	0.23465	0.38953	0.15506	0.5428	0.5336	-0.24069	-0.11136	-0.25401	0.14562	0.38864
YPL248C	1.1355	-0.13463	1.92592	-1.21636			2.20803		-1.8795	0.84598	-0.49409	-0.13173	-0.69859	-2.1728	-2.83957	-2.67292	-0.75923	-1.59328	-0.6178	-4.46555	0.48493	-2.55192	-1.6574	-2.64417	0.54684	-0.48266	-1.27806	-1.27977	-0.13825	0.70198	0.26219	1.186	1.66617	1.83552	-0.87164	0.42919	0.44034	-0.39409	-0.40579	-1.75625	0.84478		-1.11154	-2.66781	-0.3385	-0.49762
YJL154C	0.63854	0.68608	0.63944	0.67237	0.34512	0.88388	0.48658	0.75053	0.75118	0.71167	1.81238	1.76855	0.1111	-0.03816	1.23037	1.44011	1.68174	2.0183	0.37909	-0.41801	3.14665	1.67666	0.23107	0.04952	0.2047	0.07594	0.36941	0.39197	-0.25474	-0.19369	1.2483	1.97542	0.84166	-1.20734	2.69206	0.89718	2.27519	2.26247	0.36463	0.73574	0.28285	-0.50564	-0.28869	-0.66558	0.48637	0.45431
YFL003C	0.45973	0.20528	0.90455	0.30583	0.2576	0.38996	-0.04184	0.11534	1.08655	0.84543	0.56418	1.01537	-0.0771	-0.16882	-0.9959	-0.93477	-0.01306	0.01974	0.65553	-0.82519	0.69229	-0.27684	-0.17516	-0.34641	0.2668	-0.05749	0.0262	0.00178	0.57792	-0.1293	0.81159	1.66719	0.61175	-1.57914	0.98678	-0.77345	0.03214	0.38625	0.44043	0.57787	0.56936	0.21285	-0.08287	-0.41279	0.02954	0.16283
YGR089W	0.72658	0.55417	0.34073	0.02512	0.28519	0.4259	0.5011	0.28306	0.90588	0.72308	1.21994	1.20724	0.00697	-0.06511	-0.74353	-0.62993	-0.21514	-0.00767	0.18625	-0.56159	1.1268	0.02534	-0.15607	-0.28787	0.18613	0.1304	0.24987	0.49054	0.49145	-0.02594	0.7746	1.8551	0.93513	-1.14192	1.43386	-0.14169	0.50292	0.63787	0.30248	0.35816	0.18926	-0.40067	-0.07155	-0.47231	0.13408	0.4195
YDR089W	0.59071	0.27977	0.45011	0.20904	-0.14774	-0.07296	-0.17874	-0.22763	1.17795	0.83676	0.82004	1.21247	-0.36959	-0.32071	-0.95094	-1.02504	-0.47961	-0.40716	0.0687	-0.92544	0.51059	-0.50392	-0.42789	-0.57956	0.02345	0.15249	-0.18153	0.01632	0.18422	-0.37911	-0.1201	0.49726	0.71168	-1.52115	0.83056	-0.66307	0.29531	0.33593	0.24856	0.16557	0.50016	-0.39253	-0.00203	-0.32404	-0.54441	-0.29974
YDR069C	5.0095	4.31746	5.27818	5.56594	4.85886	4.81975	3.28495	3.06992	2.94787	2.3806	6.65021	4.62853	5.44626	4.95422	3.98827	3.92288	5.7688	6.02188	-0.46613	7.38705	5.47587	3.19644	6.09526	4.27944	6.17592	5.88845	4.82605	4.86062	5.21146	5.21682	1.78927	2.39824	3.90817	1.95726	3.54191	1.84458	7.70396	6.9632	6.01341	6.10186	2.76527	2.802	4.60919	2.49826	5.77288	5.57222
YER069W	0.62223	0.0141	0.42694	-0.39796	-0.56341	-0.06565	0.24591	-0.07097	1.27267	1.02214	0.8897	1.27991	-0.49392	-0.62243	-1.19785	-1.26033	-0.35886	-0.32961	0.07306	-1.18463	0.58924	-0.26517	-0.51374	-0.61394	0.26257	-0.09206	0.06082	-0.15721	-0.24229	-0.35765	0.619	1.03781	0.95452	-1.08672	0.98186	-0.20826	-0.39363	0.05272	0.10582	0.05123	0.42431	0.38576	0.02272	0.14165	-0.80585	-0.52565
YKL050C	0.7	0.02727	0.551	-0.68018	-0.14269	-0.21849	0.21038	-0.05354	1.46401	0.94244	0.90358	1.13219	-0.35843	-0.39594	-0.92666	-1.0765	-0.43301	-0.21817	-0.15366	-0.59362	0.67373	-0.28023	-0.39367	-0.62908	0.1123	-0.11641	0.1258	0.08575	-0.04281	0.05456	0.22137	1.14082	0.59278	-0.70242	0.63219	-0.05984	-0.02098	0.05624	0.30757	0.14172	0.27015	-0.26275	0.29188	-0.10347	-0.5767	-0.41993
YPR105C	0.77946	0.19381	0.13083	-0.38216	0.22987	0.20736	0.07105	0.05727	1.51451	0.96381	1.38053	1.39169	-0.37977	-0.47127	-0.93706	-0.90939	0.07045	0.04298	0.21682	0.13599	0.59687	-0.19613	0.87745	0.30587	1.26642	0.87618	1.71813	1.62821	-0.18315	0.32936	0.62901	1.12478	0.74198	-0.06468	1.03481	0.67868	0.64927	0.74454	0.44559	0.43381	0.1905	-0.13228	-0.03357	-0.16531	0.53522	0.98478
YML065W	0.77978	0.15006	-0.06275	-0.48862	-0.53865	-0.19506	0.0553	0.01992	1.59833	1.05521	1.1398	1.34018	-0.17156	-0.40198	-1.20191	-1.24944	-0.41848	-0.26433	-0.06834	-0.47128	0.41233	-0.24053	-0.42446	-0.60566	-0.12849	-0.28222	0.30488	0.17101	0.03765	0.00228	0.83698	1.42088	1.14288	-0.70514	0.4929	-0.13777	-0.19006	-0.02415	0.31789	0.27859	0.49232	-0.0424	-0.1458	-0.05015	-0.807	-0.4189
YJL165C	0.95202	0.52125	0.50473	-0.11168	-0.54182	-0.15455	0.00664	-0.10654	1.60221	1.01666	1.27398	1.21462	-0.46902	-0.29886	-0.9806	-1.19261	0.01277	-0.16969	-0.45658	-0.56053	0.80763	-0.26823	-0.08762	-0.6293	0.47675	-0.16739	0.31164	-0.02085	-0.04769	-0.30351	1.00624	1.25974	1.05443	-1.05235	0.37176	-0.4926	-0.00319	0.20324	0.20662	0.35127	0.58309	-0.19033	-0.08233	0.04556	-0.5902	-0.39372
YBR289W	0.89924	0.39562	0.74899	-0.44138	-0.95671	-0.51285	0.18053	-0.13057	1.47244	1.00661	1.18386	1.23416	-0.50385	-0.4766	-1.14809	-1.21772	-0.11921	-0.27169	-0.38457	-0.83162	0.61234	-0.17617	0.08331	-0.35768	-0.01586	-0.23556	0.38658	0.25758	-0.23587	0.1318	1.4313	1.90303	0.41701	-0.91221	0.229	-0.25043	-0.56482	0.03732	-0.05737	0.30938	0.14693	-0.00777	-0.0371	0.13659	-0.48601	-0.30605
YMR053C	0.91277	1.18529	1.18488	0.63801	-2.05029	-0.09088	-0.17697	0.17208	1.48711	1.02952	0.35499	0.81154	-0.20482	-0.24176	-0.9875	-0.90323	0.2591	0.27147	0.42046	-0.85707	0.84211	-0.09201	0.40382	-0.35817	-0.30652	-0.10621	0.52935	0.08032	-0.25854	-0.13224	0.62048	1.98615	0.83319	-0.93451	0.84771	0.14175	-0.36191	0.4422	0.21734	0.19847	0.52264	-0.54729	0.11389	-0.10429	-0.07964	-0.51161
YPL084W	1.80856	1.74067	0.9696	1.37916	0.75202	1.11966	0.22226	0.68771	-3.81169	0.04491	-0.60553	0.33521	0.07667	0.749	1.92716	2.34741	1.25056	1.09675	-0.17502	-0.04458	0.75329	0.05547	1.1828	0.90297	-0.08816	0.21028	1.64042	1.93601	0.97655	0.91997	0.33295	0.73049	1.25798	-1.196	4.21126	2.68662	1.97454	2.51636	1.57346	1.67021	0.49496	-0.06016	-0.63898	-0.24073	2.13996	2.19843
YCR077C	0.80112	-0.03749	0.56112	-0.08168	0.448	0.42524	0.07004	0.50037	-0.56291	0.87022	-0.06914	0.68399	-0.01673	-0.14959	0.51428	1.24365	1.45555	1.76589	0.27845	0.59626	1.19419	0.26795	0.32924	0.06174	0.2029	0.78463	1.53185	1.86973	0.23867	0.72906	0.23676	0.35274	1.29449	-1.09344	3.00751	0.99477	1.02825	0.82179	0.59756	0.84482	0.76506	0.24336	0.26242	-0.11523	0.44366	1.03583
YDR505C	0.72783	-0.13382	0.88066	-0.08474	0.39368	-0.06212	-0.26485	-0.32314	0.05121	0.51968	0.19964	0.94931	-0.11852	-0.15022	-0.80517	-0.64407	-0.42044	-0.4662	-0.55878	-0.63555	0.3256	-0.54125	0.09295	-0.18362	0.25852	0.6824	0.6574	0.95181	0.14513	-0.23782	-0.07343	-0.08751	0.47378	-1.91901	1.1259	-0.95258	0.71216	0.65114	0.06511	-0.23696	0.5934	-0.48678	0.3253	0.03406	-0.14251	0.11781
YBL113C	0.30189	-0.03579	0.62412	0.15123	0.27886	-0.0043	-0.09691	-0.12771	-1.56766	0.62543	0.03672	0.62956	-0.26045	-0.15228	-0.80147	-0.75458	-0.30144	-0.43519	-0.39542	-0.17597	0.49456	-0.38931	-0.26486	-0.33416	0.26161	0.41896	-0.04042	0.25385	0.26941	-0.34201	-0.23912	-0.21656	0.50311	-2.17002	1.39912	-0.71802	1.675	1.38477	0.30398	0.18027	0.52807	0.07696	0.08719	-0.03384	-0.80505	-0.40678
YAL021C	0.00023	-1.12915	0.67571	-0.13542	1.44407	0.84997	5.20775	5.34515	-0.26357	0.67169	1.09808	1.00589	-0.19684	-0.56715	6.2689	6.16108	8.65833	8.8067	-0.88216	0.9153	3.46514	1.94725	0.93141	0.58504	1.82705	1.83329	3.86712	4.20728	0.42714	0.04102	-0.07181	-0.44712	0.36797	-2.80929	4.98851	1.94239	4.97081	4.27803	0.7116	0.82562	-0.32845	-1.20985	0.21963	-0.21089	0.28419	0.49332
YNL183C	0.58833	0.63325	0.62999	0.74126	0.50314	0.06724	-0.2084	-0.2643	-0.36226	0.61582	0.01134	0.71778	-0.42416	-0.33964	-0.96218	-1.06379	-0.2896	-0.23327	-0.51893	-0.03798	0.68467	-0.1587	0.6489	0.53367	0.59296	0.86599	-0.26688	0.29217	0.62288	-0.04471	-0.49839	-0.43814	0.60631	-2.19727	1.41076	-0.89151	0.17531	0.08519	0.01619	-0.36264	0.14907	-0.29937	0.51032	0.23207	-0.78223	-0.3238
YGL073W	0.24867	-0.90184	0.53377	-0.17027	1.12185	0.54974	1.86427	1.9925	-0.24514	0.77748	0.95491	1.09258	-0.36387	-0.48575	2.06087	1.93367	3.79975	3.66569	-1.09184	0.93237	2.41416	1.20023	0.3493	0.32497	0.80784	1.06108	2.37486	2.81885	0.6544	-0.09845	-0.28751	-0.72028	0.96258	-2.22009	4.48497	2.00085	2.81052	2.14658	0.49474	0.4153	0.11332	-0.67275	0.29109	0.06643	0.23636	0.44839
YNR033W	0.34889	0.05051	0.21199	-0.13148	0.39474	0.00312	-0.30687	-0.15034	-0.63071	0.48585	-0.11533	0.48054	-0.1054	-0.27611	-0.87415	-0.78703	-0.43212	-0.53488	-0.49391	-0.27182	0.31529	-0.32069	-0.72184	-0.40242	0.16222	0.24205	-0.23136	0.21891	0.09536	-0.23677	-0.0064	0.34691	0.07978	-2.27499	0.89884	-1.20073	-0.31201	-0.39271	-0.13164	-0.39114	-0.30357	-0.39166	0.12492	-0.01268	-0.75427	-0.48296
YNL085W	0.54073	0.47544	0.54927	0.57826	0.82086	0.23187	-0.62455	-0.44314	-0.0005	0.46771	-0.11856	0.44946	-0.57371	-0.60221	-0.82429	-0.91412	-0.65416	-0.7577	-0.75428	-0.5765	0.29603	-0.4487	-0.6666	-0.532	-0.19374	0.08638	-0.28543	0.18444	0.19085	-0.38293	-0.20325	0.00525	0.6598	-2.01157	0.62102	-1.33589	-0.46272	-0.50175	-0.08916	-0.39637	0.20832	-0.02334	0.16243	0.14291	-0.63172	-0.43037
YBR001C	0.56656	0.34137	0.89507	0.37525	-0.06596	-0.23458	-0.25814	-0.49555	0.08664	0.50041	0.21911	0.56748	-0.22595	-0.62918	-0.858	-0.9426	-0.23717	-0.33402	-0.37524	-0.52398	0.24528	-0.46676	-0.38523	-0.33545	0.04631	0.18897	-0.22323	0.09554	0.19622	-0.06808	0.23837	0.51493	0.29676	-2.19751	0.55751	-1.50718	-0.33447	-0.40381	0.2295	-0.18321	-0.13095	-0.35228	0.15031	-0.08649	-0.73607	-0.64843
YLL032C	-0.42775	-0.57894	0.72706	-0.16836	0.63377	0.04989	0.24368	-0.36763	-0.30566	0.48637	0.29074	0.74555	-0.28425	-0.76052	-0.5585	-1.04693	-0.04184	0.0703	0.74508	-0.2482	0.29075	-0.28499	-0.44863	-0.21963	0.02838	-0.11025	-0.54279	-0.32468	0.10772	-0.01403	0.26467	0.30814	0.68079	-1.06855	0.22588	-1.3326	0.00968	-0.21995	0.43692	-0.01198	0.02581	-0.68496	-0.24629	-0.33674	-0.77641	-0.68814
YFR038W	0.45072	0.30284	0.24054	0.40009	0.13706	0.16987	0.02048	-0.11064	0.48525	0.51926	0.27217	0.63169	-0.02135	-0.21092	-0.95094	-0.97387	-0.24082	-0.14005	-0.62184	-0.00074	0.03963	-0.33995	-0.24672	-0.27427	-0.03159	0.00192	-0.27245	0.0817	0.202	-0.27573	-0.09291	0.16465	0.71611	-1.93337	0.46667	-1.60119	-0.1916	-0.20562	0.20182	0.07462	0.25495	0.2294	0.08748	0.18086	-0.44367	-0.51202
YJL187C	0.21359	0.17158	0.2974	0.15637	0.16381	0.17263	-0.22949	-0.16217	0.32815	0.45973	-0.06501	0.62238	-0.48645	-0.19639	-0.96908	-0.65686	-0.44713	0.01361	-0.15044	0.19809	-0.03576	-0.24466	-0.37815	-0.06014	0.06009	0.19897	-0.01331	0.36809	0.16907	-0.18174	-0.35436	0.08957	0.97478	-1.56493	0.31108	-1.39766	-0.44575	-0.24811	-0.26303	-0.28176	-0.02862	-0.31432	-0.00417	0.16951	-0.62208	-0.40047
YJL020C	0.30481	0.62879	0.23134	0.24492	0.32548	-0.34988	0.0383	-0.54101	1.55	0.51315	1.09794	1.17561	-0.84038	-0.00951	-0.68565	-0.35305	-0.56609	-0.60177	-1.2201	0.81464	-0.5028	-0.47205	-0.02286	-0.39873	0.04377	0.15836	-0.00235	0.38743	0.81241	-0.36816	-0.09616	-0.37805	0.82095	-2.7537	0.40023	-1.69343	-0.43381	-0.80094	-0.18786	-0.35838	0.86235	0.04562	0.5386	0.90755	-0.09902	-0.20781
YGR130C	0.07462	0.05602	-0.26005	-0.48537	0.0698	0.21914	-0.15236	-0.24469	1.34354	0.25249	0.2293	0.45023	-0.36784	-0.34491	-1.06028	-0.81994	-0.32558	-0.13831	-0.30147	-0.38655	-0.21507	-0.50332	0.17072	-0.07108	0.10356	-0.04037	-0.19737	0.15065	0.23217	0.0734	0.01283	0.53944	0.74414	-2.45383	0.2471	-1.91448	-0.58872	-0.23182	0.01337	-0.07621	-0.53588	-0.52894	0.30652	0.00923	-0.62907	-0.41006
YOL006C	-0.71799	-0.43337	-0.05821	-0.16537	0.13219	-0.16823	-0.52405	-0.60948	1.53746	0.43676	0.3555	0.58357	-0.24804	-0.49783	-1.35495	-1.21489	0.24359	0.49591	0.19896	-0.19549	-0.0946	-0.49511	-0.37953	-0.26899	0.20826	-0.1147	0.0545	0.18947	0.34722	0.21823	0.02804	0.29968	0.01907	-2.33254	-0.06662	-1.93585	-0.42031	-0.50367	0.09888	-0.21543	0.03253	0.05404	0.2428	-0.02313	-0.70429	-0.5719
YKR099W	-0.45542	-0.29252	0.19452	-0.15253	-0.21189	-0.30782	-0.17973	-0.52693	1.58914	0.35802	0.0203	0.50133	-0.42559	-0.44989	-1.04823	-0.97374	-0.05896	0.20371	0.37412	-0.42328	-0.17242	-0.54873	-0.16832	-0.36493	-0.12153	-0.39538	-0.35809	-0.15479	0.47196	-0.05657	0.13825	0.67597	0.84567	-2.07516	-0.02485	-2.11517	-0.46461	-0.33633	0.21561	0.03483	-0.08588	-0.265	0.00832	0.10331	-0.97404	-0.71585
YOR140W	0.6045	0.20596	0.3854	0.33101	0.50755	0.60743	0.52808	0.45461	1.68688	0.57251	0.21363	0.94441	0.47929	0.36018	-0.78905	-0.6431	1.11527	1.66648	0.3159	0.97195	0.83329	0.24476	0.93111	0.71209	0.31058	0.27073	0.35525	0.71285	0.9187	1.01497	0.29899	1.08699	1.2844	-0.97828	0.52064	-0.79804	-0.06786	0.03673	0.69948	0.74249	-0.05258	-0.24012	0.72218	0.25094	-0.36249	-0.13626
YPL207W	0.84277	0.10846	0.18076	-0.40668	-0.24918	0.18796	0.42868	0.21888	1.45078	0.27888	0.06076	0.53795	-0.39505	-0.56491	-1.22138	-1.23611	0.33294	0.45194	0.28343	0.28051	0.62792	-0.14503	0.35849	0.00138	0.25824	-0.27097	-0.29604	0.03693	0.42632	0.19302	-0.2651	0.09461	1.10628	-1.68448	-0.19631	-1.57252	-0.30928	-0.66171	0.27384	-0.06016	-0.36376	-0.56683	0.26004	0.34963	-0.51929	-0.52505
YOR361C	0.91315	-0.16938	-0.40362	-1.44543	0.93186	1.38448	-0.07842	0.08286	1.41535	0.49512	0.10309	0.85528	-0.5197	-0.35319	-0.95377	-0.84612	1.53062	1.51218	0.46411	0.00878	0.52155	-0.33366	0.26059	-0.02087	0.32584	0.11987	0.04552	0.14252	0.90949	0.67317	-0.44242	0.02652	0.4692	-1.78846	0.63596	-1.06153	-0.10703	-0.20326	0.28678	0.30642	-0.26821	-0.7406	0.13732	0.18131	-0.44091	-0.34792
YMR049C	0.62621	-0.40549	-0.00781	-1.05008	0.29914	0.36454	0.12586	0.07444	1.44519	0.54793	0.28015	0.78176	-0.36822	-0.594	-1.21846	-1.40838	0.41122	0.5912	0.01422	0.37351	0.27513	-0.53262	-0.36297	-0.48005	-0.02395	-0.29045	0.15809	-0.02996	0.50929	0.22133	-0.47369	0.06368	0.09659	-1.30542	-0.28332	-1.24695	-0.03692	-0.21449	0.41945	0.2329	-0.054	-0.42243	0.39235	0.19593	-0.50134	-0.71051
YBL084C	-0.00984	0.88186	-0.29541	1.07293	-0.48919	1.3826	-0.28567	0.91493	0.32838	0.5891	-1.19114	1.40158	1.03849	1.77501	0.12874	1.91549	7.2782	9.41812	3.68658	4.43494	2.33512	1.83834	2.33163	3.30101	0.35696	1.4061	3.42244	5.62408	-2.3306	0.23848	-1.9064	0.03022	1.10296	1.68373	1.69403	2.25872	3.50851	4.30759	-0.44881	1.20863	-1.14174	0.29681	-0.00478	0.42995	0.02678	2.39294
YPL190C	1.15936	-0.18179	0.58144	-0.98899	0.06107	0.73741	0.00519	0.19218	1.42205	0.62504	1.6116	1.50442	-0.52042	-0.54794	-0.93565	-0.8816	0.36593	0.13316	-0.55737	0.20231	0.80101	-0.09155	-0.0774	-0.35917	0.12182	-0.01254	0.69237	0.90628	0.57363	0.26128	-0.19363	-0.17181	-0.01468	-1.93489	0.44652	-0.46188	-0.21164	-0.52247	0.24857	0.44516	0.46809	-0.20764	0.11448	0.3827	-0.21904	-0.18816
YDL164C	0.56691	0.06919	0.8321	-0.22825	-0.95163	0.15156	-0.2375	-0.02638	1.17263	0.72685	0.50759	1.00794	-0.40777	-0.68904	-1.17397	-1.20547	-0.18249	-0.13063	-0.4351	-0.37443	0.75798	-0.12321	0.07322	-0.38937	-0.2811	-0.81211	0.39588	-0.03429	-0.52337	-0.24079	0.87238	1.50401	0.52596	-1.22012	0.15829	-0.40579	-0.31972	0.02172	-0.41472	-0.10943	-0.04658	-0.21664	-0.14023	0.30845	-0.60136	-0.47252
YBL085W	0.82368	0.83106	0.75859	0.80489	0.61456	0.88687	-0.21642	0.27485	-3.96798	-0.03082	-0.37264	0.14213	0.0843	0.66431	-0.52407	-0.42445	0.1344	0.15523	0.70893	0.00206	0.56121	-0.04376	-0.21799	-0.09684	-0.44039	-0.17262	0.09134	0.16722	0.24676	0.24153	-0.08183	0.32488	1.46907	-0.14661	1.90688	1.30225	0.07907	0.46507	0.90257	1.02768	0.58386	-0.83519	-0.36985	-0.30346	1.11025	1.39628
YPL150W	0.78276	0.25835	0.6448	0.43178	0.30023	0.24871	-0.1859	0.18859	-1.01865	0.53634	-0.28976	0.51605	-0.10866	-0.01107	-0.62406	-0.52952	-0.51873	-0.17485	0.28912	-0.05974	0.29993	-0.31117	-0.34489	-0.40193	-0.04603	0.39549	0.1655	0.44669	-0.29952	-0.3672	-0.18656	-0.48464	0.33504	-1.81391	0.98216	-0.94714	0.14322	0.17454	0.13949	-0.10875	0.62613	-0.65672	0.71083	-0.20901	-0.89882	-0.42025
YOR160W	6.7825	6.17438	2.99939	1.86629	7.31856	5.89805	5.06112	4.13564	3.34049	4.00007	6.08188	3.40828	5.04651	3.16882	4.73974	3.37744	7.00088	6.0463	-2.4343	3.29003	4.26952	0.86993	6.87496	3.72858	6.12812	5.08127	5.10039	4.41246	4.54528	3.42586	8.49336	5.91203	1.37568	-1.56788	4.58235	2.3114	6.96094	5.0972	8.19584	7.62772	0.74271	-0.78006	2.32204	0.41592	6.28665	5.58349
YMR066W	0.10085	0.11121	0.34195	0.39308	0.27659	0.23211	-0.4006	-0.22577	-0.59431	0.25883	-0.18006	0.31363	-0.21046	-0.08017	-0.65302	-0.71235	-0.48301	-0.66935	-0.80443	-0.84048	0.16922	-0.47	-0.49646	-0.51007	0.21465	0.3681	-0.1923	0.11126	-0.53266	-0.22278	-0.75005	-0.57245	0.32534	-1.99345	0.94966	-1.05425	0.43818	0.44666	-0.06926	-0.30648	0.34225	-0.41086	-0.28905	-0.20995	-0.90036	-0.52858
YOL155C	-0.03866	-0.07773	0.57073	0.47382	0.39638	0.11541	-0.24285	-0.34354	-0.71945	0.61366	-0.20969	0.73424	0.24823	0.02582	-0.56611	-0.85626	-0.46848	-0.40172	-0.30254	-0.32542	-0.11546	-0.51765	-0.69006	-0.56374	0.32723	0.4737	-0.50659	-0.03988	-0.11343	-0.42788	-0.47731	-0.43865	0.3017	-1.52998	0.77228	-0.85889	0.07833	0.11297	0.00021	-0.24028	0.06051	-0.44264	-0.12693	-0.34177	-0.98934	-0.78714
YLR382C	0.07016	-0.24395	0.5516	0.13439	0.91882	0.56907	-0.32942	-0.13268	-1.16127	0.52145	-0.19493	0.59237	-0.12404	-0.17103	-0.4505	-0.84924	-0.0519	-0.0648	-0.42747	-0.26912	0.093	-0.28834	-0.95055	-0.4319	-0.0775	0.24893	-0.57453	-0.04433	-0.09001	-0.19555	-0.24855	0.00977	-0.68038	-1.76221	0.67145	-0.96338	-0.67304	-0.59861	-0.29242	-0.69871	0.2247	-0.14712	-0.08372	-0.24227	-0.8611	-0.75655
YDR359C	0.53716	-0.09654	0.46087	0.09749	0.37835	0.26619	-0.15859	0.01219	-0.13263	0.45668	-0.06659	0.54115	0.0922	0.19605	-0.61034	-0.80941	-0.07199	-0.23432	-0.81188	-0.77089	-0.07478	-0.41579	-0.80227	-0.49685	-0.20854	0.10074	-0.40529	0.09009	0.03371	-0.28069	-0.39622	-0.14357	0.2769	-1.58773	0.18075	-1.35169	-0.40352	-0.328	0.09357	-0.09191	0.06857	-0.67061	0.04567	-0.37622	-0.66064	-0.60134
YGL014W	0.02439	-0.32799	1.10863	0.83277	0.57062	0.59542	0.05248	0.2824	-1.06	0.67462	0.42099	0.91206	-0.10935	-0.34843	-0.03193	-0.34495	1.18928	0.89375	-0.869	-0.78245	0.34994	-0.08395	-0.16907	-0.00585	0.60351	0.88695	0.35384	0.80272	0.42746	-0.01683	-0.47484	-0.05265	0.39452	-1.38845	0.60239	-1.08996	0.40698	0.14668	0.31063	-0.10663	-0.20674	-0.96333	-0.43763	-0.11838	-0.48902	-0.38421
YGR140W	0.24979	1.66255	0.1154	1.70516	3.8778	4.95931	4.53985	4.9707	-1.51396	1.12989	-0.85907	1.26022	10.7756	11.3022	4.06606	5.05977	6.80868	8.09123	1.08811	4.12212	3.97508	4.12009	6.01881	6.86404	7.55353	8.65349	4.42543	5.94235	5.37403	5.92112	3.95977	4.63488	4.39082	3.61873	3.82907	2.47337	8.04122	7.54748	2.20602	3.98399	1.5148	4.02116	0.81141	0.62007	7.83538	8.51869
YOR058C	0.1255	0.42398	0.81451	0.61497	0.34641	-0.46037	-0.32641	-0.42476	0.39452	0.80783	0.24646	0.77317	-0.07556	-0.35713	-0.77965	-0.81233	-0.60317	-0.96047	-1.08459	-1.2045	-0.1962	-0.2547	-0.57028	-0.3735	0.1003	0.11818	-0.17851	-0.15251	-0.10435	-0.18755	-0.19576	0.10673	-0.09353	-1.80346	-0.03396	-1.62085	-0.29186	-0.23979	-0.18544	-0.26464	-0.14718	-0.56896	0.11019	-0.23966	-0.68106	-0.61975
YGR204W	-0.20497	-0.4064	0.34964	-0.02215	0.78912	0.63604	-0.30191	-0.09934	0.47631	0.6657	0.07356	0.69861	-0.39858	-0.61629	-0.94536	-0.99722	-0.40135	-0.42829	-0.93105	-0.45593	-0.31107	-0.26519	-0.19967	-0.17848	0.04372	0.06151	-0.1342	0.03254	0.41603	-0.09669	-0.47003	0.07585	0.2753	-1.43634	0.05027	-1.36303	-0.60007	-0.52299	-0.01906	-0.31392	-0.13469	-0.73485	0.00025	-0.27331	-0.69506	-0.54427
YJL056C	-0.672	0.23723	0.01269	0.52827	0.52029	0.82299	1.56436	1.69841	-0.48954	0.59344	-0.40778	0.59108	2.34939	2.86842	3.41368	4.13086	-0.32225	0.21444	-0.06733	-0.35983	-0.30012	0.43137	2.32948	2.69527	0.7277	1.02389	1.42999	1.7423	0.17554	0.40384	0.48983	1.68501	-0.11999	-0.42891	2.2359	1.03641	1.76598	1.98744	-0.12631	0.03229	-0.21779	0.2201	-0.29793	0.11356	0.25849	1.00617
YML076C	-0.03719	-0.17106	0.16027	-0.21779	0.66231	0.28005	-0.26002	-0.09642	0.48688	0.6005	0.30931	0.80692	-0.04618	-0.63172	-0.86401	-1.01931	-0.52803	-0.54177	-0.67024	-0.73713	-0.69045	-0.22445	-0.0596	-0.08749	-0.02817	-0.35384	-0.1123	-0.19504	0.31555	0.38176	-0.06382	0.66822	0.17955	-1.56811	0.28655	-1.48015	-0.28488	-0.36848	0.02594	-0.36045	-0.1016	-0.32319	0.06462	-0.22958	-0.93682	-0.71049
YDR186C	-0.51092	-0.06896	0.55208	-0.42996	0.31808	-0.0931	0.00545	-0.39077	0.59268	0.50238	-0.05764	0.54501	-0.13705	-0.21282	-1.10001	-1.12175	-0.29168	-0.33602	-0.80102	-0.9071	-0.87296	-0.31809	-0.06006	-0.11272	0.0257	-0.24969	-0.02703	-0.20272	0.17844	0.18596	0.01894	0.55314	0.39108	-0.64481	0.18624	-1.10819	-0.38731	-0.10902	0.0163	-0.17462	-0.25866	-0.87839	0.33061	-0.49987	-0.53802	-0.48707
YPR104C	-0.58881	-0.21927	0.13919	-0.53945	-0.32241	0.01773	0.3643	0.4462	1.08285	0.5784	0.3701	0.79071	0.12165	0.36326	0.41694	0.54085	-0.0102	-0.13103	-0.5906	-0.65016	-0.67318	-0.33403	0.00277	-0.26906	0.49517	0.15877	0.2432	0.05611	0.5196	0.31799	-0.12742	0.65372	0.24569	-1.37508	0.91413	-0.52977	-0.00589	0.1742	0.01281	-0.12507	0.28001	-0.71258	0.47695	-0.27834	-0.59858	-0.23859
YIL066C	-0.81722	-0.63019	-0.13466	-0.7224	-0.86519	-0.41435	-0.23691	-0.43777	1.63506	0.58982	0.30672	0.48055	-0.32186	-0.33953	-0.82159	-0.75531	-0.50984	-0.34351	-0.18924	-0.28441	-1.0319	-0.64587	0.07117	-0.33949	-0.22471	-0.17333	-0.22158	-0.09903	0.43679	0.14702	-0.68547	0.30085	0.17772	-1.26724	-0.08919	-1.24274	-0.45802	-0.19237	0.06536	-0.17455	-0.09647	-0.43748	0.40821	0.12399	-0.70502	-0.46795
YBL104C	-0.20108	-0.16629	1.08607	0.32742	-0.66809	-0.71919	0.41127	-0.3815	1.53467	0.4844	0.33116	0.72863	-0.17708	-0.66461	-0.68265	-1.30457	0.83588	1.08636	1.69508	0.13916	0.09084	-0.12406	0.14147	0.1976	0.66053	-0.17194	-0.38692	-0.83574	0.7849	0.87473	-0.29116	0.54257	-0.14043	-1.29181	0.21978	-0.94203	-0.28166	0.54502	0.2478	0.18305	0.13816	-0.27813	-0.10558	-0.27011	-0.40795	-0.33565
YKR064W	-0.39487	-0.92919	0.88731	-0.44486	-0.15299	0.13115	0.82131	0.236	1.46204	0.53434	0.23831	0.81762	-0.52317	-0.62093	-0.73572	-1.02217	0.25544	0.64317	0.83962	0.56637	-0.11495	-0.34924	-0.11126	-0.19559	0.02294	-0.40812	-0.59487	-0.41168	0.83289	0.53184	-0.42714	0.09243	0.39482	-0.65085	0.09671	-0.70125	-0.45732	-0.08145	0.01035	-0.06559	0.40966	-0.04519	0.35304	0.02521	-0.58359	-0.209
YIL017C	-0.35467	-0.5953	-0.4798	-0.7193	-0.59302	-0.55072	-0.41729	-0.62334	1.56458	0.49212	0.543	0.83906	-0.73304	-0.41212	-0.99955	-0.954	-0.42298	-0.2569	-0.2677	-0.05726	-0.35491	-0.41271	0.00897	-0.30621	0.24873	-0.0022	-0.10379	-0.03517	0.8632	0.21332	-0.32488	0.05724	0.62017	-2.17425	-0.06071	-1.87327	-0.48348	-0.46924	-0.20376	-0.42153	0.23813	-0.51278	0.19114	0.3385	-0.60517	-0.43543
YGR071C	-0.3396	-0.99473	0.11564	-0.81639	-0.42205	-0.05631	0.0088	0.10784	1.72804	0.46094	0.29074	0.42742	-0.20932	-0.57796	-1.04829	-1.31065	0.14418	0.34038	0.04977	0.23296	0.24399	-0.57282	-0.13204	-0.4765	-0.38918	-0.0444	-0.10815	0.22516	0.34422	-0.03887	-0.97596	-0.44785	-0.51613	-1.97264	-0.2415	-1.55559	-0.53873	-0.37719	0.4001	0.22638	-0.01158	-0.56406	0.13732	-0.08945	-0.44115	-0.48508
YOR113W	-0.08104	-0.28672	-0.09252	-0.9678	-0.32839	-0.10816	-0.1783	0.12618	1.55892	0.39507	0.35004	0.58073	-0.39913	-0.42246	-1.49129	-1.27001	-0.36389	-0.11941	-0.56541	0.28153	0.06157	-0.45406	-0.33725	-0.35146	-0.47955	-0.46218	-0.16303	-0.04483	0.42926	0.76104	-0.25204	0.48727	-0.15748	-1.45095	-0.12948	-1.20631	-0.38075	-0.21026	0.10461	0.31884	-0.27123	-0.02341	0.29033	0.39298	-0.49884	-0.25117
YAL041W	0.59928	-0.2179	0.06855	-0.74373	0.21056	0.86046	1.35827	1.7258	1.48045	0.42001	0.29298	0.64858	-0.38709	-0.56757	3.60033	3.7298	9.10597	9.66607	0.12629	0.65393	2.84421	1.37999	2.81694	2.01342	4.48961	4.48276	5.48112	5.68852	0.6499	0.91394	-1.17981	-0.44093	0.77134	-0.20798	3.65914	2.58262	3.44772	3.30393	0.1076	0.40869	-0.01332	-0.69832	0.70494	0.23044	-0.66255	-0.60674
YFR040W	3.88001	3.88025	0.20257	-0.80402	-0.30086	0.29539	-0.44955	-0.33646	2.38064	1.47758	2.19698	1.9509	0.38132	0.68352	-1.08594	-0.77891	0.3607	0.19378	-0.51328	0.78987	0.28485	-0.4347	0.39194	0.01334	0.30701	-0.02493	0.76654	0.82511	0.48199	0.05789	0.05162	0.25691	0.1308	-1.40001	0.17794	-0.64732	0.2258	0.13849	0.17649	0.33485	0.37145	0.06298	-0.03485	0.44095	-0.57616	-0.42503
YBR237W	9.05162	7.57893	2.0389	-0.46347	4.51762	3.6676	5.8633	4.45951	6.2586	5.29089	8.3527	5.39444	6.7979	3.55315	2.17339	0.87641	1.82569	0.51655	-1.82813	-1.41354	1.26091	-1.36694	5.00071	1.41777	6.47794	3.80029	0.80382	-1.16561	6.99077	6.02036	9.91858	8.01721	1.45134	-1.70088	3.19762	1.51999	1.52478	0.25657	7.72744	7.35595	2.2864	1.16451	2.41817	0.13019	3.50577	2.55625
YIL143C	0.58833	0.40305	1.03438	0.81938	0.53164	0.63472	0.36319	0.87227	-3.2835	-0.46284	-0.22807	-0.22192	-0.46611	-0.05707	0.32312	0.38462	1.73084	1.89786	0.60812	0.67266	1.97386	1.06432	0.47018	0.62224	0.06089	0.19195	1.3621	1.65777	0.27237	0.31132	-0.20014	-0.41496	0.64145	-1.32508	3.95355	2.39866	2.18393	1.89829	1.20879	1.58178	0.47935	-0.66992	-0.53373	-0.29126	2.33725	2.52649
YER169W	0.4216	0.03066	0.14931	-0.00055	0.68558	0.2306	-0.16255	-0.05066	-2.04668	0.20862	-0.19795	0.20064	-0.71201	-0.36214	-0.54224	-0.57073	-0.22305	-0.01085	0.45762	0.09861	0.32358	-0.42181	-0.17243	-0.37594	-0.11823	0.40936	0.33155	0.66573	0.02522	-0.50693	-0.12261	-0.38652	0.41077	-1.8954	0.38486	-1.33478	0.00988	-0.06307	0.29853	0.25042	0.40013	-0.63396	0.59682	0.09827	-0.81285	-0.23367
YBL008W	-0.42904	0.89204	-0.16131	1.22812	0.25634	0.5863	-0.35615	0.40015	-4.16008	0.23565	-1.29916	0.22614	-0.07793	1.57154	-0.64397	0.27084	-0.61257	0.63343	1.12805	1.05594	0.17738	0.13772	-0.46755	0.34005	-0.73313	0.11876	-0.34452	0.91902	-0.93606	-0.45558	-1.27453	-0.30142	0.02615	-0.90819	0.54485	-0.50248	-0.35932	0.32363	-0.40198	-0.12278	0.34261	0.16834	0.04573	0.55655	-1.58358	-0.40467
YNL186W	0.03014	0.3639	0.4861	0.59913	0.6244	0.59065	0.47776	0.6411	-0.76321	-0.1176	0.09377	0.20033	-0.24852	0.27294	0.7681	1.00292	-0.21641	-0.64708	-0.58364	0.31729	0.52376	0.08666	1.32678	0.82928	-0.18885	0.33993	0.28683	0.96087	0.37974	-0.43349	-0.93972	-1.11353	0.44846	-1.75092	2.87578	1.52088	-0.13996	-0.64091	-0.04887	-0.46347	0.8806	0.171	0.36773	0.66428	-0.17043	-0.05643
YLL034C	0.76847	1.00113	0.49784	0.39037	0.5807	0.36587	0.07856	0.44492	0.00975	1.74056	-0.40398	0.35302	2.2769	2.48594	-0.4885	-0.43487	0.7419	1.01318	0.2857	0.21604	0.23987	-0.02437	2.613	2.22985	0.44969	0.94371	0.63564	1.43234	2.72118	2.82811	1.68075	1.97468	1.08486	-0.43745	0.16245	-1.01685	0.52597	0.77612	0.19546	0.22062	0.42665	0.27666	-0.01255	0.02193	3.38781	3.60793
YJL200C	-0.09077	-0.4632	0.19185	-0.03624	0.85368	0.62547	-0.16106	-0.14975	0.0183	0.10903	-0.26924	0.13815	-0.26045	0.01877	-0.47443	-0.6333	-0.23158	0.20332	0.11089	0.38969	0.20028	-0.03863	-0.81131	-0.46298	0.08283	0.51305	-0.65685	0.21592	0.27454	-0.3165	-0.02759	-0.12943	0.01158	-1.19394	0.11339	-0.89808	-0.18243	-0.25759	0.0448	-0.10906	-0.03581	-0.48735	-0.35779	-0.1809	-0.6669	-0.45845
YCR106W	-0.01403	-0.6311	0.73272	0.03492	0.14391	-0.16584	0.01432	-0.20377	-0.27955	0.3416	-0.30991	0.12099	-0.27397	-0.57352	-0.56845	-0.87975	-0.43609	-0.57247	-0.21258	-0.64485	-0.07125	-0.22216	-0.51734	-0.06659	-0.10384	0.02228	-0.5539	-0.05684	0.19801	-0.20999	-0.0688	-0.05223	-0.27527	-1.10169	0.0049	-1.08738	-0.293	-0.3528	0.04584	-0.24538	-0.17404	-0.59197	-0.23363	-0.19414	-0.48128	-0.38696
YOR172W	0.37038	-0.34706	0.42305	-0.31393	0.57397	-0.04962	-0.30872	-0.5466	-0.0442	0.27306	0.19155	0.41085	-0.02448	-0.05078	-0.47226	-0.56992	-0.46907	-0.44699	-0.74982	-0.32838	-0.41096	-0.14761	-0.52256	-0.26269	-0.22492	0.13543	-0.41739	0.02195	0.01532	-0.13614	-0.34598	-0.01465	0.14002	-0.72607	-0.54163	-1.50045	-0.19127	-0.34833	-0.02503	-0.11353	-0.34581	-0.17287	0.08121	-0.27894	-0.84577	-0.65684
YJL089W	0.56395	-0.39682	0.44018	-0.36973	0.66375	-0.08581	-0.21472	-0.54838	0.44412	0.46556	0.05923	0.51264	-0.36331	-0.54827	-0.47978	-0.80659	-0.07093	-0.24536	-0.7245	-0.63981	-0.5838	-0.27796	-0.63419	-0.36104	0.03774	-0.15339	-0.42885	-0.36711	-0.24831	-0.18478	-0.34042	-0.03389	-0.35581	-1.53598	-0.25645	-1.67183	-0.39281	-0.22006	-0.09069	-0.20429	-0.39349	-0.79836	-0.33128	-0.64577	-1.02699	-0.59711
YLR397C	0.42981	-0.05654	0.65525	-0.07854	-0.19364	0.01329	0.02803	0.00961	0.62052	0.75992	-0.05963	0.57592	-0.49923	-0.66885	-0.69642	-0.90011	-0.48313	-0.50745	-0.48555	-0.13074	-0.58503	-0.24132	-0.32783	-0.26269	0.11792	-0.03997	-0.0077	-0.06328	0.44044	0.23671	-0.22767	0.06517	0.10133	-1.06319	-0.28124	-1.64845	0.06802	0.00268	-0.28454	-0.26596	-0.27089	-0.02017	0.37813	-0.27458	-0.76006	-0.63578
YPL032C	0.053	0.06838	0.6198	0.09576	0.26173	0.54185	-0.2699	-0.25285	-0.01872	0.75783	-0.08698	0.85301	-0.41252	-0.42124	-0.89644	-0.90638	-0.47628	-0.5129	-0.37629	-0.71643	-0.70909	-0.28511	-0.39655	-0.29666	0.23929	0.17085	-0.20071	-0.07619	0.54346	0.27628	-0.47799	-0.02268	-0.85744	-1.28172	-0.18561	-1.42491	-0.41541	-0.16962	-0.28319	-0.35891	0.03911	-0.41523	0.12288	-0.5736	-0.81588	-0.61048
YLR304C	0.20542	0.63372	0.38895	0.03812	0.32056	0.21327	-0.32162	-0.26115	0.17113	0.5826	0.05753	0.72996	-0.20622	0.06998	-0.49259	-0.6351	-0.23777	-0.28582	-0.70989	-0.08063	-0.76675	-0.24456	-0.31101	-0.289	0.15646	-0.12433	0.04297	0.00058	1.05537	0.66405	-0.46863	0.04672	-0.01099	-0.43531	-0.26075	-0.92499	-0.11087	-0.17516	-0.20914	-0.47749	-0.05914	-0.69357	0.10944	-0.47047	-0.50352	-0.41839
YGL229C	0.23136	0.21171	0.27014	-0.0957	0.28159	-0.17212	-0.29743	-0.50586	0.43953	0.55966	0.03659	0.68901	-0.45806	-0.59716	-0.52789	-0.77031	-0.47529	-0.61531	-0.68576	-0.89242	-0.8423	-0.24936	-0.2924	-0.31548	0.14808	-0.14781	0.13749	-0.22765	0.57019	0.403	-0.43111	0.09107	-0.81348	-0.44052	-0.28701	-0.89061	-0.22958	-0.1069	-0.29242	-0.39727	-0.47068	-0.71185	0.15173	-0.69873	-0.62979	-0.57342
YKR010C	0.16776	0.21966	0.17859	-0.16675	0.24208	0.11457	0.00072	-0.18702	0.79975	0.704	0.11281	0.7314	-0.16165	0.09241	-0.63173	-0.73193	-0.29314	-0.36565	-0.42309	-0.66289	-1.0762	-0.2638	-0.02661	-0.09192	0.37645	-0.13904	-0.15387	-0.35576	0.60859	0.6117	0.10729	0.45883	-0.4886	0.02168	-0.42413	-0.60241	-0.47931	-0.11515	0.03293	-0.1694	-0.54386	-1.04683	0.32931	-0.71366	-0.70539	-0.63748
YMR160W	-0.18748	-0.21652	-0.10742	-0.59318	-0.56922	-0.04405	-0.12626	-0.29138	0.53858	0.63552	0.38442	0.75491	-0.24696	-0.29277	-0.93672	-0.93527	-0.19478	-0.40934	-0.46799	-0.85763	-1.07907	-0.3324	0.01141	-0.03664	0.20846	-0.01851	-0.02793	-0.27436	0.47839	0.50338	-0.42105	0.37739	-0.71536	0.28229	-0.49595	-0.46623	-0.16174	-0.05311	0.07737	-0.03722	-0.09018	-0.21056	0.16702	-0.23297	-0.88449	-0.80415
YER091C	-0.1945	-0.53241	0.52846	-0.51897	-0.20681	0.22091	0.35529	-0.3595	1.33545	0.6018	1.26533	1.22152	-0.58177	-0.9049	-0.76722	-1.26701	0.14786	0.1321	1.33371	0.04387	-1.05508	-0.29137	-0.017	0.05715	0.0628	-0.46176	-0.66408	-0.82943	0.18124	0.07779	-0.10058	0.37023	0.21269	0.55562	-0.33432	-0.39449	-0.43293	0.13034	-0.30858	-0.16895	-0.3587	-1.00988	0.24455	-0.49325	-0.76545	-0.46468
YLR176C	0.05504	-0.69581	0.68402	-0.66424	-0.49828	-0.68405	0.04662	-0.69979	1.61206	0.6944	0.47996	0.84714	-0.45622	-0.7461	-0.69018	-1.11725	0.27635	0.10824	1.2544	-0.07284	-0.83401	-0.2706	-0.06651	-0.07115	0.22285	-0.53018	-0.44266	-0.82541	0.73142	0.52357	-0.20348	0.31468	-0.21242	0.40599	-0.34784	-0.24581	-0.26257	0.16031	0.00257	-0.0308	-0.11266	-0.19033	0.15246	-0.36512	-1.00937	-0.63661
YKR027W	-0.39672	-0.45979	-0.33209	-1.27175	-0.55841	-0.12336	0.16485	-0.1053	1.73573	0.37114	0.36763	0.40803	-0.31569	-0.29582	-0.88654	-0.99455	-0.09303	-0.15533	-0.05529	-0.77805	-0.79625	-0.51708	-0.02948	-0.40419	0.24588	-0.19846	0.0412	-0.28172	0.39318	0.27596	-0.63981	0.29524	-0.59362	0.43197	-0.49333	-0.15683	-0.10325	0.12133	-0.14493	-0.00414	-0.33525	-0.75812	0.31084	-0.39079	-0.42875	-0.64622
YDL122W	0.65472	0.84175	0.19479	-0.26763	-0.48364	-0.51167	0.95362	0.42648	2.04797	0.58157	0.10814	0.39039	-0.07987	-0.00971	-0.69736	-0.34586	-0.8711	-0.59815	-1.96035	-0.66344	-0.65583	-0.59516	0.88104	0.56413	-0.24357	-0.87846	0.08995	-0.35625	0.98366	0.79379	-0.51084	0.85085	0.6184	0.49775	0.55527	0.53096	0.14286	0.36951	-0.13028	-0.33575	0.59153	1.02021	0.67424	0.5268	-0.19764	0.64412
YLR069C	-0.32159	-0.72492	-0.14453	-1.35992	0.23351	0.22085	-0.16087	-0.05823	1.61804	0.40565	0.47063	0.56084	-0.34214	-0.26562	-0.9216	-0.91043	-0.06769	0.08346	-0.46764	-0.35836	-0.0436	-0.2664	-0.01189	-0.30877	-0.25032	-0.3056	-0.04812	-0.02547	0.57423	0.24244	-0.49772	0.00827	0.01749	-0.14081	0.00463	-0.21053	-0.33507	0.00791	0.23423	0.18291	0.09726	-0.00203	0.35985	0.37917	-0.46841	-0.26751
YER144C	-0.05989	-0.88787	0.62027	-0.64575	-0.45528	-0.29914	0.40901	-0.09028	1.42819	0.53201	0.45316	0.85118	-0.59376	-0.55665	-0.7201	-1.06818	0.3104	0.33843	-0.52191	0.2945	0.18815	-0.4342	-0.12687	-0.44803	-0.25265	-0.52998	-0.0971	0.00083	0.14473	0.51481	-0.74124	-0.27047	0.40668	-0.16156	0.02196	-0.14048	-0.2314	0.03524	0.06693	0.21004	0.3311	-0.08834	0.2352	0.29185	-0.29073	-0.20989
YJL206C	0.41703	-0.27579	-0.1814	-0.54769	-0.332	-0.02049	-0.77973	-0.30182	1.58422	0.5744	0.27757	0.65022	-0.49381	-0.83757	-1.26343	-1.31817	0.08237	0.18113	-0.10523	0.05	0.04498	-0.55436	-0.21478	-0.33337	-0.31154	-0.40388	0.05824	0.14334	0.89533	0.60975	-0.57048	-0.00622	0.71564	-0.45918	-0.22291	-0.76242	-0.18891	-0.0248	0.15599	0.33835	-0.13156	-0.67231	0.31796	0.34176	-0.41068	-0.21674
YOR233W	0.78216	-0.24366	-0.47323	-1.35854	-0.24181	0.19421	-0.87716	-0.39339	1.31589	0.45694	2.23239	2.11836	-0.65467	-0.82478	-1.46827	-0.96021	-0.13785	0.14838	-0.05026	0.47452	-0.19303	-0.56823	-0.20248	-0.04909	-0.29603	-0.38936	-0.11832	0.352	0.25933	0.24861	-0.98667	-0.61819	0.60429	-0.50888	-0.06694	-0.85811	-0.04374	0.18369	-0.0481	0.69243	0.42806	1.36825	0.28221	0.43046	-0.79854	-0.11907
YNL059C	1.77332	1.18635	0.63517	-0.70507	-0.61129	-0.3664	1.47627	0.88506	1.41506	1.13708	1.35251	1.50624	4.30023	3.76618	1.42676	1.53907	2.16948	2.25162	-0.78869	0.85074	3.62598	1.65566	2.07538	0.84784	1.04327	0.00364	2.52161	1.89407	0.39476	0.81944	4.49813	5.23836	2.42079	0.19622	1.77174	1.50011	2.30221	2.86824	0.88655	0.77449	0.86237	-0.06419	1.06196	0.68798	1.47718	1.03978
YKL015W	0.83091	1.35782	-0.29323	0.7329	0.18	0.76413	-0.28904	0.36072	-4.18299	-0.70095	-0.58109	-0.57055	0.27332	0.69939	-0.9008	-0.38878	0.4603	0.48708	1.33772	-0.10598	0.5153	0.0193	0.02448	0.09293	-0.76971	-0.47882	0.01435	0.28127	0.09994	0.21251	-0.2652	0.21918	1.07767	-0.51894	2.11631	1.57775	0.29757	0.37134	1.19024	1.17594	1.08255	0.25973	-1.55956	-0.49537	2.14289	2.45555
YBR225W	0.53214	0.3903	0.61952	0.41405	0.92844	0.38788	-0.2512	-0.21375	-1.48415	0.08532	-0.2846	-0.11427	0.1411	0.48334	-0.30352	-0.27531	-0.21507	0.20406	0.88078	0.61404	0.26595	-0.52407	-0.11095	-0.41019	-0.40329	-0.07052	0.2654	0.37774	-0.00254	-0.1468	-0.19686	-0.45999	0.27656	-1.95324	0.55229	-1.18078	-0.29933	-0.06057	0.50797	0.58041	0.57712	-0.61536	0.33569	-0.07757	-0.3838	-0.0665
YEL032W	-0.01986	-0.04981	0.56185	0.39441	0.16698	0.10829	0.55583	0.17257	-0.65003	0.12489	0.47374	0.42979	-0.32735	0.02268	-0.30297	-0.38046	-0.22532	-0.58071	-0.53378	0.57348	-0.17254	-0.53638	-0.42805	-0.69042	-0.2401	0.46907	0.28725	0.75683	0.17627	-0.5593	-0.39449	-0.98442	0.50668	-1.37156	-0.01132	-0.77154	-0.11393	-0.64852	0.09479	-0.48885	0.80623	0.06895	1.06579	1.18516	-0.03975	-0.0736
YER047C	-0.02051	-0.13826	-0.19479	-0.25016	0.77538	0.63834	0.00609	0.01368	-0.79099	-0.20973	-0.3859	-0.18231	0.0816	0.44055	-0.3628	-0.37248	-0.11921	-0.08164	0.0088	-0.0795	0.23942	-0.15391	-0.47699	-0.42301	-0.34924	-0.03619	-0.08247	0.19654	0.09943	-0.27765	-0.45321	-0.53038	0.608	-1.00526	0.5635	-0.59286	-0.1513	-0.34291	0.1932	-0.01296	0.56374	-0.20542	-0.00571	0.22089	-0.48349	-0.19002
YBR112C	6.4627	5.90402	0.40939	-0.32	1.38528	0.96006	5.21367	5.61347	0.56393	0.38358	-1.69118	-0.07609	0.38629	-0.06383	1.33985	0.80417	0.075	-0.50468	-0.84201	-1.5654	-0.18779	-0.22688	-0.0574	-0.54986	5.67198	5.17057	-0.18545	-1.14485	0.72999	0.52456	1.03975	0.80221	0.1329	-0.39377	2.28571	1.3913	0.23805	-0.09807	1.16477	0.43705	-0.1554	-1.47869	0.39802	-0.10901	-0.52643	-0.57459
YPL249C	-0.24461	-0.48224	0.19124	0.08435	1.10951	0.88063	-0.1902	-0.11417	-0.77026	0.07466	-0.07723	-0.00193	-0.58202	0.10007	-0.39676	-0.37457	-0.05185	-0.13101	-0.28444	0.31453	-0.1623	-0.18877	-0.17561	-0.06749	-0.07054	0.57867	-0.14904	0.37017	0.19895	-0.36848	-0.09906	-0.32986	0.15642	-1.06003	-0.34002	-0.85307	-0.19291	-0.07786	0.19978	0.19727	0.1686	-0.79836	-0.11097	0.02276	-0.25669	-0.29743
YHR120W	-0.07697	-0.59738	0.26735	0.36549	0.60805	0.05324	-0.3304	-0.64964	-1.16262	0.0677	-0.32801	0.08118	-0.28637	0.26904	-0.41414	-0.31547	-0.7187	-0.9897	-0.93839	0.08407	-0.01561	-0.12467	-0.38076	-0.35076	0.05381	0.24566	-0.29672	-0.06507	0.17152	-0.28128	-0.61637	-0.65021	0.0355	-0.68944	-0.47021	-0.86367	-0.01429	-0.35434	-0.22491	-0.26129	0.33387	-0.51772	0.09572	0.10036	-0.26917	-0.25477
YJL070C	0.41085	-0.13163	0.41999	-0.00638	1.06797	0.39422	-0.26264	-0.45819	0.01859	0.09042	-0.57604	-0.37026	-0.34083	-0.26344	-0.53014	-0.80659	-0.14904	-0.47285	-0.7697	-0.95373	-0.30994	-0.10535	-0.45439	-0.4196	0.23576	0.0213	-0.51145	-0.44365	-0.15375	-0.03745	-0.20227	-0.00709	-0.43405	-0.49821	-0.47804	-1.08609	-0.20687	-0.15877	0.14185	0.0178	-0.36796	-0.57943	-0.17602	-0.50554	-0.72799	-0.65294
YHL050C	0.31538	-0.75459	0.36787	0.13575	0.57735	0.41316	-0.16814	-0.40154	-1.25554	0.4288	-0.06392	0.47211	-0.35926	-0.62068	-0.21642	-0.83596	0.38132	0.17401	1.23326	-0.14995	-0.44343	-0.11361	-0.49632	-0.0784	-0.06065	-0.68858	-0.5345	-0.77112	0.25228	0.32972	-0.24983	0.04021	-1.08526	-0.40652	-0.42514	-1.04275	-0.28572	-0.13761	0.01909	0.03715	-0.42712	-0.11594	-0.24122	-0.74047	-0.81728	-0.48076
YDR206W	0.26785	-0.11121	0.48754	0.07375	0.82025	0.75562	-0.45508	-0.14313	0.24265	0.2463	-0.44733	0.23715	-0.70447	-0.52389	-0.5253	-0.6921	-0.34419	-0.37088	-0.46694	-0.70734	-0.76497	-0.21378	-0.32596	-0.1538	-0.14535	-0.57496	-0.41155	-0.74918	-0.49991	0.20025	-0.33427	0.05419	-1.44675	0.15132	-0.69163	-0.77186	0.05057	0.11671	-0.0909	-0.18605	-0.31037	0.01113	-0.5088	-0.91331	-0.62923	-0.38364
YIL002C	1.02705	0.4188	0.12444	0.00737	0.82797	0.41524	-0.02508	-0.32907	0.35434	0.30833	-0.07882	0.32116	-0.60755	-0.46048	-0.27489	-0.63611	-0.13396	-0.39572	-0.43636	-0.78245	-0.58105	-0.16159	-0.42187	-0.33522	0.03438	-0.28728	-0.35336	-0.51308	-0.3103	0.08396	-0.081	0.06327	-2.01209	0.20416	-0.42912	-0.29231	-0.03745	0.2862	-0.28563	-0.07581	-0.74524	-0.25253	-0.13182	-0.62231	-0.69698	-0.4162
YLR386W	0.38541	-0.18557	0.31438	-0.43927	0.92571	0.68709	-0.14944	0.12833	0.19996	0.29125	0.31286	0.59201	-0.62946	-0.46746	-0.34953	-0.49163	-0.46475	-0.64624	-0.59732	-0.91244	-0.35851	0.09931	-0.0997	0.06554	-0.29802	-0.42656	-0.69691	-0.64139	0.32023	0.23384	-0.18376	0.04925	-2.73596	0.43877	-0.29662	-0.16528	0.00173	0.29144	-0.39128	-0.01359	-0.96592	-0.41581	0.06315	-0.78828	-0.956	-0.52934
YOR005C	0.73413	0.12339	0.19416	-0.31876	0.05051	0.42364	-0.2933	-0.11678	0.22143	0.44781	0.15824	0.58153	-0.39771	-0.27996	-0.76474	-0.79379	-0.04563	-0.38414	-0.65652	-0.89835	-0.68217	-0.16597	-0.51343	-0.43318	0.15062	-0.44164	-0.60106	-0.80366	0.27851	0.37431	-0.1344	0.00349	-2.79865	0.22499	-0.55726	-0.35929	-0.11488	0.03723	-0.2188	-0.05789	-0.11664	0.06351	0.07948	-0.64608	-0.9791	-0.41184
YML034W	0.33582	0.45816	0.34827	0.16325	0.26629	0.22175	0.03785	-0.38748	0.43825	0.61292	0.49358	0.97679	-0.49235	-0.14242	-0.74413	-0.51953	-0.28835	-0.39386	-0.44255	-0.27628	-1.08305	-0.29687	-0.20318	-0.45322	-0.00387	-0.56254	-0.16713	-0.69059	0.64528	0.06253	-0.35044	-0.16761	-1.97543	0.33504	-0.64805	-0.36033	-0.02321	-0.08559	-0.03706	-0.3017	0.33997	-0.91714	0.19367	-0.65346	-0.76212	-0.47278
YJR061W	-0.03579	-0.13399	0.27991	-0.3864	-0.42179	0.00422	-0.49096	-0.40376	0.62298	0.53632	0.24024	0.6002	-0.71987	-0.29571	-0.90472	-0.86053	-0.77461	-0.92295	-0.41737	-0.59607	-1.45766	-0.33629	-0.31551	-0.17766	0.10894	-0.68051	-0.60583	-0.85893	0.57375	0.23904	-0.15631	-0.0717	-1.84782	0.29045	-0.87982	-0.57586	-0.00209	0.12993	-0.0339	0.04659	-0.17308	-0.72105	0.25402	-0.75937	-0.99042	-0.77433
YBL023C	0.4754	0.3746	0.00602	-0.7459	2.06576	2.92896	4.67413	4.71231	0.94405	0.80881	0.22555	0.80549	8.2851	8.53694	3.65782	4.14101	4.93121	5.42548	-0.01242	0.73151	1.99539	2.56756	0.85728	0.90654	2.06166	1.26819	4.33362	3.9588	1.07239	1.45476	0.01327	0.57237	-1.44054	0.66427	2.4798	2.7036	6.32523	5.85304	-0.05854	0.27497	-0.86986	-0.86979	0.13732	-1.0689	3.58959	4.01785
YDR081C	0.28944	0.35105	-0.14876	-0.83113	-0.53659	-0.20989	-0.17492	-0.39463	1.5054	0.68058	0.32568	0.69533	1.18778	1.29467	-0.13427	-0.1346	0.19046	0.12972	-0.26004	-0.83108	-1.15398	-0.20657	2.24355	1.59866	0.30712	-0.50563	-0.00818	-0.50499	0.07731	0.27779	-0.32717	0.80737	-0.71058	0.63679	-0.59465	-0.19146	-0.09602	0.33765	0.21152	0.45001	-0.11705	0.10547	0.22955	-0.20461	-0.02675	0.33263
YLR001C	-0.19247	0.66092	-0.28687	-0.24634	-0.91562	-0.85442	-0.37409	-0.52939	1.53174	0.63031	0.63072	0.91995	-0.81954	-0.17737	-0.61438	-0.53626	-0.50437	-0.42274	-0.59461	-0.05383	-1.03347	-0.37847	-0.12075	-0.43111	0.37518	-0.01926	-0.20545	-0.38714	0.4993	0.04701	-0.6745	-0.3002	0.20217	0.21935	-0.76226	-0.27886	-0.33748	-0.34789	-0.13893	-0.40805	0.66046	-0.45031	0.39257	0.24086	-0.4855	-0.29513
YML111W	0.00034	-0.2429	0.03423	-1.14095	-0.60708	-0.21238	-0.25425	-0.38383	1.71882	0.51821	0.26204	0.51357	-0.57715	-0.22402	-0.88499	-0.85614	-0.09875	0.04266	-0.35568	-0.27849	-0.49014	-0.23664	-0.18301	-0.3905	0.2492	-0.33194	-0.1004	-0.48332	0.49089	0.27166	-0.54148	0.2019	-0.2787	0.43738	-0.23379	0.24207	-0.28263	0.34037	-0.16248	0.30906	0.57128	-0.28137	0.36446	-0.04647	-0.58215	-0.39966
YAR044W	-0.73253	-0.63272	-0.04857	-0.81161	-0.33022	-0.38606	-0.16814	-0.27001	1.6716	0.48692	0.25863	0.39337	-0.2182	-0.12983	-0.84818	-0.91623	0.07356	0.05277	-0.32838	-0.33504	-0.15145	-0.23664	-0.15354	-0.33349	0.20736	-0.43864	0.07533	-0.35843	0.83256	0.65942	-0.58074	0.30942	-0.16675	0.44385	0.03889	0.28919	-0.18792	0.44335	-0.05248	0.38879	0.09821	-0.23856	0.35935	0.11919	-0.62021	-0.40934
YDR213W	-0.6259	-0.92534	0.08028	-1.19846	-1.22264	-0.45616	0.19737	-0.02776	1.72973	0.75645	0.47031	0.7085	-0.82229	-0.7436	-0.7643	-1.0167	0.00896	0.08896	-0.52309	-0.43606	-0.00991	-0.44677	-0.10407	-0.51499	-0.22871	-0.64061	0.11746	-0.18394	0.43668	0.27676	-0.53649	-0.13095	0.13656	0.30134	-0.26535	0.04963	-0.64495	0.00071	0.01512	0.04755	-0.23738	-0.61009	0.5751	0.41073	-0.12234	-0.04787
YDL040C	0.31861	0.10219	-0.78277	-1.58024	-1.24846	-0.35851	-0.0153	-0.12258	1.59878	0.63344	0.39145	0.86604	-0.57651	-0.68571	-1.16992	-0.85237	0.01152	0.07427	-0.75943	-0.11461	0.19955	-0.49934	0.3023	-0.15722	-0.31658	-0.6646	0.43365	-0.01515	0.9548	0.88451	-0.41408	0.26852	0.79588	0.63283	-0.29067	0.13306	-0.25626	-0.06684	0.00749	0.11251	-0.22512	-0.71089	0.26354	0.35214	-0.35743	-0.19607
YDR409W	0.33896	-0.00955	-0.07988	-0.41911	-0.53377	-0.41054	-0.37439	-0.44419	1.45826	0.59241	0.68746	0.97594	-0.75707	-0.29688	-0.85964	-0.50539	-0.39404	-0.28021	-0.57872	0.50773	-0.39001	-0.68681	-0.36433	-0.63161	-0.31055	0.08447	0.38172	0.65628	0.53154	-0.01276	-0.13934	-0.40825	0.92457	-0.14298	-0.06721	0.03566	-0.39008	-0.43219	-0.0687	0.14402	0.5038	-0.07541	-0.08405	1.02087	-0.17239	-0.14304
YLR057W	0.75304	0.37914	0.27061	-0.06874	-2.28314	-0.35689	-0.18994	0.04872	1.26304	0.67875	0.16684	0.73939	0.3227	-0.33803	-0.79836	-0.93624	0.10735	0.46196	0.7176	0.03849	0.32682	-0.33276	0.19194	-0.31379	-0.42877	-0.8409	-0.00661	-0.34227	-0.70701	-0.1627	0.58871	1.28552	0.43694	0.21567	-0.08829	0.4643	-0.45598	0.47081	0.14685	0.64159	0.32022	0.09379	-0.43708	0.08035	-0.25305	-0.13251
YMR031C	0.70025	1.26631	-0.56543	0.84211	0.13608	0.61224	-0.36001	0.33914	-3.90582	-0.90281	-0.81589	-0.90425	0.15058	1.12452	-0.84801	-0.45023	0.51638	0.49815	0.71928	-0.38966	0.32087	-4e-05	-0.06552	0.23076	-0.62505	-0.25675	0.03044	0.38465	0.18464	0.48791	-1.01537	-0.17691	1.01422	0.18069	1.28895	1.4272	0.59305	0.41519	1.69178	1.52842	0.89533	0.52752	-1.89153	-0.44666	2.32647	2.61508
YFL023W	0.20081	0.55006	0.10537	0.09678	0.98772	0.51923	-0.30528	-0.11824	-2.26774	-0.13595	-0.51645	-0.32536	-0.15033	-0.02044	-0.45283	-0.3311	-0.05029	0.19313	0.83942	0.19419	0.2089	-0.31803	0.00473	-0.18169	-0.06949	0.37041	0.02876	0.51077	-0.68235	-0.27945	-0.39818	-0.50161	0.25477	-0.88574	0.97867	0.03326	-0.01339	-0.09809	0.42616	0.29819	0.70566	-0.68314	0.11052	-0.13834	0.02903	0.41986
YHR131C	0.22111	0.42881	0.12856	-0.01448	0.53687	0.24779	-0.07938	-0.21674	-1.15068	-0.42361	-0.55864	-0.66349	0.04341	0.52468	-0.41486	-0.30119	-0.11894	0.01211	0.1522	0.21182	0.25438	-0.61553	-0.13204	-0.51662	-0.22737	0.15569	-0.16838	0.19005	0.11688	-0.42544	-0.13795	-0.60088	0.20487	-0.50374	0.62496	0.06673	-0.03985	-0.34251	0.19513	-0.01247	0.72725	-0.41897	0.12328	0.09791	-0.38891	-0.0838
YOR144C	-0.37648	-0.40457	-0.22049	-0.0309	1.17162	0.44381	-0.12569	-0.29092	-1.43239	-0.20827	-0.58511	-0.47734	0.59749	0.8805	-0.35242	-0.29339	0.30618	0.15701	0.14244	-0.19691	-0.04098	-0.2539	-0.20188	-0.25663	-0.23888	0.19001	-0.3322	0.09764	-0.41509	-0.58963	-0.41992	-0.35844	-0.15312	-0.5813	-0.04585	-0.7113	-0.28072	-0.24549	0.05742	-0.10234	0.03592	-0.57759	-0.08154	-0.11994	-0.10635	-0.07591
YOR018W	-0.85759	-1.03755	0.28763	0.29503	0.67473	0.55659	-0.0796	-0.01008	-1.41001	-0.06042	-0.32022	-0.11719	-0.23345	0.51045	-0.46583	-0.13594	-0.43592	-0.64626	-0.4949	0.37344	-0.2763	0.00804	-0.25727	-0.18655	-0.04822	0.03922	-0.29512	0.09627	0.33992	-0.18567	-0.54699	-0.23271	0.17719	-0.83042	-0.22413	-0.70225	-0.06648	-0.15747	-0.18174	-0.16169	0.34386	-0.45333	0.28608	0.416	-0.16251	-0.20905
YOR035C	-0.40591	-1.44801	0.05207	-0.61215	0.92809	0.58925	-0.03413	-0.17171	-2.0263	0.14469	-0.68809	-0.15455	-0.6078	-0.24783	-0.14989	-0.62779	0.25956	-0.04198	-0.07994	-0.24381	0.07924	0.23952	-0.34675	0.17514	-0.39643	-0.50289	-0.63093	-0.47894	-0.52317	-0.32621	-0.16696	-0.27438	-0.40687	-0.1898	-0.45054	-0.80976	0.14637	0.07544	0.51249	0.48706	-0.51696	-0.93129	-0.18015	-0.50436	-0.41965	-0.22446
YFL024C	0.64527	0.93853	0.10873	0.6948	0.0645	0.61741	2.7501	2.87621	-1.82213	0.15787	-0.42387	0.10204	0.45832	1.50684	1.29857	1.77018	-0.34419	-0.53173	-0.56985	0.91585	-0.31772	0.26278	0.05928	0.23432	0.66757	0.97606	-0.08699	0.25103	0.13726	-0.21012	0.17621	0.0784	0.18696	-0.5214	0.38095	0.19325	-0.1534	-0.46714	-0.34225	-0.43688	0.34633	-0.52972	0.19006	0.22353	0.26371	0.1606
YAL043C	2.03187	2.4977	0.51171	1.18632	3.34093	3.02805	1.38664	1.45861	-2.4765	0.58074	1.73268	2.49696	2.47169	4.49115	1.25665	1.63028	0.7618	1.70562	1.12189	0.95856	1.34157	2.70354	0.02436	1.88459	5.38399	5.87285	1.62747	2.11517	0.48501	0.574	3.20103	3.52634	0.39359	1.65855	1.2675	1.59489	1.606	2.57208	-0.94759	0.13328	0.68299	2.4584	-0.46807	0.50165	0.62047	0.65993
YBR133C	0.05284	-0.82718	-0.31022	-0.6232	0.51148	0.33553	-0.56331	-0.45988	-0.10619	0.63922	-0.51667	0.38567	-0.70893	-0.3751	-0.62505	-0.68371	-0.65475	-1.03406	-0.48713	-1.16393	-0.77022	0.07033	-0.49679	-0.53489	-0.42738	-0.59465	-0.57735	-0.63621	-0.50517	-0.39627	-0.45193	-0.40463	-1.46502	-0.54749	-0.64536	-0.8484	0.03575	0.03277	-0.32296	-0.35169	-0.02666	-0.04257	0.13732	-0.3791	-0.54673	-0.23371
YDR208W	0.01744	-0.41934	0.2659	0.42424	-0.05784	-0.16649	-0.03481	-0.47291	0.37811	0.41111	0.08302	0.40362	-0.70161	-0.22326	-0.46876	-0.52739	-0.2877	-0.68799	-0.43898	-0.4598	-0.52624	0.02477	-0.19859	-0.06086	-0.34165	-0.5402	-0.58993	-0.89882	-0.05014	-0.26779	-0.7088	-0.67241	-2.81286	0.37426	-0.51469	-0.31238	0.18602	0.23229	-0.2344	-0.12843	-0.35012	-0.39247	-0.22228	-0.84137	-0.79902	-0.54949
YHR205W	0.96015	0.18794	0.33164	0.25712	0.152	0.29114	0.14818	0.04726	0.44817	0.13884	0.18964	0.30877	-0.49369	-0.12983	-0.50412	-0.52838	-0.27347	-0.63283	-0.4821	-0.38921	-0.60336	0.12718	-0.40812	-0.28221	-0.18044	-0.3016	-0.72117	-0.93335	0.78806	0.19004	-0.04838	-0.26483	-2.49154	0.541	-0.55367	-0.31566	0.14831	0.28929	-0.4408	-0.16406	0.03742	0.18497	-0.13799	-0.6061	-0.7642	-0.40216
YDR324C	1.03203	0.21945	-0.18027	-0.23009	0.15581	0.23211	-0.30028	-0.19602	0.00415	0.12217	0.05581	0.12924	-0.46385	-0.34654	-0.45408	-0.66795	-0.44059	-0.67797	-0.61353	-0.25393	-0.82321	-0.13822	-0.49288	-0.38058	-0.09906	-0.71322	-0.83647	-1.60641	0.44151	-0.07707	-0.70072	-0.72678	-3.65632	0.3576	-0.58082	-0.32139	-0.14438	-0.07851	-0.4101	-0.24489	-0.03782	0.91619	0.01434	-0.13689	-1.08635	-0.72159
YJR059W	0.84399	-0.25103	-0.32508	-0.82485	-0.95218	-0.01321	-0.16814	-0.1305	0.02453	0.23208	0.1326	0.52386	-0.33208	-0.1582	-0.87124	-0.74975	-0.14767	-0.37623	0.14925	-0.79911	-0.73015	0.05909	-0.48998	-0.12249	0.22365	-0.60145	-0.98698	-1.55535	-0.01874	-0.11371	-0.40691	-0.48819	-3.69096	0.7193	-0.65036	-0.3309	0.0067	0.15558	-0.50906	-0.08687	-0.69707	-0.08815	0.00041	-1.03457	-0.99962	-0.6608
YJL033W	0.28963	-0.27657	-0.31412	-0.71909	-0.78063	-0.06422	-0.05059	0.24677	0.13833	0.2258	0.22518	0.50738	-0.53276	-0.38653	-0.52026	-0.47297	-0.29326	-0.31692	0.03	-0.49034	-0.91969	-0.04482	-0.65005	-0.20205	0.17588	-0.86002	-0.64701	-1.56531	-0.06939	-0.00097	-0.55197	-0.33439	-2.95915	0.48088	-0.58013	-0.3974	0.00258	0.13984	-0.55453	-0.12339	-0.57658	-0.07995	0.10775	-0.60683	-0.91207	-0.6939
YDL132W	0.21388	0.9168	-0.33239	0.37342	-0.29497	-0.00576	0.26697	0.05849	-0.08842	-0.03793	-0.52866	0.1456	-0.24518	-0.23699	-0.28399	-0.3688	-0.36555	-0.2117	-0.58453	-0.37571	-0.56464	0.52817	-0.13536	-0.10454	-0.4945	-1.28944	-0.92697	-1.73852	0.05481	0.29989	-0.7615	0.03057	-3.27353	0.59408	-0.69385	-0.38038	0.25984	0.11009	-0.1392	-0.0308	-0.32621	0.47444	0.31924	-0.66049	-1.25508	-0.6437
YGL120C	0.5822	0.35528	0.34195	-0.17893	-0.33483	-0.13789	0.28862	0.00901	4.93959	4.07607	0.24973	0.41355	-0.92201	-0.60623	1.66412	1.63717	0.33301	0.02391	-0.45129	-0.64983	-1.24127	-0.29781	0.05742	-0.13945	0.46795	-0.65738	1.4762	0.56016	0.05164	-0.07685	-0.64149	-0.29347	-2.73065	0.43323	0.73205	0.92467	1.27565	1.10423	-0.1517	-0.13756	-0.39414	-0.84494	0.1525	-0.75565	1.73457	2.04072
YBR049C	1.63276	1.44047	0.7429	0.51592	0.44784	-0.3513	4.11899	3.85947	1.16523	0.38846	0.19099	0.94344	0.75229	1.91003	0.68569	1.19665	-1.05478	-0.80302	-0.81699	0.31119	-1.97357	-0.04584	-0.19974	-0.23713	2.92364	2.94979	-0.31223	-0.29516	0.61826	-0.73898	4.07549	2.73094	0.81108	-0.34261	2.40091	2.2141	-0.17478	-0.55185	-0.32289	-0.76856	-0.10109	-1.17087	0.78454	0.45458	0.02671	0.20474
YDL028C	1.08131	0.63367	0.59033	-0.01	-1.19027	-0.45043	-0.0201	-0.19784	1.51529	0.76279	1.71898	1.77512	-0.21511	-0.15247	-0.14906	-0.17631	-0.52965	-0.19372	0.17091	0.5598	-2.2208	-0.89351	0.21155	-0.60008	0.21253	-0.14972	-0.67379	-0.51357	0.67181	-0.41838	-0.00253	-1.08408	0.62114	-0.59406	-0.64187	-1.07529	-0.16464	-0.21217	-0.09821	-0.41921	0.24646	-0.78479	0.2199	0.04835	0.03213	0.11699
YER125W	1.20051	1.52414	0.51585	0.67735	-1.79943	-0.49363	2.64118	2.62883	1.27834	0.60386	-0.2053	0.87653	0.82016	1.96636	0.49347	0.89855	-0.87954	-0.40591	-0.66688	0.29319	-1.37778	0.17871	-0.43426	-0.09607	3.11768	2.93499	-0.07548	-0.00894	0.51286	-0.56241	3.78575	3.2953	0.58232	-0.21297	2.62854	2.63995	-0.26043	-0.39215	-0.36758	-0.46359	0.13766	-0.79038	0.5417	0.7296	0.23649	0.4522
YOL036W	0.12781	0.31472	0.53243	0.37686	-0.32431	0.22273	-0.60376	-0.36116	1.66699	0.75523	0.4466	0.57615	0.15326	-0.07865	1.60452	1.40966	0.23044	0.06902	-0.24855	0.39306	0.61839	0.59216	1.04303	0.73473	1.04929	0.06422	0.60338	0.01446	1.05299	1.0913	-0.97902	-0.31863	0.21863	0.76535	0.02537	0.20509	0.19332	0.49208	0.32668	0.29622	0.56225	-0.79341	0.08602	-0.53468	-0.60347	-0.62049
YGL216W	4.87553	5.70856	0.03313	-0.85454	-0.79095	-0.32391	1.4768	1.54461	1.4902	0.77707	6.98107	5.30097	9.18079	9.22142	-0.50503	-0.5548	0.39395	0.7602	-0.20078	-0.08383	0.10717	-0.12866	-0.05636	-0.29456	0.00635	-0.45409	0.27827	-0.20337	5.60878	5.57304	1.11888	1.38613	0.59366	0.47081	-0.12941	0.18703	-0.08205	0.51379	0.16604	0.62486	4.40359	8.29606	0.35836	0.53305	-0.06595	0.1402
YKL034W	-0.83533	-1.00769	0.02493	-0.81704	-0.77913	0.01093	-0.30848	0.0189	1.58216	0.76224	0.15433	0.74651	-0.4447	-0.41973	-0.78405	-0.73374	0.07165	0.03333	-0.55696	-0.14606	0.08069	-0.58091	-0.25676	-0.49976	-0.13097	-0.40797	0.38921	-0.09749	-0.00233	-0.01193	-0.49713	-0.13885	0.03127	0.40248	-0.42112	-0.0167	-0.21671	0.3802	0.0481	0.6225	0.02523	-0.16474	0.48673	0.60278	-0.26442	-0.18807
YCL030C	-0.57772	-1.53293	0.17144	-1.17756	-1.21617	-0.70398	0.16334	0.24193	1.39794	0.70432	0.41969	1.16768	-0.96367	-1.13234	-0.54703	-0.89415	0.9231	1.24712	0.00442	0.77944	0.51473	-0.35963	0.02091	-0.24947	-0.24161	-0.60581	0.14426	-0.22076	0.04447	0.3022	-0.78605	-0.45223	1.10214	1.16273	0.08199	0.50339	-0.46061	0.05556	0.52485	0.63655	-0.2118	-0.65114	-0.10143	0.28138	-0.47784	-0.13296
YER098W	0.37998	-0.15323	0.37828	-0.19872	-0.86422	-0.29493	-0.03452	0.01289	1.4935	0.75034	0.32494	0.7572	0.15618	-0.5711	-0.59681	-0.94274	0.02777	0.29315	0.00723	0.01792	0.34674	-0.13598	0.63146	0.04473	-0.18873	-0.61118	0.15216	-0.06331	-0.63928	-0.1211	0.56275	0.84132	1.03487	0.61969	0.00669	0.38059	-0.21112	0.25448	-0.12857	0.32825	0.09144	-0.11902	0.23996	0.32793	-0.14002	-0.16689
YLR442C	0.70316	1.10044	-0.17667	0.45118	-0.02986	0.06166	-0.56737	0.06776	-2.28562	-0.79833	-0.66587	-1.02901	-0.36565	0.86964	-0.81235	-0.47015	0.19467	-0.06102	0.3307	-0.28764	0.15227	-0.17815	0.07651	0.13636	-0.39046	-0.1117	0.02517	0.35376	0.98413	0.7614	-0.70346	-0.32053	0.47634	-0.29571	1.12211	1.05136	0.02396	0.1579	0.63544	0.84759	1.63438	0.28104	-1.98571	-0.40052	1.59533	1.6504
YKR009C	-0.02527	0.49505	-0.53739	0.2806	1.00641	0.47553	-0.27734	-0.1532	-2.73144	-0.62538	-0.72506	-0.92749	-0.11235	0.30211	-0.61099	-0.05208	0.66222	0.95725	2.20176	-0.33277	0.50421	-0.28238	0.45461	-0.00808	-0.26289	-0.40965	0.02978	-0.10725	0.15434	-0.13052	-0.02077	-0.64625	0.42581	-0.45861	0.67843	0.17459	0.38286	0.55014	0.7415	0.86183	0.74948	-0.71455	0.27269	-0.66751	-0.29218	0.35725
YMR080C	0.23899	0.50918	0.16399	-0.12195	1.01735	-0.03364	0.52654	-0.05976	-1.001	-0.0894	0.23551	-0.15581	-0.03293	0.35052	0.33748	0.30419	0.55104	0.35353	-0.11611	1.20579	0.96851	0.21652	0.85204	0.14727	0.32141	0.81867	0.55642	0.95547	0.68927	-0.24891	0.27984	-0.23083	0.52703	-0.50642	0.68685	0.48321	0.20835	-0.24635	0.34233	-0.01571	1.07368	-0.26807	0.35947	0.4117	0.53143	0.34962
YGL180W	-0.47937	-0.1289	0.33675	0.81975	1.06654	0.51889	0.08195	-0.02176	-0.81166	-0.14568	-0.54781	-0.57586	-0.04249	0.42863	-0.27335	-0.12298	-0.23184	-0.57091	-0.09327	0.19445	-0.36526	-0.26484	-0.48707	-0.24435	-0.22642	0.04317	-0.44971	-0.05973	0.49423	0.10182	-0.36803	-0.56343	-0.02042	-0.33542	-0.15948	-0.35925	-0.27515	-0.18124	0.16959	0.49275	0.03463	-0.53791	-0.03323	-0.03536	-0.38751	-0.3196
YNL023C	-0.51077	-0.33561	0.46102	0.64745	1.09141	0.6452	-0.09972	-0.29993	-2.27488	-0.43121	-0.60946	-0.84778	0.07409	0.27259	-0.31208	-0.35008	0.00979	-0.13243	0.03126	-0.11389	0.08618	-0.0098	-0.14059	-0.18588	-0.32431	-0.17737	-0.46278	-0.26202	-0.24153	-0.50585	0.37994	-0.06138	-0.14043	-0.30739	-0.38452	-0.5721	-0.31159	-0.01753	-0.00908	0.25554	0.20356	0.06218	0.20906	0.03925	-0.00192	-0.0761
YNR047W	-0.35442	-0.51753	0.22008	0.43757	1.18349	0.99408	-0.16912	-0.09564	-0.3956	-0.06131	-0.38346	-0.547	-0.38591	0.00595	-0.33731	-0.39071	-0.02565	-0.39808	0.33815	0.09116	-0.56742	-0.31906	0.0362	0.01596	0.02026	-0.22192	-0.24745	-0.39206	-0.34168	-0.33528	-0.17211	-0.1756	-0.29614	-0.02742	-0.61869	-0.61025	-0.25081	-0.03539	-0.10897	0.41106	-0.04176	-0.56443	-0.16809	-0.30611	-0.1031	-0.42769
YMR205C	1.4523	1.42783	-0.01189	-0.17096	1.44988	1.13938	0.13688	-0.21331	-1.08284	-0.05875	-0.27765	-0.39441	-0.64232	0.03047	-0.39841	-0.31507	1.37193	1.27828	0.00495	-0.3917	-0.34774	0.11028	0.30786	0.4115	-0.00276	0.21859	-0.60108	-0.38921	0.51763	0.984	-0.1068	-0.09194	-1.08108	-0.01455	-0.81871	-0.7795	0.20317	0.34022	-0.24359	0.23869	-0.52219	-0.47612	-0.16671	-0.56803	-0.10441	-0.25115
YLR045C	-1.14424	-1.61756	0.28931	0.23413	0.25339	0.03909	1.28803	0.91677	-0.71335	0.23435	0.23262	0.51792	-0.74309	-0.43608	2.23764	2.0851	0.63386	0.12097	-0.27954	-1.3991	-0.54836	0.06363	-0.72688	-0.52616	0.11497	0.09997	-0.70069	-0.88702	-0.32226	-0.40526	-0.50938	-0.66976	-1.51216	0.02488	2.08471	1.82665	-0.01232	0.38298	-0.24842	0.04053	-0.18337	0.22306	-0.40061	-0.57891	-0.48235	-0.77146
YJR089W	0.87477	-0.15356	0.19423	0.79798	0.03299	-0.30142	0.35456	0.00867	-0.21161	0.19879	0.06555	0.26081	5.82959	5.9304	1.20151	0.96263	-0.57803	-0.92842	-0.55719	-0.45033	-0.45475	0.49509	-0.29204	-0.37511	-0.55424	-0.22261	1.04036	1.06534	4.44828	3.53238	-0.15463	-1.19621	-0.89031	-1.01599	-0.64062	-1.26609	-0.21452	-0.69959	-0.04981	-0.64213	0.68686	-0.47441	0.03138	-0.09024	-0.2584	-0.52144
YLR318W	0.48965	-0.38167	0.26684	0.50752	0.57997	-0.14615	0.03891	-0.29981	-0.0386	0.60028	-0.02849	0.53181	-0.62714	-0.40823	-0.57961	-0.66433	-0.33468	-0.68794	-0.39327	-0.71246	-0.54701	0.12593	-0.41984	-0.30433	-0.49605	-0.40667	-0.85238	-1.29919	-0.10643	-0.09094	-0.5127	-0.36743	-2.35782	0.71653	-0.67851	-0.33842	-0.04851	0.16212	-0.33028	-0.23002	0.03952	0.98435	-0.41245	-0.71932	-1.07197	-0.53793
YIL137C	0.42084	-0.1841	-0.08639	0.21015	0.59702	0.42437	0.08353	-0.20458	-0.03882	-0.11154	-0.08671	-0.26903	-0.51589	-0.32634	-0.30984	-0.48883	-0.2965	-0.74866	-0.37216	-0.89068	-0.54996	-0.1062	-0.5299	-0.446	-0.51309	-0.66781	-1.23623	-1.86205	0.0395	-0.27461	-0.29543	-0.59306	-1.47919	0.81551	-0.66038	-0.37937	0.07581	0.32748	-0.5433	-0.16244	-0.37767	0.63639	-0.27803	-0.70708	-0.66989	-0.68089
YML099C	0.1274	-0.79058	0.07097	-0.53388	1.02517	0.55356	0.27728	0.03305	-0.15739	-0.31807	-0.15151	-0.33723	-0.7435	-0.27695	-0.70282	-0.50347	-0.21565	-0.50623	-0.10884	0.07219	-0.37219	0.12536	-0.4034	-0.25542	-0.38311	-0.35695	-1.18158	-1.49595	0.8391	0.19227	-0.67533	-0.99835	-0.99741	1.10499	-0.77246	-0.48195	0.16367	0.11631	-0.36695	-0.26927	0.24399	1.25806	-0.13309	-0.45494	-0.7506	-0.65037
YLR129W	0.61038	-0.13399	-0.16039	-0.21207	-0.55831	-0.35637	0.05966	-0.13775	0.32088	-0.06852	0.16891	0.04299	-0.09336	-0.2286	-0.62431	-0.82525	-0.43879	-0.52463	-0.23679	-0.39485	-0.91969	-0.16756	-0.74134	-0.56102	-0.62323	-0.86512	-0.99852	-1.80749	0.14607	-0.01165	-0.61015	-0.79107	-1.65134	0.71795	-0.50027	-0.35717	0.2559	0.26842	-0.63845	-0.24899	-0.96075	0.40448	-0.22071	-0.62643	-1.03862	-0.7174
YNR011C	0.92191	0.27521	-0.36495	-0.5348	-0.32559	0.23451	1.11535	0.94826	0.23896	0.02853	0.02901	0.14141	-0.16349	-0.14371	0.90951	1.05482	-0.52715	-0.64875	-0.80879	-0.57053	-1.10933	-0.2539	-0.37353	-0.24904	-0.47398	-1.05425	-1.06256	-1.99063	0.15125	-0.36738	-0.66627	-0.76699	-1.94653	0.74173	-0.4609	-0.24898	0.05924	0.24264	-0.40664	-0.11001	-0.26384	0.7658	0.22465	-0.46373	-1.047	-0.66619
YPR019W	0.49976	0.26496	-0.14162	-0.44476	0.6156	1.24907	2.01135	1.85687	-0.04865	0.27396	0.01668	0.6072	-0.1486	0.73582	3.79321	4.32436	3.81689	4.21568	-0.22262	0.83074	0.86734	1.71036	-0.26547	0.17524	0.99149	0.73176	3.68998	3.38425	0.11582	0.06986	-1.09024	-0.59788	-2.10684	0.54416	2.72814	2.73302	3.47049	3.03521	-0.49761	-0.23796	-0.30505	-0.1331	0.10834	-0.60044	2.44597	2.69603
YPL174C	0.65062	0.74839	-0.01575	0.5834	-1.19777	-0.55414	-0.13123	-0.18096	0.54104	0.24166	0.71089	0.68405	-0.172	0.20438	-0.56955	-0.35736	-0.568	-0.90306	-0.97089	-0.23688	-1.74686	-0.40481	0.10247	-0.34758	-0.11553	-0.44351	-0.47646	-0.96377	0.358	-0.61684	-0.92659	-1.19075	-1.51511	-0.3356	-0.74178	-0.71651	0.3852	-0.24549	-0.15717	-0.61102	0.71776	-0.49563	0.42061	-0.1936	-0.62729	-0.54128
YER032W	0.96089	0.38092	0.20387	-0.44164	-0.04751	-0.28945	0.34767	0.11078	1.35386	0.28522	0.17043	0.42742	-0.07461	-0.24603	-0.68925	-0.75508	-0.06348	-0.34225	-0.48146	-0.73163	-1.39213	-0.39517	-0.3057	-0.46235	-0.49648	-1.58656	-0.61657	-1.55923	-0.42249	-0.39325	-0.392	-0.12745	-2.88262	0.40998	-0.52512	-0.35483	0.21934	0.32521	-0.27904	0.01601	-0.56237	-0.23548	0.00259	-0.78031	-1.05714	-0.63479
YMR165C	0.81221	1.16884	-0.09466	0.24926	-1.53877	-0.90498	0.06272	-0.36944	1.51194	0.5061	1.0152	0.83506	-0.29612	-0.01308	-0.55585	-0.35125	-0.61209	-0.80342	-1.18609	-0.26124	-1.52659	-0.71601	0.21994	-0.37535	-0.08874	-0.35833	0.00639	-0.42368	0.50382	-0.1082	-0.47076	-0.34813	-0.03783	-0.1497	-0.56938	-0.40911	-0.21877	-0.42976	-0.12066	-0.33041	0.60537	-0.98786	0.34933	-0.09109	-0.38543	-0.26779
YBR017C	0.86283	0.76769	0.63705	-0.01351	-1.13488	-0.47674	0.12496	-0.21972	1.65054	0.38934	0.73255	0.41269	0.09599	-0.03954	-0.2201	-0.36566	0.47052	0.3992	-0.49391	-0.58789	-0.39505	-0.20258	0.55775	0.02839	0.57908	-0.34281	-0.11536	-0.69398	0.03481	0.13829	0.01519	0.14145	-0.33237	0.69153	-0.14939	-0.07846	-0.11589	0.50189	0.29351	0.67275	0.24887	-0.46731	0.86907	-0.20183	-0.08971	0.12332
YDR416W	-0.30271	-0.39105	0.22916	-0.38558	-0.92737	-0.5056	-0.22713	0.08791	1.34456	0.57652	0.00338	0.47131	-0.21957	-0.14342	-0.64525	-0.74637	-0.04192	0.1289	-0.11415	-0.52336	-0.34546	-0.47974	-0.57079	-0.71049	0.01085	-0.7326	-0.40628	-0.83894	-0.25855	-0.42433	-0.66772	-0.39281	-0.46564	0.13552	-0.30414	-0.11987	-0.55742	0.09002	-0.17217	0.24525	-0.38356	-0.62914	-0.03852	-0.1047	-0.45097	-0.21838
YER151C	1.73215	1.55754	0.45011	0.06436	0.65979	1.59358	1.93848	1.98404	2.73969	1.73704	2.33394	2.27172	0.39361	0.04289	3.56442	3.63118	5.6462	5.81731	-1.13428	1.44777	1.8385	1.16366	3.38569	2.34392	3.78748	2.13854	2.09677	0.82463	2.01159	1.53419	0.60831	0.31181	0.6911	1.2079	2.81866	3.23039	2.46135	2.63759	0.84453	1.05774	0.74861	1.99508	0.79195	0.51849	2.92989	3.02462
YDR369C	-0.2452	-0.69158	-0.10167	-0.78265	-0.78114	-0.09953	-0.32011	-0.11589	1.51278	0.81331	0.1402	0.75439	-0.13163	-0.19475	-0.76797	-0.74326	-0.11167	0.15407	-0.41835	-0.32674	-0.01544	-0.36338	-0.16051	-0.28178	-0.15188	-0.38861	0.40135	-0.1048	0.12521	0.29763	-0.50859	-0.0018	0.20819	0.63619	-0.51249	-0.04108	-0.49113	0.1294	0.01183	0.39294	-0.09816	0.21605	0.1084	0.65826	-0.17209	-0.24932
YLR014C	0.44359	-0.56483	0.11453	-1.13468	-1.34625	-0.5043	0.19175	0.21025	1.4541	0.8076	0.97408	1.01075	0.47531	0.05764	-0.36078	-0.43312	0.15152	0.18675	-0.46628	0.10561	0.10757	-0.50651	0.09899	-0.36804	-0.12396	-0.4213	0.85629	0.34678	0.31507	-0.16467	0.32448	0.02186	0.34051	-0.25944	-0.23704	-0.16967	0.01618	0.09101	0.309	0.40489	0.2172	-0.12904	-0.05872	0.32184	-0.09835	-0.14533
YPL105C	0.47255	-0.31991	0.04357	-1.04027	-0.63459	0.1298	-0.21847	0.30966	0.43267	0.53424	0.12909	0.63066	-0.00793	-0.29547	-0.20545	-0.26754	0.09087	0.54853	-0.13811	0.00101	-0.00865	-0.40852	0.60202	-0.04553	-0.44149	-0.51354	0.08297	-0.01644	-0.5537	-0.3165	0.9116	1.23215	0.95452	0.63494	0.20013	0.1633	-0.415	0.14394	0.01032	0.56645	0.59516	0.17181	-0.11934	0.3349	-0.10778	0.07958
YDR385W	-0.01859	0.24266	-0.96555	0.18897	0.88009	0.60569	-0.17654	0.17214	-4.92474	-1.38474	-0.69408	-1.42012	0.17269	1.08564	-0.97671	-0.09805	0.40198	0.57159	0.89284	0.31015	0.37179	-0.00236	0.08878	0.26741	-0.71384	0.1048	-0.141	0.38968	-0.34164	0.39764	-0.6806	0.49071	1.2609	0.53833	0.82355	1.40177	0.00639	0.15208	0.5407	0.58811	0.63232	0.27898	-2.00446	-0.66316	2.19684	2.59772
YHR204W	0.10398	0.16525	-0.18485	-0.17508	1.04633	0.03097	-0.04276	-0.32454	-5.53552	-0.5393	-0.58142	-0.79947	0.03139	0.12127	-0.66642	-0.31038	1.15966	1.12276	1.17532	0.06352	0.40288	-0.00668	0.33989	0.16278	-0.54888	-0.68784	0.05701	-0.1288	-0.15441	-0.55196	0.02203	-0.56395	0.59359	-0.26378	0.67183	0.05747	0.68775	0.42118	0.81018	0.31345	0.71528	-0.57175	0.24587	-0.362	0.29098	0.65971
YJL204C	-0.06595	-0.39365	0.05598	-0.39381	1.38334	0.28348	0.49654	-0.25685	-3.02996	-0.62767	-0.37836	-1.04128	-0.00663	-0.37704	-0.45184	-0.73374	1.30204	0.81098	1.11741	-0.24027	0.21137	-0.20749	-0.03691	-0.09754	-0.44098	-0.87382	-0.33023	-0.42399	-0.009	-0.50468	-0.07976	-0.44636	0.41338	-0.34061	0.13398	-0.30467	0.31281	0.11472	0.49038	0.14459	0.32323	-0.71348	0.1511	0.00771	-0.13229	0.02821
YOR353C	1.28702	1.07442	0.68038	0.37723	0.88471	0.57091	-0.13735	-0.30313	-1.17012	-0.05459	-0.65122	-1.16675	0.25446	-0.56009	-0.80449	-1.44797	2.515	1.93196	-0.69961	-1.51793	3.38636	1.81353	2.14831	0.96207	0.80468	0.63743	1.79024	1.81218	0.96206	0.19248	-0.21951	-0.70774	0.38226	-0.38119	-0.71431	-1.13021	-0.78918	-1.05693	1.33783	1.16845	0.8121	-0.02971	0.43439	0.16257	0.47689	0.19073
YDR207C	-0.22461	-1.17993	0.8205	0.02978	1.11077	0.68367	1.00928	0.62728	-3.26111	-0.20101	-0.69799	-0.34965	0.61507	1.02158	1.46164	1.07717	1.11048	0.80861	0.60834	0.4507	0.32495	0.55899	0.20105	0.58781	-0.37627	-0.61406	-0.49155	-0.58286	-0.32856	-0.37455	0.58232	0.08891	0.08408	-0.75042	0.29244	-0.43177	-0.01348	0.27707	0.23674	0.43993	0.16442	-0.03223	-0.47131	-0.21955	0.18762	0.22525
YDL060W	-0.59587	-0.63673	0.27866	0.35574	0.88171	-0.22995	0.14597	-0.40313	-1.99257	-0.62681	-0.76785	-0.86823	-0.52629	-0.05261	-0.35598	-0.44239	-0.16097	-0.41224	-0.03165	-0.71439	-0.38916	0.11922	-0.01201	0.13276	-0.02055	-0.74876	-0.38897	-1.03735	-0.33196	-0.46794	-0.03427	-0.22535	-0.65533	-0.45009	-0.5105	-0.63955	0.1758	0.27241	-0.31524	-0.29024	-0.27255	-0.86819	-0.72695	-0.56631	-0.51224	-0.58689
YHR056C	-0.47529	-0.41377	0.08534	0.35033	0.61821	0.67606	0.19231	0.0032	-1.26563	-0.89043	-0.65481	-1.16066	-0.70508	-0.21586	-0.33605	-0.39964	0.09609	-0.20539	-0.20027	-0.70725	-0.60422	0.13381	0.04559	0.10168	-0.37891	-0.26162	-0.74923	-0.68656	-0.73945	-0.13939	-0.29543	-0.32451	-0.98172	0.039	-0.87053	-0.76964	-0.28946	0.01742	-0.25063	-0.10944	0.12186	-0.07445	-0.49108	-0.88213	-0.11023	-0.25
YGR237C	-0.30651	-0.271	0.09152	0.65704	0.26066	0.03679	-0.47152	-0.63	-1.03214	-0.29986	-0.38991	-0.758	-0.58324	-0.08362	-0.339	-0.40301	-0.49963	-0.89476	-0.46099	-0.49538	-0.98258	0.06071	-0.25904	-0.04369	-0.41778	-0.13959	-0.57295	-0.7754	-0.2978	-0.52303	-0.41905	-0.97038	-1.67381	-0.38703	-0.70428	-0.70581	0.03026	-0.18478	-0.30835	-0.40589	0.07724	-0.60252	-0.38828	-0.8082	-0.37403	-0.55782
YIL107C	-0.27742	-0.26498	0.59054	0.91396	1.28472	0.81945	0.09028	0.05231	-1.81704	-0.07879	-0.91078	-0.17831	-0.30927	-0.0498	-0.49267	-0.36158	-0.45854	-0.82922	0.23322	-1.46899	-0.79362	0.2215	-0.55905	-0.01505	-0.62656	-0.24887	-1.35114	-1.6237	-0.94687	-0.37506	-0.35181	-0.87463	-2.72048	0.63828	-0.8011	-0.48412	-0.49438	-0.17413	-0.56124	-0.11484	-0.41171	0.50745	-1.17004	-1.0988	-0.72615	-0.83749
YFL009W	-0.46022	-0.98708	0.72565	0.05553	0.12201	-0.02887	-0.1013	-0.26823	-0.01757	-0.35447	-0.62892	-0.6427	-0.74292	0.07259	0.24426	0.22169	-0.19851	-0.70712	-0.56363	-0.57557	-0.56568	0.19662	-0.33532	-0.21584	-0.4386	-0.39113	-0.97857	-1.10178	0.12824	-0.30716	-0.47994	-1.09345	-1.26766	0.25271	-0.73726	-0.4997	-0.08988	-0.0043	-0.32356	-0.35569	0.28921	0.35828	-0.16178	-0.69658	-0.74315	-0.61853
YHR172W	0.10769	-0.22198	0.64807	0.6948	0.08764	-0.11353	0.21423	-0.03869	0.2022	-0.11199	0.37676	0.20863	-0.63302	0.32122	-0.18495	0.13026	-0.49238	-0.72502	-0.51211	-0.5539	-0.90416	0.31181	-0.19906	0.01192	-0.13193	0.43154	-0.94446	-0.94497	0.46308	-0.30709	-0.75637	-1.17736	-0.97149	0.58007	-0.6244	-0.4346	-0.18536	0.00371	-0.49343	-0.28143	0.44755	0.18497	-0.35971	-0.63182	-0.50966	-0.65593
YOR165W	0.45116	0.15013	0.12127	0.15148	-0.09366	-0.12814	0.3604	-0.05163	0.11863	0.08596	-0.01422	0.42805	-0.34969	0.29649	-0.11285	-0.05909	-0.25643	-0.71493	-0.6687	-0.33995	-0.52727	0.30219	0.01325	0.16056	-0.54134	-0.37053	-0.87267	-1.17637	0.36842	-0.33412	-0.5819	-1.21539	-0.80237	0.5556	-0.82809	-0.54383	0.1864	-0.13382	-0.28775	-0.32624	0.28812	-0.11465	0.02675	-0.27922	-0.7588	-0.56473
YOR322C	0.30571	-0.01973	0.38195	0.08494	0.14699	0.21433	0.35623	-0.05703	-0.80122	-0.37854	-0.02126	-0.68049	-0.05256	-0.07018	-0.42378	-0.37464	-0.50946	-0.78391	-0.1203	-0.88435	-0.92099	0.14042	-0.18679	0.04764	-0.79115	-0.95229	-1.44117	-2.17832	-0.48035	-0.09662	-0.92039	-0.75596	-1.98129	1.01945	-0.6878	-0.50629	0.06819	0.17402	-0.3793	-0.07886	-0.79452	1.40778	-0.31124	-0.8584	-1.14816	-1.04816
YKL134C	0.75416	-0.29867	0.18254	-0.14213	0.15847	0.14167	0.3237	0.19419	0.05952	0.16267	0.03531	0.04105	-0.12092	-0.11584	-0.57928	-0.75041	-0.35353	-0.55335	-0.04268	-0.44472	-0.89074	0.01064	0.03837	-0.21415	-0.63603	-1.03084	-1.02361	-1.99142	0.51894	-0.01726	-0.96356	-1.00642	-1.7845	0.7653	-0.66723	-0.47825	0.14211	0.20018	-0.41507	-0.34966	-0.40885	0.52502	-0.22306	-0.85675	-1.14768	-0.98097
YLR228C	0.54636	0.12339	-0.28584	-0.43961	-0.94696	-0.12436	-0.40851	0.27279	0.37129	-0.10215	0.14887	-0.22038	-0.3997	-0.24026	-0.47629	-0.59677	-0.54852	-0.89273	-0.65652	-0.93779	-1.27288	-0.68039	0.02312	-0.33534	-0.56147	-1.09638	-0.86208	-1.50075	0.04882	-0.85006	-0.54565	-1.09101	-2.15906	0.58607	-0.46	-0.29725	-0.04022	0.08391	-0.44629	-0.49817	-0.48516	0.05712	0.03371	-0.79619	-1.04593	-0.68462
YGR245C	0.24711	-0.53339	0.16712	-0.06085		-0.92055	0.47624	0.02433	0.12268	0.18622	0.34923	0.37446	0.18859	-0.24996	-0.14187	-0.62481	0.26666	0.02693	1.044	0.14815	-1.33689	-0.44616	0.01204	0.06807	-0.65774	-2.05077	-1.42534	-2.78445	0.13866	0.0853	-0.22757	-0.31539	-2.97748	0.55046	-0.50561	-0.58408	-0.02949	0.29079	-0.00377	0.0291	-0.49005	0.0531	-0.40647	-1.259	-0.59132	-0.31496
YDL148C	0.28321	-0.22716	0.82991	0.49121	-1.88178	-1.51614	0.33896	-0.27554	1.0226	0.41167	0.58915	0.60439	0.25549	-0.16034	-0.15928	-0.71136	0.19787	0.00823	1.50566	-0.05683	-1.606	-0.36641	-0.04757	-0.01334	-0.21094	-1.74391	-1.10603	-2.19755	0.36033	-0.02572	-0.3166	0.00599	-4.12435	0.31062	-0.52302	-0.42356	0.10497	0.47546	-0.24895	-0.04583	-0.56227	-0.00393	-0.36078	-1.06921	-0.55329	-0.23776
YIR007W	-0.17832	-0.5348	0.57403	0.34983	-0.51712	0.15112	0.284	0.43383	1.45089	0.49188	0.36361	0.56578	-0.10287	-0.2607	-0.15788	-0.6322	0.47373	0.12003	0.96885	-0.72276	-1.43542	-0.44915	-0.01707	-0.01653	0.11041	-1.26737	-0.7304	-1.69014	-0.14283	-0.03018	0.33659	0.28578	-1.32446	0.45086	-0.54298	-0.4515	-0.27455	0.26264	-0.01891	0.1219	-0.3385	-0.89967	-0.39489	-1.31585	-0.51874	-0.34311
YOR168W	-0.49856	-0.43638	-0.43304	-0.76476	-0.95497	-0.85248	-0.32716	-0.46054	3.5427	2.61516	0.55507	0.80265	-0.36914	-0.19711	-0.4005	-0.52893	-0.19318	-0.30249	-0.6433	-0.5765	-1.25137	-0.4573	-0.12611	-0.40509	0.07875	-0.62735	-0.31201	-0.70768	0.1886	-0.24872	-0.33843	-0.13952	0.02332	0.2382	-0.51107	-0.33685	-0.39177	-0.1168	-0.12182	0.06856	0.14311	-0.79178	0.0234	-0.21738	-0.39848	-0.16799
YOR112W	0.17099	0.57807	0.20369	0.12541	-0.72154	-0.70432	-0.15645	-0.1405	1.48331	0.51109	0.61599	0.75629	-0.0735	0.26028	-0.30304	0.00808	0.01417	-0.26886	-0.87649	-0.40405	-0.50962	-0.26048	-0.22933	-0.44331	0.02423	-0.56358	0.01637	-0.48629	1.47497	1.21245	-0.37832	-0.36545	0.23444	-0.03422	-0.39052	-0.30571	-0.38167	-0.35479	0.00947	0.04088	0.49665	-0.72475	0.24978	0.24127	-0.20185	-0.32051
YGL083W	-0.18149	-0.2179	-0.26519	-0.87239	-0.99621	-0.53017	-0.52687	-0.07857	1.39913	0.52375	0.35264	0.52782	-0.20676	-0.36139	-0.54811	-0.58691	0.27041	0.32994	-0.34788	-0.55744	-0.30078	-0.24735	-0.52288	-0.47544	-0.25405	-0.78058	-0.05089	-0.67362	0.2353	0.00868	0.07051	0.00087	0.10302	0.45129	-0.37003	-0.11073	-0.39428	0.02799	-0.06825	0.19526	-0.31041	0.10253	0.0771	0.52289	-0.57163	-0.19444
YMR164C	0.15079	0.10991	0.08769	0.10727	-0.58768	-0.22761	-0.30787	0.07002	1.52315	0.59237	0.50012	0.75982	-0.08429	0.07961	-0.30144	-0.38014	-0.15627	-0.11411	-0.46099	-0.32254	0.31905	-0.04867	0.17227	0.0535	0.24528	-0.32961	0.42312	-0.07927	1.14282	1.17148	-0.57945	-0.45945	0.30333	0.68258	-0.54351	-0.10143	-0.24759	0.34328	-0.08892	0.1868	0.55319	-0.07633	0.03492	0.01874	-0.81095	-0.60513
YER109C	0.41649	-0.31057	0.56749	-0.24758	-0.76411	0.21527	0.52349	0.82062	1.04997	0.5726	0.63012	0.96029	0.05003	-0.65504	-0.5521	-0.89226	1.44249	1.73193	0.33815	0.76351	0.50372	-0.31522	0.30873	-0.0465	-0.07502	-0.58633	0.06726	-0.30431	-0.20003	0.31362	-0.77131	-0.31817	-0.08374	0.44571	-0.31032	0.14953	-0.45871	0.0466	0.70011	0.56545	0.39367	0.15056	-0.38007	-0.04543	-0.23174	0.05238
YER162C	0.21711	-0.23799	0.48952	-0.32548	-0.84354	-0.4853	-0.6439	-0.41836	-0.49294	0.46722	0.16278	0.6147	0.47916	-0.12983	-0.00997	-0.34561	1.05672	1.46918	0.98507	0.83395	0.29466	-0.42359	0.78629	0.24098	-0.07752	-0.95229	-0.03196	-0.50266	-0.41098	0.19644	0.162	0.82417	0.39525	0.76573	0.38151	0.34771	-0.28554	0.18158	0.33901	0.53313	0.2839	-0.29754	-0.46267	-0.0793	0.04473	0.15408
YBL005W	0.75635	0.53026	1.22242	0.47242	0.25474	0.07912	0.21636	0.16975	-0.89839	0.13648	0.77811	0.86021	0.26237	0.51509	0.07842	0.39677	-0.25617	-0.52486	-0.61348	0.88467	-0.53904	-0.35533	-0.31468	-0.12351	-0.24962	0.31229	0.17138	0.49567	0.01471	-1.0731	0.18077	-1.04056	0.6496	-1.15505	0.33709	-0.03908	0.27761	-0.23373	-0.09028	-0.50804	1.16754	0.56482	0.09457	1.56177	0.68593	0.64238
YBR055C	0.26613	0.3835	-0.56011	-0.0032	1.18864	0.82043	-0.0459	0.15925	-2.5194	-0.57052	-0.57791	-0.81388	0.38502	0.45342	-0.15075	-0.15017	-0.00407	0.19578	1.2135	0.05081	-0.19092	-0.44534	0.18968	-0.25703	-0.11449	0.48629	0.03081	0.52583	-0.51456	-0.54747	-0.10691	-0.19496	0.16382	-0.53588	0.68562	0.25026	0.04854	0.25594	0.48253	0.59534	0.66146	-0.73921	-0.40234	-0.44537	0.45105	0.74531
YMR288W	0.05037	-0.07808	-0.15119	0.33044	0.35022	0.00422	0.14716	0.06022	-1.12593	0.02865	-0.23335	-0.07593	0.31955	0.11346	-0.059	-0.04297	-0.05864	-0.49033	-0.75621	0.1953	0.06383	-0.2289	-0.16	-0.58134	-0.10034	0.75374	0.05937	0.57683	0.10395	-0.54492	-0.1106	-0.62803	0.60898	-0.75686	0.19797	-0.19988	-0.19829	-0.37945	0.09287	0.07968	0.88024	0.18497	-0.1995	0.63853	0.3959	0.28405
YOR371C	-1.34904	-1.00938	-0.495	0.31894	-0.16013	-0.52828	0.27734	0.28853	-1.54756	-0.3889	-0.40576	-0.64265	-0.62565	-0.48163	2.73228	2.5385	-0.80327	-1.04536	-0.1144	-0.79759	-1.2282	-0.70969	-0.89595	-0.73639	-0.42338	0.38483	-0.75268	-0.28683	-0.16229	-1.0504	-0.32843	-1.19664	0.15311	-0.91017	1.68799	1.53347	1.23723	1.02558	-0.3059	-0.42716	0.14078	-0.45184	-0.27574	0.73374	-0.54218	-0.70868
YBR079C	-0.09821	-0.25615	-0.05456	-0.27613	2.2286	1.86045	0.29571	0.0798	-5.34048	-1.43102	-0.59638	-1.63542	-0.20967	-0.02933	-0.1077	-0.24542	0.8939	0.79031	1.04545	0.17942	0.1785	0.33873	0.17561	0.78665	0.10415	-0.00551	-0.5691	-0.45269	-0.28077	0.18051	-0.21329	-0.12584	0.06066	-0.13655	-0.33146	-0.6728	-0.38338	-0.1491	0.14552	0.54395	-0.00059	-0.56063	-0.69617	-0.23894	-0.00918	0.38102
YOR129C	-0.5669	-0.90502	0.39641	0.23658	0.74963	0.72304	0.0423	0.05872	-0.52091	-0.78195	-0.53323	-1.12208	-0.54854	-0.03251	0.07484	-0.06127	-0.0147	-0.13238	0.09337	-0.45454	-0.80924	-0.26099	-0.03544	0.02569	-0.33738	-0.62001	-0.60249	-0.7637	-0.63501	-0.2871	-0.32379	-0.48042	-0.67173	-0.36193	-0.62789	-0.76982	-0.22395	0.06071	-0.02542	0.16915	0.32087	0.1479	-0.55287	-0.55257	-0.03983	-0.22426
YBR073W	-0.76421	-0.80875	0.54354	0.66291	0.14343	0.21859	-0.19896	-0.45073	-2.00525	-0.96587	-0.3886	-1.18104	-0.30475	-0.07161	0.09426	-0.02029	-0.10052	-0.40225	-0.42639	-0.6721	-0.91092	-0.03162	0.19243	0.22625	-0.3294	-0.05186	-0.58757	-0.53	-0.47671	-0.04819	-0.42634	-0.46294	-0.93064	-0.13689	-0.71075	-0.71454	-0.1741	-0.04856	0.10417	0.26999	-0.00472	-0.02791	-1.26777	-0.82927	0.09077	-0.09576
YPR112C	-0.55796	-0.37398	0.33272	0.64389	0.91514	0.13054	-0.19811	-0.20458	-1.58568	-0.90507	-0.46879	-1.2561	-0.47861	0.17578	0.22376	0.14788	-0.14399	-0.57235	-0.29112	-0.842	-0.7156	0.2029	-0.30257	-0.16536	-0.37896	-0.03699	-0.68305	-0.85633	-0.84467	-0.27685	0.16705	-0.28723	-1.67631	0.02181	-0.69179	-0.65221	-0.2308	0.01172	-0.34706	-0.06316	0.37456	0.22373	-0.88331	-0.88944	-0.25749	-0.27114
YNL127W	0.05037	-0.34029	-0.18538	-0.0877	-0.05804	-0.13809	0.15367	-0.54566	-0.46963	-0.83992	-0.31773	-1.02873	-0.20487	-0.07462	0.31662	0.25476	-0.54513	-1.21148	-1.04914	-1.14009	-0.57379	0.1906	0.39999	0.28752	-0.25091	-0.12772	-0.82419	-1.06135	-0.02439	-0.18107	-0.05863	-0.79036	-2.44425	-0.0707	-0.75256	-0.76725	-0.13544	-0.11455	-0.24626	-0.15511	0.74815	-0.05173	-0.80514	-1.00231	-0.18151	-0.24759
YGR238C	-0.52697	-0.93032	0.29254	0.13289	0.98179	0.38782	0.27057	-0.1198	-0.88696	-0.77454	-0.37705	-0.97919	-0.15821	0.04334	0.03221	-0.13316	-0.38229	-0.76828	-0.49469	-1.07895	-0.86428	0.156	-0.31742	-0.1524	-0.10029	-0.38196	-1.14809	-1.63856	-0.33437	-0.33754	-0.31267	-0.85109	-1.85588	0.35714	-0.67545	-0.498	0.10266	0.28629	-0.2404	-0.07992	-0.20462	0.83313	-0.90779	-0.80994	-0.75956	-0.72204
YLL003W	-0.00663	-0.42398	0.42913	0.47893	0.20124	-0.0985	0.20906	-0.23764	-0.92106	-1.17346	-0.3859	-1.6283	-0.32915	0.20125	0.09701	-0.06578	-0.12821	-0.4894	-0.17397	-0.56285	-0.87493	0.17511	-0.17025	-0.03425	-0.3055	0.01937	-1.20195	-1.60954	-0.009	-0.22988	-0.80456	-0.97075	-1.49595	0.60283	-0.83782	-0.46329	-0.2815	0.0884	-0.30858	-0.16895	0.30784	0.72062	-0.54318	-0.45338	-0.56342	-0.66688
YNL112W	0.26603	-0.54716	0.19005	-0.14256	0.188	0.79841	0.2092	0.29236	-0.85205	-0.6901	-0.41237	-1.11688	-0.26045	-0.01025	0.09005	-0.2181	-0.45216	-0.92802	-0.40504	-1.03154	-1.1992	-0.11508	-0.27839	-0.12119	-0.8183	-0.94367	-1.0029	-2.00576	0.05332	0.19566	-0.35384	-0.52261	-2.13739	0.68162	-0.31486	-0.2432	0.18231	0.22008	-0.25852	-0.21829	-0.7919	-0.00549	-0.58056	-1.04913	-0.57419	-0.54344
YMR124W	-0.24461	-0.88636	-0.00362	-0.32769	-0.40595	0.11064	0.22611	0.0032	-0.41352	-0.4985	-0.15421	-0.71201	-0.30271	-0.42935	-0.02302	-0.25785	-0.5075	-0.69794	0.01752	-0.35638	-1.0621	0.06685	0.01674	0.02443	-0.68724	-0.95056	-1.08921	-2.10394	0.06975	0.05803	-0.48845	-0.82515	-1.75095	0.83816	-0.40308	-0.31353	0.27038	0.24008	-0.11076	0.0537	-0.75335	0.18497	-0.274	-0.81138	-0.66866	-0.72291
YDR285W	0.56522	-0.21652	0.26449	0.1943	-0.26005	-0.32411	0.46994	0.2423	-0.0792	-0.34928	0.21582	-0.29415	0.04107	-0.01414	0.01256	-0.21971	-0.35371	-0.64829	0.04754	-0.70596	-0.9127	0.04987	0.01279	-0.05153	-0.64197	-0.8755	-0.91532	-1.70661	0.35263	-0.28491	-0.50491	-0.82974	-2.25581	0.65458	-0.4962	-0.3077	0.19432	0.11612	-0.50956	-0.37413	-0.6439	0.42436	-0.54512	-1.07889	-0.69549	-0.39457
YER075C	0.35918	-0.08754	0.04529	0.09285	-0.58615	0.15058	0.50825	0.20956	0.2023	-0.17402	0.14616	-0.15538	0.11375	0.34234	-0.0329	-0.20086	-0.09107	-0.33385	-0.28425	-0.59915	-0.82775	-0.03481	0.35779	0.14673	-0.52884	-1.46189	-0.79333	-1.88837	-0.16229	-0.38206	-0.61214	-0.75783	-2.74979	0.82813	-0.44186	-0.18417	0.12396	0.25137	-0.41291	-0.33306	-0.41453	1.05847	0.03108	-0.73192	-1.07498	-0.58724
YPL141C	0.49334	0.23739	0.00128	-0.16402	-0.1638	-0.34705	0.47233	0.26602	0.80627	0.26138	1.40297	1.07726	-0.13705	-0.12983	-0.34122	-0.57586	-0.28238	-0.50594	0.40417	-0.42726	-1.1805	-0.37588	0.29416	-0.09348	-0.117	-1.45855	-0.66695	-1.94756	0.17774	-0.26595	-0.78153	-0.79148	-2.6918	0.41331	-0.44813	-0.28952	0.04064	0.05502	-0.20774	-0.40343	-0.28525	0.87551	-0.00237	-0.6063	-0.95492	-0.49767
YBR203W	0.58227	0.22942	-0.0606	-0.03624	-0.64028	-0.83148	-0.12292	-0.15396	1.04331	0.20929	0.01392	0.08909	-0.01134	-0.14385	-0.27217	-0.45897	-0.4271	-0.51045	-0.66964	-0.75719	-1.35646	-0.27913	-0.16294	-0.14776	-0.56468	-1.4983	-0.4413	-1.56862	-0.10739	-0.35795	-0.14616	-0.36867	-3.71823	0.30861	-0.52358	-0.33144	0.05287	0.21551	-0.22491	-0.25386	-0.04978	0.61528	-0.20721	-0.86368	-0.65344	-0.45329
YNL068C	0.03354	-0.16567	0.22226	-0.45747	-1.15068	-0.41107	0.95328	0.38226	1.05055	0.38354	0.15802	0.38474	-0.55879	-0.21084	0.21565	0.53703	0.32797	0.13912	0.87828	0.05893	-0.97161	0.07678	0.26273	0.66302	0.03572	-0.93492	-0.68501	-1.17677	-0.32609	-0.96151	-0.16518	-0.56225	-2.16874	0.12634	-0.55486	-0.53347	-0.18061	0.49061	-0.59356	-0.27508	-0.74513	0.42023	-0.07045	-0.44922	-0.35785	0.10182
YDR103W	1.5813	1.73406	-0.1442	-0.14979	1.88309	2.37359	0.05489	-0.04592	1.44471	0.26831	2.04313	1.30816	-0.40915	-0.54064	-0.12228	-0.58406	-0.03777	-0.28952	-0.5743	1.91458	-0.90964	-0.63312	0.21155	-0.05553	1.11076	0.19435	0.55019	-0.20789	0.8878	0.55797	-0.65476	-0.27799	-1.3939	0.20231	0.60084	0.79532	2.2611	2.43022	0.01183	0.06904	0.26614	-0.83722	-0.53698	-0.97499	-0.48902	-0.23686
YLR115W	0.15829	0.27017	0.28763	-0.4596	-0.4961	-0.25843	-0.09607	-0.23189	1.29615	0.55836	0.47613	0.72313	-0.2449	-0.49544	-0.34619	-0.41683	0.76793	0.48139	-0.9334	-0.90481	-0.82065	-0.54909	-0.21582	-0.62555	0.06805	-1.00665	-0.27285	-1.14598	-0.44206	-0.3399	0.1817	-0.08359	-0.2497	0.43772	-0.51138	-0.14655	-0.34425	0.09314	0.20398	0.28755	-0.35121	-0.27503	0.27619	0.02961	-0.45562	-0.07762
YGL141W	0.35655	0.14587	-0.10894	-0.43451	-1.22434	-0.42412	0.16311	0.49507	1.52269	0.54377	0.27086	0.55345	-0.39129	-0.43262	-0.22012	-0.23164	0.10988	-0.0053	-0.86236	-0.54205	-0.15431	-0.32623	-0.56901	-0.63731	-0.0486	-0.8252	-0.03246	-0.55998	-0.07524	-0.44632	-0.03427	-0.47557	-0.25731	0.04065	-0.54497	-0.44491	-0.33575	0.09973	-0.26344	0.15584	-0.05087	0.13654	0.23798	0.47493	-0.26085	-0.14298
YLR127C	0.01929	0.00771	-0.34679	-0.71782	-1.38066	0.07978	-0.57617	-0.02694	1.66583	0.68146	0.17154	0.994	-0.32972	-0.0482	0.58165	1.28637	0.65691	1.03212	0.47399	-0.14737	0.08971	0.11638	0.76446	0.96486	0.15542	-0.14972	2.06333	1.8842	-0.56161	-0.15054	-0.10294	-0.06196	1.02454	1.79444	-0.09091	0.51559	0.53764	0.95311	-0.41081	0.39965	-0.31288	0.67813	0.59544	0.80713	-0.14107	0.75764
YNL082W	0.0041	-0.33898	-0.24402	-0.87688	-1.35423	-0.25398	-0.52745	-0.08209	1.13557	0.51577	0.63343	0.761	-0.41526	-0.48666	-0.52139	-0.32795	0.03176	0.07349	-0.12883	0.13557	-0.14287	-0.4206	0.09581	-0.25083	-0.12328	-0.18771	0.15744	-0.01394	0.12641	0.05138	-0.04137	-0.14305	0.4678	0.60552	-0.41137	0.01095	-0.16801	-0.25898	0.38071	0.17214	0.10946	-0.37205	0.08602	0.17848	-0.4506	-0.25574
YBR108W	0.54389	0.52613	-0.1017	0.07381	-0.67254	-0.61394	-0.3456	-0.16479	0.80115	0.34396	-0.03722	0.42254	0.44122	0.11416	-0.21933	0.01802	0.25755	0.5176	-0.15294	0.16361	-0.17282	-0.33946	1.09918	0.48717	-0.0935	-0.29155	0.19535	0.06861	-0.70666	0.06716	0.09142	1.21307	1.1275	1.17838	0.63848	1.10743	-0.31109	0.0173	0.11241	0.44247	0.52604	0.30424	-0.16096	0.43409	0.71949	0.89327
YJL047C	0.73576	0.59214	0.48009	0.44541	0.87765	0.40001	-0.21587	0.13482	-5.3316	-1.17355	-0.45018	-1.36192	0.70611	0.50452	-0.62015	-0.39046	1.00974	1.07468	0.07853	0.24904	0.37355	0.14301	0.13005	0.43764	-0.204	-0.266	-0.08402	-0.1418	0.09061	0.20824	-0.30642	-0.35532	0.57817	0.19247	1.07647	0.84458	0.57219	0.07013	0.64571	0.50542	0.67788	-0.23812	-1.35284	-0.61231	1.5352	1.51504
YOL076W	0.63223	0.69384	2.87541	2.0875					-4.22373	-3.23962	-1.77458	-3.05086	-1.00043	-6.99396	-1.06006	-4.19767	1.8041	2.95078	1.76065	0.10238	0.76512	-0.77191	1.04234	0.672									1.64278	1.69378	0.33286	1.28337					2.30131		0.5273	-1.83449
YKL022C	0.74132	0.72456	-0.31863	0.59473	0.87293	0.71321	-0.08926	0.28699	-1.54371	-0.2399	-0.28791	-0.46537	0.79834	0.68968	0.86339	1.12815	2.47094	2.82683	0.831	0.34852	0.30644	0.17802	1.4656	0.9923	0.37052	1.34275	3.30377	3.72885	-0.68163	-1.11242	-0.23005	-0.84327	-0.01922	-0.26105	0.97581	0.74006	0.84937	1.02977	-0.13557	0.01777	0.3875	-0.65663	-0.33233	0.12026	0.78957	0.85497
YBR114W	0.62501	0.73781	-0.15435	0.59494	0.27308	0.15742	-0.15674	-0.11372	-1.28965	-0.43096	-0.44756	-0.64135	-0.00098	0.03411	0.35804	0.21461	-0.46688	-0.52024	-0.13615	0.25051	-0.29755	-0.26588	-0.11102	-0.15239	-0.16247	0.74367	-0.59463	0.11705	-0.37502	-0.94124	-0.49727	-0.59103	0.10381	-0.76894	-0.08696	-0.56009	-0.18007	-0.01373	-0.26816	0.0549	0.39436	-0.13594	-0.82933	-0.11429	0.17244	-0.00476
YIL038C	0.41361	-0.36662	0.2731	0.21883	0.57017	0.47412	5.18395	5.15944	-0.51368	-0.95629	-1.09321	-1.81934	0.21489	-0.16048	4.68069	4.43338	6.31723	6.43184	-0.4728	1.12696	2.84041	2.25746	0.55743	0.25881	-0.27103	0.26921	0.52474	1.05668	0.20219	-0.08194	-0.00564	-0.22756	-0.02664	-1.32481	2.84581	1.67971	0.61381	0.63238	0.51211	0.5185	0.12	-0.6696	-0.49838	-0.35641	1.0754	0.87373
YGR200C	-0.44275	-0.14114	0.02439	1.03941	0.70713	-0.07125	0.02929	-0.27551	-1.10652	-0.56351	-0.30268	-0.91624	-0.4702	-0.29132	0.32291	0.22369	-0.37492	-0.65791	-0.55287	0.38282	-0.56999	0.21845	-0.16883	-0.11952	0.0695	0.31336	-0.38562	-0.15279	-0.06683	-0.20957	-0.09417	-0.66182	0.15735	-0.53929	-0.78645	-0.89569	-0.25324	-0.37645	-0.15449	-0.29471	0.45923	-0.41865	-0.55066	0.04778	0.177	0.0025
YPR029C	-0.26901	-0.92366	-0.04635	-0.34871	0.96313	0.02942	-0.00026	-0.21595	-2.12223	-0.74924	-0.61421	-1.25097	-0.28945	-0.07261	0.44992	0.41611	0.15136	0.0705	-0.11631	-0.57839	-1.07657	-0.24936	0.23009	0.07671	0.14064	0.23455	-0.4756	-0.52594	-0.80876	-0.11699	-0.60828	-0.59754	-0.63754	-0.40271	-0.71738	-0.91762	0.09838	0.11527	-0.19937	0.03952	-0.08307	-0.19475	-0.70674	-0.52197	-0.09049	-0.10045
YHR182W	-0.45942	-0.91409	0.69216	0.65412	0.65714	0.73657	0.3712	0.48103	-1.62098	-0.35106	-0.55633	-0.87278	-0.45541	0.07159	0.15473	0.30328	-0.19373	-0.46737	-0.51334	-0.38224	-1.04069	0.09401	0.00153	0.11593	-0.09376	0.18729	-0.50643	-0.47681	0.05386	-0.1123	-0.33178	-0.60205	-0.96225	-0.38067	-0.74151	-0.81351	-0.18562	0.0148	-0.23487	-0.0717	0.33699	0.37795	-0.67761	-0.43808	0.11719	0.17291
YJL087C	-0.46036	-1.02649	0.54724	-0.10304	0.89241	-0.0936	0.34245	-0.06736	-0.83509	-1.1229	-1.06561	-1.75809	-0.49111	-0.20533	0.50245	0.25614	-0.26614	-0.53543	-0.46799	-0.72757	-0.94909	0.20963	-0.07077	0.12995	-0.11964	-0.17742	-0.61797	-1.11344	-0.71224	-0.38118	-0.2914	-0.55362	-1.58428	0.26897	-0.73227	-0.58377	0.20165	0.23836	-0.09863	0.16078	-0.05907	-0.1652	-0.5128	-0.79867	0.14367	0.21781
YGL009C	-0.67116	-1.13031	0.60993	0.05769	-0.5573	-0.11283	0.22152	0.05511	-1.07614	-1.5048	-0.54919	-2.1348	-0.41727	-0.11445	0.47688	0.39081	-0.34419	-0.87549	-0.5174	-0.95735	-0.75981	-0.31189	-0.05641	-0.44563	-0.40812	-0.67133	-0.82717	-1.68448	-0.66046	-0.28369	-0.25423	-0.77123	-2.28667	-0.04453	-0.74472	-0.884	0.02812	0.09874	-0.26978	-0.3881	0.29468	0.53271	-0.851	-0.92959	-0.51161	-0.22636
YJL051W	-0.32912	-0.67799	0.37547	0.27934	-0.22183	0.16199	0.59898	0.38297	-0.96286	-1.23388	-0.13997	-1.55468	-0.20453	0.48271	-0.08819	0.11132	-0.4015	-0.78426	-0.45325	-0.40515	-0.94831	0.15912	0.04392	0.14626	-0.22793	-0.60472	-0.63799	-1.60472	-0.08663	-0.18529	-0.61821	-0.94542	-2.1221	-0.04822	-0.52396	-0.45642	0.09633	-0.03843	-0.41348	-0.54067	0.22871	0.22187	-0.90325	-0.57385	-0.43213	-0.27349
YLR274W	-0.21056	-0.99581	0.29779	-0.3542	0.46654	0.2219	0.21374	0.30342	-0.13834	-1.1919	-0.50767	-1.5881	-0.51973	-0.30042	0.20188	0.10099	-0.37139	-0.81348	-0.28161	-0.8906	-1.05784	0.04079	-0.04424	0.01499	-0.29431	-0.586	-1.02426	-1.57909	-0.42846	-0.04587	-0.66168	-0.83977	-2.14104	0.30785	-0.41435	-0.35956	0.06397	-0.00022	-0.52813	-0.40632	-0.1855	0.97014	-0.42609	-0.78329	-0.69383	-0.43061
YGR196C	-0.03561	-0.49524	-0.13654	-0.55033	0.70501	0.58898	0.26508	-0.12166	-0.88201	-0.91124	0.21579	-0.86432	-0.39395	-0.33726	0.18931	-0.14603	-0.17892	-0.567	-0.50056	-1.29855	-0.75757	-0.03518	0.48277	0.54561	0.20283	-0.33105	-0.67066	-1.79673	0.03598	-0.10527	-0.48158	-0.67316	-1.88404	0.41754	-0.23503	-0.22123	0.22946	0.14891	-0.54491	-0.17452	-1.00616	-0.15967	-0.41687	-0.73207	-0.41068	-0.38442
YLR131C	-0.23093	-0.62544	0.50705	0.35025	-0.42251	-0.25771	0.5394	0.15141	0.31192	-0.41788	0.71494	-0.1554	-0.59829	-0.30173	-0.66922	-0.85426	-0.67803	-0.90844	-0.0182	-0.80655	-1.00794	0.07765	-0.31761	-0.18514	-0.47966	-0.55741	-0.89434	-1.48156	0.22342	-0.25603	-1.06864	-1.07586	-1.64909	0.06856	-0.92394	-0.75209	-0.61538	-0.58012	-0.89392	-1.06121	0.18369	-0.59682	-0.20601	-0.73353	-0.84506	-1.00226
YLR095C	0.16356	-0.76163	0.32767	0.12666	-1.20642	-1.17832	0.96262	0.04103	-0.84296	0.11093	0.55511	0.51746	0.78618	0.70558	0.61224	0.166	0.18788	-0.12823	1.20343	-0.0371	-0.94608	0.26798	-0.02842	0.60217	-0.16878	-1.18785	-1.13518	-1.93371	-0.0362	-0.12201	0.19038	-0.31277	-3.13664	0.53271	-0.41952	-0.30337	0.06596	0.48993	-0.3733	0.03772	-0.25866	0.86872	-0.41857	-0.63268	-0.20945	0.141
YNL224C	0.11951	-0.42581	0.22555	0.12666	-0.47097	-0.44145	0.72536	0.158	-0.05804	-0.05002	0.26603	-0.01795	-0.46201	-0.67771	-0.03027	-0.62244	-0.14666	-0.59781	0.3428	-0.62517	-1.08463	-0.21829	-0.0857	-0.10621	-0.31791	-1.39679	-1.07646	-2.1927	-0.03632	-0.40946	-0.01877	-0.37924	-3.83065	0.23373	-0.46432	-0.50909	-0.36373	-0.13038	-0.23928	-0.3561	-0.34182	0.28398	-0.54701	-0.86038	-0.64328	-0.21911
YDR485C	-0.0073	0.10603	-0.03279	0.09026	-1.60583	-0.88235	0.52336	0.28138	0.38685	-0.06821	0.43866	0.13427	-0.33775	0.44282	0.02826	0.30232	-0.18082	-0.5827	-1.12665	-0.18835	-1.41823	-0.24078	0.51909	0.08454	0.00258	-0.58604	-0.2818	-1.0406	0.20384	-0.26328	-0.13994	-0.47522	-1.12254	0.05215	-0.62607	-0.63617	-0.11913	-0.11521	-0.39811	-0.53191	0.46462	-0.30138	0.41148	-0.1689	-0.52155	-0.37543
YJL090C	-0.10756	-0.53431	0.5011	0.00657	-1.23414	-1.20858	0.04646	-0.78253	1.06594	0.20438	0.40161	0.22503	-0.03049	-0.33634	0.22034	-0.33661	0.22406	-0.09056	0.59289	-0.30858	-0.60791	-0.09087	0.086	-0.13119	0.40214	-0.62701	-0.58651	-1.1819	-0.04269	-0.2439	0.53181	0.13091	-0.3553	0.32867	-0.81452	-0.70371	-0.26381	-0.03876	-0.00321	-0.20772	-0.17957	0.18497	-0.18851	-0.69042	-0.34682	-0.40224
YOR256C	0.89089	0.48089	0.78578	-0.02415	-1.07981	-1.26966	-0.24536	-0.46341	1.07059	0.32466	1.9428	1.78389	-0.04471	0.0138	0.1074	0.18732	-0.42472	-0.0513	0.06024	0.56997	-1.48848	-0.11446	0.75246	0.32314	0.49449	0.2865	-0.54602	-0.54452	0.34171	-0.52574	-0.10943	-0.73211	0.38619	-0.70886	-0.92787	-1.10901	-0.3916	-0.5459	-0.49578	-0.59028	0.36547	-0.72975	0.17756	0.2809	0.03685	0.2973
YAL031C	0.58874	0.491	-0.14162	-0.37273	-1.4685	-1.13877	-0.22016	-0.47869	1.49884	0.54412	0.45217	0.52346	-0.60983	-0.45148	0.04081	0.08242	-0.22384	-0.61619	-0.94603	-0.81923	-0.17348	-0.09256	-0.10803	-0.43322	0.28542	-0.35885	-0.00415	-0.56289	0.39548	-0.37166	-0.28292	-0.58753	0.14272	0.04231	-0.44644	-0.22515	-0.25936	-0.11156	-0.15279	-0.07744	0.43959	-0.1265	0.49451	0.44041	0.00667	-0.06228
YBR058C	0.23494	0.21208	-0.04878	-0.43643	-1.06457	-0.76001	-0.18436	-0.23224	1.50745	0.48546	0.26443	0.54738	-0.455	-0.6034	-0.24422	-0.36598	0.22297	0.03502	-0.77121	-0.53529	-0.18213	-0.25721	-0.39586	-0.50157	0.187	-0.38788	0.05534	-0.47731	-0.04562	-0.33547	-0.19527	-0.50498	0.25644	0.18008	-0.45517	-0.26689	-0.31212	0.0274	-0.15625	0.16947	0.09054	0.35927	0.16485	0.39809	-0.12659	-0.07478
YMR179W	-0.06239	-0.07256	-0.04665	-0.27964	-1.22523	-0.49353	-0.11303	-0.14821	1.6016	0.42739	0.44155	0.61731	-0.28434	-0.0944	-0.00744	0.13312	0.11754	-0.28113	-1.46609	-0.75012	-0.27672	-0.41271	-0.24826	-0.49351	-0.03206	-0.53226	0.24237	-0.32179	0.00251	-0.44657	0.16028	-0.40766	0.31259	-0.01348	-0.1727	-0.23212	-0.1591	-0.34822	0.03609	-0.33615	0.38554	-0.25056	0.28952	0.69294	-0.30108	-0.32827
YPL180W	0.93199	0.87699	0.48236	-0.18184	-0.16064	0.31501	-0.24982	0.02566	1.67965	0.63719	1.03928	1.03557	0.28527	0.01999	0.49357	0.64228	0.5399	0.88143	0.17382	0.36753	1.67181	0.95765	2.70337	1.88969	0.65099	0.33303	1.10849	0.61271	0.36872	0.17359	0.06007	-0.01768	0.46299	0.65331	-0.00735	0.17183	1.17945	0.85323	0.41691	0.07795	0.28007	1.31615	0.09331	0.44665	0.5457	0.80183
YNL258C	0.14097	0.28683	-0.01801	-0.15772	-0.01176	-0.8477	0.82615	0.60022	1.2064	0.36985	-0.37849	0.18302	0.14879	0.11511	4.38847	4.76941	5.58343	6.07038	-0.15353	-0.26288	2.09006	1.21976	0.85094	0.19297	0.01104	-0.11883	0.20058	0.14704	-0.46946	-0.36001	0.52134	0.80881	0.35077	0.56916	2.8674	2.932	5.43503	5.193	-0.24197	0.50891	0.13026	0.08032	-0.39274	0.43718	0.44803	0.70824
YMR275C	1.06344	1.31674	-0.31474	0.87874	0.94282	0.82779	-0.49864	0.35575	-3.16773	-0.46629	-0.30293	-0.72717	1.51467	2.16792	-0.56141	0.46495	0.49194	1.12426	0.15643	-0.11974	0.38425	0.10833	0.22407	0.35958	-0.23071	0.92146	-0.07622	0.90518	-0.20677	-0.28357	0.13377	0.13229	1.28401	0.7467	1.55513	1.88843	1.09202	1.30833	0.27499	0.6075	1.64065	1.43588	-1.53318	-0.24329	2.15127	2.49906
YLR336C	-0.13431	0.43159	-0.77969	-0.2184	0.45466	0.14695	0.05076	0.13891	-1.66468	-0.10003	0.15394	0.14171	0.62023	0.51451	-0.0035	0.17647	-0.07733	-0.13933	0.89736	0.29367	0.02462	-0.28803	0.3517	0.02365	0.04029	0.82232	0.27113	0.48961	-0.50396	-0.48671	0.15425	-0.42755	-0.12332	-1.12259	0.91664	0.3513	-0.23069	-0.24752	0.04887	0.03229	0.62035	-1.36532	-0.90261	-0.00096	0.56838	0.66839
YIR023W	-0.55728	-0.09582	-1.02268	-0.05018	0.5834	0.29148	0.32149	0.41774	-1.8999	-0.31387	-0.42201	-0.60119	0.4571	0.14957	0.27893	0.05783	-0.10293	0.06075	0.32459	0.58297	0.10252	-0.05311	0.25072	0.0151	-0.1591	0.65824	0.16016	0.41823	-0.21201	-0.32574	-0.07519	-0.31863	-0.03803	-0.79949	0.29059	-0.15387	0.00277	-0.07996	0.0447	-0.10035	-0.19763	-0.92234	-0.50988	0.4905	0.14871	0.22752
YDR074W	1.1957	0.97208	-0.73636	-0.38006	0.69148	-0.05362	-0.34918	-0.48168	-2.3113	-1.06454	-0.68058	-1.2388	0.57237	0.18168	0.23709	0.30684	-0.11055	-0.46233	-0.33397	0.19554	0.32567	0.15394	0.17461	-0.12193	-0.1705	0.38791	-0.32199	0.34114	-0.14395	-0.4311	-0.08496	-0.33207	-0.37162	-0.71132	-0.05238	-0.56778	-0.46272	-0.21151	-0.53759	-0.11055	-0.26834	-0.99559	-1.08509	-0.14506	-0.10917	0.0998
YIL130W	0.11082	-0.03926	-0.28258	0.45567	0.53245	-0.32729	0.14778	-0.3586	-1.25319	-0.29905	-0.50609	-0.55213	0.11056	-0.60842	0.19267	-0.15638	-0.43301	-0.72109	-0.20805	0.32337	-0.36284	-0.2282	-0.47933	-0.57193	-0.32909	0.11732	-0.10065	-0.16928	-0.01537	-0.47867	0.03756	-0.38757	0.01387	-0.94421	-0.60607	-1.01693	-0.05913	-0.26025	-0.4244	-0.54581	0.68697	0.28315	-0.20078	0.37406	0.40066	0.09183
YJR036C	-0.05775	-0.32512	-0.02093	0.41992	0.28783	-0.03712	0.07993	0.02743	-0.7675	-0.93867	-0.80744	-1.40474	-0.0729	-0.37728	0.55893	0.34994	0.10512	-0.02489	-0.08024	0.00714	-0.1962	-0.0323	0.10723	-0.0475	-0.14986	0.3433	-0.41319	-0.22591	-0.36075	-0.64888	0.01357	-0.5413	0.10128	-0.2569	-0.8174	-0.83506	-0.18527	0.27457	-0.4548	-0.01529	0.29478	0.11645	-0.8725	-0.32316	-0.09487	-0.08854
YGL227W	-0.20051	-0.95459	-0.52843	-0.19326	0.39281	-0.10902	-0.04567	-0.40923	-1.61994	-1.16381	-0.68327	-1.77308	-0.26045	-0.26211	-0.14913	-0.21402	0.41351	-0.38038	-0.55984	-1.48354	-0.30798	-0.0002	0.70721	0.68352	0.0957	-0.21787	-0.47003	-1.05468	0.01055	-0.45006	0.10623	-0.26416	-0.38052	-0.54353	-0.92733	-1.23738	-0.28578	-0.17598	-0.23622	-0.26977	-0.11053	-0.14712	-0.75522	-0.29834	0.06366	-0.10831
YIL073C	-0.12163	-0.42046	0.05805	0.31078	-0.08096	0.60946	0.01731	0.36953	-1.00869	-0.71364	-0.94519	-1.37613	-0.03531	-0.15832	0.27409	0.23353	-0.38943	-0.58595	-0.30333	-0.56103	-0.95042	-0.11747	-0.29278	-0.20195	-0.14713	-0.50462	-0.64898	-0.95302	-0.55502	0.0367	-0.41582	-0.30002	-0.58837	-0.51274	-0.81668	-1.16123	-0.2457	-0.14061	-0.14715	-0.10324	0.12467	-0.03963	-0.70858	-0.62739	0.30647	0.1066
YGR162W	0.00145	-1.05549	-0.09448	-0.09775	-0.43576	-0.23071	0.42716	0.1252	0.28918	0.62918	1.09904	1.33944	-0.33401	-0.13892	1.22331	1.11746	-0.26967	-0.27206	0.20424	0.40786	-1.09063	0.55771	0.22537	0.19005	0.00326	0.44978	0.01632	-0.06029	0.42765	-0.24144	-1.31509	-1.40932	0.46676	-0.75446	-0.39376	-0.57746	-0.2328	-0.55581	-0.28736	-0.90612	0.63523	-0.53342	0.0543	0.45006	-0.11924	-0.14482
YJL078C	-0.18624	-0.26002	0.25912	0.07931	-0.20964	0.01646	0.04952	-0.01694	-0.29677	-1.11541	-0.44069	-1.66599	-0.35527	-0.33331	0.52821	0.39174	-0.33542	-0.45574	0.24399	-0.43503	-1.03059	-0.11027	0.22999	0.13402	-0.62782	-0.66448	-0.49209	-0.84749	-0.4891	-0.22918	-0.10666	-0.39262	-1.0067	-0.17941	-0.87076	-0.79955	-0.06525	-0.14783	-0.21106	-0.21086	-0.13353	0.00311	-0.70961	-0.63023	-0.14291	0.04781
YIL075C	-0.1398	-0.44969	0.31146	0.45242	-0.58348	-0.41641	0.10001	-0.10567	-0.88846	-0.98814	0.2116	-0.86655	-0.36765	-0.20063	0.70727	0.74548	0.07338	-0.07581	0.06167	-0.2745	-0.73232	-0.06179	-0.13159	-0.24234	-0.03187	-0.14858	-0.12669	-0.48568	-0.4512	-0.27323	0.59544	0.17943	-1.64722	-0.13307	0.03662	-0.06575	-0.049	-0.4491	-0.45778	-0.60341	0.4975	-0.63764	-0.59658	-0.67232	-0.06015	0.0466
YLL013C	-0.20326	-0.69659	0.35181	0.01229	-0.84093	-0.66252	0.27049	-0.13095	-0.57357	-1.22568	0.00325	-1.55815	-0.04653	-0.07607	0.49212	0.3718	-0.14666	-0.35436	-0.19184	-0.33445	-1.00102	-0.04458	0.11819	-0.11424	-0.57811	-0.7838	-0.64898	-1.20037	-0.06624	-0.23801	-0.91737	-1.09259	-2.3911	0.05993	-0.54317	-0.58552	0.24255	-0.10896	-0.59445	-0.28667	0.12858	-0.23093	-0.59844	-0.66538	-0.43784	-0.15904
YML109W	-0.24887	-0.61126	0.64405	0.12172	-0.96509	-0.39906	0.0934	0.11641	-1.17233	-1.03402	0.00449	-1.34472	-0.03341	-0.37813	0.2749	-0.05511	-0.46269	-0.63701	-0.01729	-0.83318	-1.21502	-0.10627	-0.1601	0.08878	-0.77434	-1.00826	-0.75812	-1.57861	-1.02158	-0.65529	-0.61252	-1.09939	-2.97365	-0.0534	-0.5978	-0.6207	0.05101	-0.01125	-0.25852	-0.0399	0.30362	-0.00831	-0.70783	-0.93047	-0.51758	-0.34463
YNL221C	-0.23651	-0.62566	0.21493	0.12258	-1.15606	-0.44086	0.21219	-0.17669	-0.19672	-0.86072	-0.03843	-1.07744	-0.08316	0.05868	0.111	0.06543	-0.22827	-0.7602	-0.579	-0.71378	-0.94093	-0.1291	0.32279	-0.00838	-0.52287	-0.88892	-0.60012	-1.27308	-0.16229	-0.62967	-0.34833	-0.76976	-2.16945	-0.18401	-0.60495	-0.63761	0.21106	-0.09752	-0.38078	-0.42904	0.17761	-0.21951	-0.24736	-0.42737	-0.1972	-0.24386
YGR056W	0.57321	-0.42292	0.4388	-0.2546	-1.35889	-0.97004	0.47207	-0.34077	-0.13688	-0.31733	-0.15708	-0.6276	-0.14883	-0.4593	0.40092	-0.07838	-0.36404	-0.50472	-0.30464	-0.75888	-1.12011	-0.1123	0.19285	0.13811	-0.51481	-1.07815	-0.66215	-1.29649	-0.50958	-0.6946	-0.1627	-0.7823	-3.18569	0.10846	-0.53626	-0.54784	-0.1831	-0.07898	-0.35838	-0.06053	0.33387	0.41692	-0.38588	-0.59057	-0.30797	-0.08391
YGR150C	0.05524	-0.23278	-0.05037	0.07393	-0.69032	-0.46045	-0.08319	-0.26418	-0.06329	-0.23871	-0.11782	-0.34095	-0.24674	-0.42246	0.06257	-0.29582	-0.30609	-0.51097	-0.24272	-0.77133	-0.81941	-0.18223	0.30151	-0.17191	-0.40909	-1.08169	-0.38294	-1.28088	-0.3272	-0.27405	-0.08058	-0.39322	-3.08009	-0.21847	-0.48789	-0.61237	-0.16395	-0.04595	-0.16269	-0.14156	0.00274	0.48125	-0.30439	-0.45359	-0.56895	-0.32498
YDL220C	0.12664	-0.69504	0.03866	-0.25983	-0.43902	-0.73619	0.35444	0.07902	0.78515	-0.11738	-0.18884	-0.28057	-0.40826	-0.41299	-0.11479	-0.23082	-0.34419	-0.50086	-0.09242	-0.8765	-1.12057	-0.44517	0.21155	-0.23572	-0.44645	-0.96392	-0.39344	-0.95998	-0.0452	-0.24543	-0.0426	-0.05121	-1.67221	0.01417	-0.64025	-0.55142	-0.32163	0.02032	-0.38061	-0.1867	0.13842	0.38022	0.08121	-0.52089	-0.67712	-0.33111
YLR347C	0.88965	0.75062	0.56011	0.60917	0.30684	0.67606	0.47781	0.20559	3.04929	2.10384	5.23078	3.54857	-0.37786	0.23264	0.54178	0.84677	0.66173	0.60729	-0.968	-0.63752	-0.09473	0.22955	0.67848	0.27079	8.63283	8.31222	0.72287	0.42371	0.41767	-0.09285	2.51742	1.8595	0.02425	-0.14936	0.37607	0.28301	0.0951	0.03217	5.11769	5.63364	0.4695	-0.27559	0.29273	-0.04905	2.42136	2.28436
YGL093W	-0.71664	-0.92853	0.1324	-0.2237	-1.29855	-0.80049	5.56374	5.58346	0.87369	-0.02175	-0.58668	-0.25611	1.03338	1.91915	4.62828	5.23027	-0.59503	-0.62436	-0.4678	-0.68701	-0.52115	-0.31869	-0.69593	-0.80591	5.68286	5.22722	-0.08522	-0.43873	4.95286	5.08355	-0.47331	-0.49083	-0.34721	-0.26713	2.24282	2.11659	-0.36407	-0.17545	-0.51411	-0.52619	0.22619	0.01658	0.00547	0.19567	-0.6859	-0.74139
YML061C	-0.09985	-0.10358	-0.09448	-0.27578	-1.09848	-1.19088	-0.28331	-0.32707	1.29434	0.15876	0.30875	0.15428	-0.54842	-0.54234	0.0706	-0.05542	-0.12257	-0.21492	-0.41514	-0.85593	-0.05736	-0.15207	-0.37596	-0.51758	0.03161	-1.17639	-0.18512	-0.97584	-0.7006	-0.84514	-0.10961	-0.32191	0.02739	0.06092	-0.2186	-0.28541	-0.30174	-0.00955	-0.20593	-0.30771	-0.05631	0.83968	0.09492	0.37146	-0.06144	0.1174
YKR089C	0.30054	0.30786	-0.0468	-0.45043	-1.21617	-0.79414	-0.37774	-0.55393	1.33493	0.33292	0.38261	0.42824	-0.35212	-0.24714	-0.10594	-0.00692	-0.03335	-0.16971	-0.49318	-1.0119	-0.19087	-0.18572	-0.21811	-0.4044	0.13667	-0.57514	0.06752	-0.57941	-0.22092	-0.61438	-0.22559	-0.44898	0.43361	0.37453	-0.5517	-0.31472	0.08626	0.20532	-0.32712	-0.06804	-0.08388	0.42364	0.09641	0.32938	0.06181	0.13384
YKL121W	-0.03111	-0.03506	-0.02344	-0.47608	-0.96459	-0.51303	-0.75378	-0.11182	1.28325	0.26279	0.19776	0.34321	-0.40878	-0.44054	-0.39931	-0.27598	0.14993	0.23521	0.28343	-0.4318	-0.34038	-0.33266	-0.17301	-0.2863	-0.11095	-0.51939	0.0804	-0.45953	-0.31409	-0.57387	-0.14529	-0.41686	0.1289	0.51734	-0.57325	-0.40994	0.04922	-0.03615	-0.27308	-0.15122	-0.21422	0.24437	0.15073	0.54194	-0.11123	-0.15544
YNL313C	0.10321	-0.4376	-0.38167	-0.94467	-0.57801	-0.76677	-0.98573	-0.60465	1.4971	0.18032	0.21458	0.30416	-0.35565	-0.62931	-0.8321	-0.54418	0.0425	-0.09786	0.29917	-0.41828	-0.37555	-0.60492	0.21976	-0.26269	-0.285	-0.31631	0.19367	0.02786	-0.26656	-0.20248	0.55939	0.22284	0.62114	0.59026	-0.21178	-0.07337	-0.15616	-0.29321	-0.21795	0.1766	0.19827	0.43917	0.27242	0.64673	-0.12168	-0.02743
YAL056W	0.29435	0.21455	0.82691	0.17379	-0.34627	-0.23456	-0.74308	-0.89839	1.33665	0.44417	0.23987	0.20789	0.31919	0.48523	-0.35227	-0.39566	0.41283	0.53617	0.73439	0.29605	-0.46053	-0.48905	0.9104	0.16563	-0.18441	-0.77178	-0.01903	-0.49907	-1.04565	-0.82305	0.34391	0.08223	0.1227	-0.21586	0.05336	0.13203	-0.44721	-0.25496	-0.50017	-0.08304	0.04797	0.11472	-0.23169	0.52299	0.54652	0.35721
YNL298W	0.45154	1.15269	-0.23353	0.25445	0.60381	0.21041	-0.79397	-0.16015	-2.06069	-0.54967	-0.23614	-0.59866	0.73839	1.12867	-0.9993	0.16099	0.75561	0.76876	0.79061	0.89612	0.35178	0.29926	0.3666	0.63806	-0.05066	0.8141	0.23856	0.78541	0.00912	0.22339	-0.53892	-0.32413	1.64972	0.76051	0.92182	1.30919	0.21101	-0.26631	0.04449	-0.35497	1.29465	0.88124	-0.76359	-0.08792	1.45306	1.78973
YER184C	0.10314	0.93217	-0.55723	0.06466	0.84631	0.41129	-0.54674	-0.09915	-0.9625	-0.57087	-0.25041	-0.68181	0.44276	-0.05276	0.13394	-0.09468	-0.16031	-0.18815	0.76451	0.21651	-0.18858	-0.35913	0.23433	-0.03254	0.29413	0.94224	0.22539	0.53034	-0.37845	-0.47982	0.18885	-0.25654	0.00017	-0.09871	0.67984	0.65712	-0.04165	-0.2657	0.0518	-0.31834	0.39627	-0.65926	-0.39977	0.04951	-0.00568	0.39215
YNL041C	-0.2009	0.40018	-0.87814	-0.62549	0.48455	0.30064	-0.00636	0.08404	-0.43754	-0.1636	0.03521	-0.00731	-0.12711	-0.10757	0.66839	0.74756	-0.54101	-0.75062	-0.41303	0.41411	-0.1494	-0.1073	0.32363	0.02099	-0.43827	0.77504	0.14443	0.82409	-0.05813	-0.97837	0.40132	-0.65793	0.08744	-0.72979	0.01464	-0.18307	-0.04953	-0.18858	-0.40153	-0.36872	0.75795	0.23202	-0.66111	1.00798	0.12751	0.4139
YBR172C	0.20062	0.3596	-0.47391	-0.36527	0.34609	0.21621	-0.29056	-0.09095	0.54312	0.2644	0.70592	0.29945	0.07744	-0.2807	0.349	-0.14111	0.40007	0.4899	0.23135	0.77944	0.15739	-0.02595	1.00665	0.25932	0.33938	0.48396	0.54325	0.37816	0.10227	-0.12581	-0.89046	-0.4788	-0.35834	0.01655	-0.35077	-0.42711	0.05016	0.20248	-0.10235	0.33723	0.54683	-1.68731	-0.59443	-0.55881	-0.58826	-0.29732
YDL126C	-0.09194	0.42695	-0.32445	-0.14052	0.65553	0.67083	0.41841	0.4313	-1.2177	0.1347	-0.94078	-1.21142	0.29694	-0.57018	1.28366	0.92171	1.18076	0.83991	-0.02152	-0.63007	0.0495	0.06967	0.92055	0.40902	2.02114	2.14837	0.17114	0.28106	-1.18624	-0.86177	-0.38282	-1.07336	-0.58811	0.17583	-0.0471	0.38148	0.11592	0.3	0.76944	1.23714	-0.07935	-1.49353	-0.93362	-0.18159	0.9984	1.08768
YLR319C	0.152	0.13118	0.22477	0.63426	0.4364	0.08594	-0.24049	0.05537	-0.95303	-0.63571	-0.36929	-0.98137	0.2845	-0.20545	0.51074	0.11899	-0.0908	-0.25719	-0.40658	-0.61682	-0.17221	-0.04988	-0.00611	0.07965	-0.62975	-0.15982	-0.22703	-0.26693	-0.13114	-0.76598	0.26055	-0.04235	-0.30875	-0.50004	-0.63534	-0.72975	-0.0938	0.15828	-0.2838	-0.07417	0.25734	-0.19898	-0.52177	0.01737	-0.03056	-0.14629
YBL052C	0.61739	-0.36086	0.01872	0.00582	1.04839	0.14167	-0.0982	-0.3188	-1.49328	-1.07512	-0.25783	-1.66727	0.32963	-0.29226	0.55167	0.00877	0.78197	0.36182	0.35078	-0.1135	0.11297	0.11848	-0.12758	0.04303	0.39231	0.15522	-0.47158	-0.86452	-0.17913	-0.58743	0.14605	-0.33704	-0.55511	-0.46817	-0.62039	-0.96048	-0.19328	0.21097	-0.24617	0.12952	0.43725	0.42971	-0.35219	-0.08933	0.10075	0.05741
YMR016C	0.48651	0.56419	0.14342	0.46522	0.23354	-0.28484	0.19063	-0.03515	-1.20384	-0.73395	-0.95967	-1.06733	0.79298	0.71713	1.68022	1.64818	0.47555	0.58626	0.41944	1.00002	0.22722	0.64821	1.77947	1.48846	0.15107	0.16723	0.17023	0.35066	-0.13203	0.24976	0.06041	0.00041	-0.54744	-0.20858	-0.8361	-1.11179	0.3384	0.67016	-0.13168	0.59006	0.06135	0.8271	-0.45578	0.24127	1.29947	1.38094
YLR263W	-0.12875	-0.54777	0.74598	0.71979	-0.42028	0.44277	0.32668	0.36354	-1.67387	-0.83518	-0.71277	-1.27617	0.00496	-0.1582	0.36098	0.48108	-0.32666	-0.47322	0.06167	-0.39121	-1.02534	-0.25558	-0.1112	-0.1917	-0.17104	-0.51741	-0.60833	-0.72981	-0.20696	-0.36653	-0.65632	-0.72945	-0.18003	-0.79953	-0.99182	-1.40881	-0.17127	-0.32527	-0.58441	-0.36739	0.6638	0.50479	-0.86576	-0.27254	0.03822	0.20538
YLR144C	-0.08245	-1.26094	0.12906	-0.47366	-0.02402	-0.69373	0.30502	-0.18587	-1.77067	-0.68027	-0.33947	-0.959	-0.18883	-0.66584	0.74449	0.33803	0.50488	0.03831	1.02213	0.15789	-0.66698	-0.06451	-0.04323	0.14198	-0.02597	-0.48926	-0.75525	-0.86699	-0.96939	-0.47611	0.01928	-0.30284	-0.93104	-0.65821	-0.73363	-1.22098	0.14342	0.04635	-0.17108	0.00856	0.23558	0.5211	-0.44251	-0.4156	0.11624	0.24174
YOR195W	-0.70904	-1.35465	0.22504	-0.10883	0.00387	0.05854	0.06353	0.02299	-0.79405	-0.40211	-0.67851	-0.78821	-0.35212	-0.73816	0.0031	-0.18218	-0.14017	-0.31416	0.27508	-0.22351	-1.18092	-0.44875	-0.08043	-0.22147	-0.40336	-0.69825	-0.3215	-0.74613	0.21286	0.57735	-0.79741	-0.72673	-1.21054	-0.67275	-0.72815	-1.05565	0.23697	0.01323	-0.42942	-0.06559	0.86606	1.40629	-0.4704	-0.12363	-0.14343	-0.08021
YML006C	-0.21788	-1.19288	0.34886	-0.26389	-0.46092	-0.08451	0.30837	0.10161	-0.18221	-0.86849	-0.15857	-1.03421	-0.29982	-0.34107	0.58922	0.27146	-0.39448	-0.51793	-0.34818	0.00495	-1.33476	-0.19783	-0.46088	-0.43199	-0.5129	-0.65794	-0.44325	-0.64045	-0.28343	-0.64884	-0.17807	-0.69023	-1.34815	-0.61192	-0.85975	-0.93228	0.32706	-0.00818	-0.7539	-0.37167	-0.11249	0.44631	-0.38379	0.06869	-0.1374	-0.13786
YGR198W	-0.23744	-0.33916	0.56267	0.29044	-0.37579	-0.39126	0.14769	-0.00499	-0.31972	-1.03734	0.04213	-1.27683	0.0373	-0.03842	0.23724	0.17576	-0.42484	-1.02947	-1.15557	-0.30637	-0.21479	0.4283	-0.00147	-0.11025	-0.27278	-0.38177	0.10367	-0.13207	-0.97695	-0.42154	-0.33618	-0.56504	-2.32208	-0.55609	-0.62086	-0.70498	0.16412	-0.16099	-0.37433	-0.1972	0.37119	0.32612	-0.33042	-0.43475	0.15863	0.05842
YPR091C	-0.1523	-0.7132	-0.04064	-0.62365	-0.40759	-0.15934	0.1637	0.06216	0.11831	-1.30058	0.0655	-1.4416	-0.19273	-0.46254	0.20303	0.03504	-0.33564	-0.50449	0.02024	0.03951	-1.3084	-0.14733	0.38413	0.17292	-0.60848	-1.00134	-0.37815	-1.02687	-0.47557	-0.50945	0.08717	-0.42644	-1.828	-0.49977	-0.61201	-0.84625	-0.06601	-0.0917	-0.15019	-0.10208	-0.28309	-0.00933	-0.3378	-0.3352	-0.022	0.05342
YMR309C	0.50912	-0.11427	-0.13199	-0.4792	-0.49072	-0.10034	-0.02366	-0.22668	0.12704	-0.29662	0.80888	0.16086	-0.14167	0.00115	-0.08835	-0.05596	-0.15178	-0.5047	-0.99501	-0.73096	-1.00102	-0.22563	0.644	0.2213	0.05794	-0.08669	-0.07104	-0.48339	0.00847	-0.379	-0.17067	-0.36368	-1.03161	-0.92108	-0.7405	-1.03611	0.04297	-0.20059	-0.47858	-0.37953	0.78253	0.51775	0.16412	0.31905	0.35243	0.39948
YNL247W	-0.3516	-0.93733	-0.24116	-0.33924	-0.92777	-0.47941	0.24876	0.02615	0.96375	0.27741	-0.04801	-0.38936	-0.23444	-0.30028	0.09934	-0.13331	-0.16659	-0.3588	-0.17056	-0.48317	-1.1066	-0.32764	0.05558	-0.17074	-0.08544	-0.69306	-0.17785	-0.9401	-0.37472	-0.41423	0.03587	-0.2584	-1.45445	-0.17066	-0.60455	-0.6705	-0.41063	-0.17548	-0.362	-0.19869	-0.17834	0.3176	-0.39139	-0.21716	-0.1256	-0.04144
YIL095W	-0.13155	-0.88686	0.3288	-0.4964	-1.36773	-1.30573	0.18724	-0.24654	-0.03021	-0.27553	0.06156	-0.26853	-0.27384	-0.41472	0.52131	0.31149	0.25353	0.02201	-0.36357	-0.01682	-0.51678	-0.12163	0.0661	-0.12552	-0.13058	-0.77569	-0.30224	-0.69203	0.2266	-0.20868	0.31377	-0.0322	-0.50397	0.16134	-0.33257	-0.33787	-0.00571	0.24189	-0.41116	-0.21198	0.1752	0.18497	-0.28978	-0.19063	0.0139	0.29684
YLR114C	-0.125	-0.6125	-0.34914	-0.67341	-0.77958	-0.75105	0.0845	-0.2631	0.96479	-0.06199	-0.00207	-0.22224	-0.49932	0.00858	0.08912	0.49096	0.32849	0.22354	-0.65652	-0.11641	-0.43166	-0.05262	0.39098	-0.0262	0.14926	-0.38861	-0.02623	-0.38215	0.13168	-0.28076	0.03785	-0.30109	0.02419	0.15157	-0.61995	-0.46593	-0.29314	-0.17925	0.14175	0.00074	0.51276	-0.21998	0.20076	0.27989	0.20438	0.35179
YBR276C	-0.52343	-0.59593	0.06942	-0.02925	-0.44809	-0.42433	-0.11198	-0.23916	1.11776	-0.05603	-0.18293	-0.24576	-0.5227	-0.16643	-0.23294	0.03484	-0.17003	-0.24586	-0.33487	-0.29367	-0.47082	-0.296	-0.21819	-0.55927	0.06477	-0.38741	-0.16015	-0.42072	-0.06551	-0.75789	-0.48394	-0.80217	0.18696	0.15196	-0.5668	-0.40183	-0.24409	-0.13216	-0.41764	-0.46045	0.46376	0.69006	0.07313	0.44136	-0.0933	-0.02368
YER041W	-0.12904	-0.34837	0.09728	-0.4931	-0.45028	-0.53904	0.03231	-0.24947	1.2189	-0.10168	0.12007	-0.00845	-0.62536	-0.33992	-0.01053	0.11519	-0.14106	-0.3158	-0.25717	-0.62548	-0.3373	-0.24	-0.47407	-0.6436	-0.02073	-0.58148	-0.24841	-0.6275	-0.00429	-0.62679	0.20325	-0.09025	-0.09832	-0.07672	-0.52572	-0.39267	-0.44878	-0.25186	-0.37639	-0.64707	-0.04161	0.89967	-0.2574	0.6523	0.11017	0.20995
YLR182W	0.16332	-0.02701	-0.11588	-0.52924	-0.672	-0.27154	-0.69947	-0.04653	1.14562	0.33264	0.50517	0.51399	-0.22257	-0.38627	-0.15941	-0.0085	0.48695	0.48036	0.08029	-0.47686	-0.16922	-0.17822	-0.42238	-0.52371	0.02222	-0.54608	0.09855	-0.54617	-0.31379	-0.72221	0.2696	-0.12257	0.28848	0.41638	-0.70865	-0.37164	-0.02522	0.05934	-0.37954	-0.17083	-0.03911	0.63531	-0.17123	0.33622	0.14196	0.076
YPL158C	-0.03315	-0.18334	-0.26491	-0.81725	-0.62269	0.40541	-0.64297	0.06586	1.18336	0.05942	0.5106	0.26027	-0.54876	-0.76889	-0.21987	-0.2228	0.13266	0.15028	-0.18577	-0.58823	-0.25106	-0.35724	-0.09728	-0.42131	0.056	-0.3174	0.19038	-0.37978	-0.28105	-0.57644	-0.18109	-0.54028	0.76872	1.08337	-0.52917	-0.05941	0.0076	-0.16481	-0.59172	-0.54189	0.35092	0.59575	-0.02682	0.38591	-0.07839	-0.19292
YBR198C	-0.4825	-0.78847	-0.34431	-0.79143	-0.87175	-0.31014	1.32183	1.11976	1.71558	0.25509	1.29636	0.48998	-0.65948	-1.00668	3.17706	3.05888	5.19209	5.10483	-0.40712	0.47082	3.04265	1.77257	1.39577	0.6647	1.05939	0.81664	3.41493	3.0457	0.06181	-0.27228	0.40636	-0.31566	0.0696	0.37383	2.6995	2.44222	3.26149	2.6732	1.25294	1.45091	-0.59722	-0.47116	0.12517	0.6137	0.82723	0.81167
YPL074W	0.19724	0.17211	-0.06406	-0.2194	-0.92982	-0.97621	-0.48637	-0.5232	1.21551	0.09485	-0.47419	-0.07928	0.47316	0.26937	-0.2931	-0.08582	0.35494	0.53256	0.30309	-0.15322	-0.36124	-0.58417	0.99811	0.37303	0.01357	-0.27919	-0.0118	-0.16831	-0.65198	-0.49003	0.51943	0.48142	-0.0692	0.16809	0.3078	0.21286	-0.46595	-0.208	-0.54292	-0.09585	0.21233	0.34524	-0.25958	0.6	0.89363	0.88021
YBR084W	0.66374	0.76348	0.21894	0.03514	0.81526	0.55569	-0.49038	0.0951	-1.36353	-0.28168	0.1363	-0.218	0.46126	1.07181	-0.16199	0.41454	0.01317	0.49039	0.59293	0.94153	0.09842	-0.12402	0.04295	0.23846	-0.16565	0.7178	0.36738	0.80017	-0.15047	-0.26374	-0.40115	-0.44934	1.21756	0.15452	0.58697	0.91594	0.02036	-0.50001	-0.28904	-0.85247	1.72231	1.24485	-0.62956	0.18882	1.01572	1.33454
YML093W	1.03691	0.83945	-1.06711	-1.25437	0.43861	0.23679	-0.68048	-0.13291	-0.93033	-0.11248	0.10894	0.07864	0.49182	0.50778	-0.27469	0.23714	-0.21938	-0.28027	0.55578	0.6268	-0.17971	-0.27134	0.34234	0.32846	0.04343	1.08609	0.51189	0.98501	-0.53908	-0.46728	0.27003	-0.22469	-0.26057	-0.5442	0.47384	0.38541	-0.22763	-0.43996	-0.34037	-0.81116	1.34374	0.50995	-0.70044	0.2957	-0.05391	0.34877
YNL118C	0.87391	0.91629	-0.2023	-0.56187	1.37858	0.96705	0.1859	0.71929	-0.6724	-0.2217	1.26837	0.38677	0.5533	-0.12983	2.47802	2.51499	1.38798	1.48366	0.57586	1.04874	1.20589	0.81448	1.3467	0.84124	0.36049	1.35897	1.35373	1.75686	0.06093	-0.27718	-0.08326	-0.62524	-0.01889	-0.23568	1.68722	1.39483	0.32309	0.25745	-0.51148	-0.6139	0.74337	0.50193	0.13732	0.64931	0.22807	0.45395
YPL126W	1.72115	2.49791	-0.88372	-0.57554	-0.34354	0.06586	1.19772	1.34418	0.21662	-0.1548	0.28517	-0.09043	0.02754	0.46148	3.32063	3.80737	0.12563	0.05428	-0.07037	0.8614	0.77669	0.83602	0.33694	0.13534	-0.53047	0.45889	0.45442	0.86437	0.15836	-0.60289	0.27342	-0.47113	0.29005	-0.82555	2.54553	2.06508	0.62148	0.4176	-0.40221	-0.21455	1.02328	-0.03105	-0.9072	0.67479	0.25043	0.40826
YOL090W	-0.04778	0.19548	-0.37937	0.02115	0.25007	0.17536	-0.17106	0.09047	-0.58121	-0.72991	-0.512	-0.91195	0.45068	-0.1565	0.49519	0.26916	-0.28533	-0.31509	0.12613	0.07481	-0.29906	-0.21373	0.21155	0.10821	-0.52997	-0.10244	0.12352	-0.05048	-0.58774	-1.06052	0.24127	-0.44942	-0.33042	-0.5317	-0.25435	-0.30602	-0.23146	0.02501	-0.65421	-0.27059	0.27803	-0.09088	-0.99645	0.02831	-0.31314	-0.1275
YNL233W	-0.06194	0.11886	-0.38486	-0.12543	0.81959	-0.01574	-0.15611	-0.04019	-0.27071	-0.7549	-0.0916	-0.89407	0.21378	-0.02786	1.00785	0.68428	0.39553	0.31266	0.5002	0.12417	0.24963	0.11346	0.33126	0.25465	-0.4088	0.40522	0.32085	0.28241	-0.47812	-0.65284	0.02309	-0.11569	0.14731	-0.131	-0.61515	-0.36893	-0.05498	0.08589	-0.73191	-0.19765	0.27895	-0.23168	-0.90708	0.20943	-0.04983	-0.01682
YOR335C	-0.82687	-1.03844	-0.52515	-0.66839	0.81071	1.10247	0.01059	0.48519	-0.45063	-0.76383	-0.27638	-1.14176	0.00376	-0.49666	0.64691	0.41752	0.35014	0.02385	0.31023	0.30898	-0.53815	-0.04172	-0.21055	-0.1888	-0.55136	0.09562	-0.018	-0.20424	-0.66437	-1.28469	-0.04895	-0.72308	-0.124	-0.28	-0.94282	-0.721	-0.08278	-0.06953	-0.49335	-0.28984	-0.05351	0.04038	-0.00528	0.38865	0.0245	0.09488
YLR451W	-0.1775	0.41022	0.90622	1.92289	-0.89406	0.16662	2.91496	2.69742	-2.01266	-0.07639	-0.04363	0.17211	3.27427	4.20834	2.54605	2.87385	0.61784	1.30623	-0.07437	0.08162	-0.53401	0.69594	2.72395	2.41775	-0.27278	0.74928	1.13013	1.62857	0.51643	0.15825	3.7425	2.77231	0.68136	-0.32345	0.68476	0.75342	0.69696	0.91221	-0.47232	0.32134	0.8294	0.95544	-0.31824	1.12442	1.97922	2.38867
YDR421W	-0.49805	-0.92507	0.00513	-0.64116	-0.32483	0.38108	-0.14303	0.08094	-0.37017	-0.97702	-0.29945	-1.36019	-0.02186	-0.69953	0.46617	0.29976	-0.21822	-0.14898	0.3974	0.33417	-0.42384	-0.17146	-0.19057	-0.19775	-0.30012	-0.66417	-0.30935	-0.5714	-0.48457	-0.26563	-0.11843	-0.39934	-0.6927	-0.39299	-0.9065	-0.90729	-0.00663	-0.18831	-0.54254	-0.30704	0.10501	0.05206	-0.15637	0.04081	-0.17231	-0.1835
YKL073W	-0.63404	-1.10068	0.19909	-0.01494	-0.3893	-0.28936	0.19596	0.10737	-0.63133	-0.71885	-0.20683	-0.9893	-0.07315	-0.80434	0.24868	0.01864	-0.56492	-0.34	0.4028	-0.17326	-0.61407	-0.22599	-0.10904	-0.28134	-0.20357	-0.62001	-0.40462	-0.58096	-0.10424	-0.26996	-0.38215	-0.68888	-0.83607	-0.593	-0.7356	-0.84308	-0.01846	-0.37928	-0.78348	-0.61345	0.45963	0.57083	-0.28388	0.21571	0.07165	-0.14521
YDR356W	3.25474	3.66814	1.54558	2.15658	1.32622	2.03629	5.67281	5.24252	0.98535	2.83552	1.85645	0.85047	3.85629	3.81964	5.04325	5.22479	0.30373	0.29128	0.77778	0.93302	-0.48866	0.19342	3.21317	2.69891	4.73352	4.80977	0.70336	0.83459	5.67368	5.51911	7.66689	6.78428	2.87071	2.32588	-0.3656	-0.60952	1.07929	0.51875	-0.22109	0.16823	0.8528	0.99544	-0.62854	0.0315	3.24052	3.21155
YNL325C	-0.24395	-1.07758	-0.02502	-0.35254	-0.52267	-0.22383	0.63288	0.26372	-0.91582	-0.58551	-0.13634	-0.7386	-0.07975	-0.50401	0.47495	0.32721	-0.50195	-0.45221	0.12462	-0.13074	-0.84069	-0.09256	0.19387	-0.00976	-0.17877	-0.72308	-0.48432	-0.72427	-0.92752	-0.47415	-0.04669	-0.40554	-0.67744	-0.54614	-1.00191	-1.04825	0.05703	-0.23938	-0.79258	-0.59324	-0.24012	0.49368	-0.39145	0.05154	-0.01087	0.05353
YHL007C	-0.03875	-0.51762	0.0128	-0.34609	-0.94447	0.28603	0.11587	0.30894	-0.20266	-0.26279	0.07139	-0.48748	-0.04974	-0.46324	0.13727	0.00234	-0.32793	-0.37648	0.18376	0.58001	-1.04889	-0.14186	0.22857	-0.08114	0.03859	-0.0934	0.01506	-0.2161	-0.10054	-0.27315	0.01396	-0.23532	-0.45423	-0.61055	-0.70172	-0.981	0.20898	-0.08709	-0.15924	-0.23922	0.33896	0.0827	0.08521	0.4082	0.00551	0.03799
YOR038C	-0.2066	-0.64352	0.02671	-0.13152	-0.75704	-0.53846	0.1512	-0.34085	0.23762	-0.0716	0.2981	-0.10403	-0.18504	-0.54421	0.27933	0.04471	-0.30988	-0.13879	0.43702	0.26082	-1.10576	-0.22747	0.01128	-0.16203	-0.01009	-0.43985	-0.13246	-0.58245	-0.253	-0.53146	0.3652	-0.18671	-0.77384	-0.14919	-0.65923	-0.69158	-0.18004	-0.06118	-0.47464	-0.42351	-0.17679	0.37453	-0.13821	0.08327	-0.00926	-0.2184
YKL171W	0.21475	-0.51615	-0.16154	-0.30809	-0.90367	-0.68961	0.63353	0.36447	0.08664	-0.29276	0.27472	-0.33426	-0.27289	-0.25445	0.22227	0.34003	-0.28688	-0.28528	-0.07761	0.37594	-1.1439	-0.34898	-0.09533	-0.30803	0.05106	-0.26952	-0.15663	-0.39161	0.22159	-0.19619	0.20642	-0.20886	-0.55307	-0.5657	-0.69992	-0.94889	-0.14848	-0.08937	-0.36997	-0.26386	0.42874	0.40704	-0.13458	0.24251	0.09245	0.0692
YNL256W	-0.08569	-0.71146	-0.12644	-0.53164	-0.83914	0.13925	0.18344	0.2997	0.55059	-0.29662	-0.12083	-0.46226	-0.29862	-0.38677	0.21502	0.18034	-0.3526	-0.57611	-0.46927	-0.44489	-0.81946	-0.17995	-0.24002	-0.25634	-0.13072	-0.26422	-0.17009	-0.18957	0.27828	-0.17857	-0.11661	-0.21733	-0.96551	-0.14133	-0.47581	-0.66175	-0.07588	-0.1608	-0.47727	-0.46272	0.46782	0.61387	-0.21545	-0.10252	0.23638	0.53686
YCR057C	-0.19963	-1.15931	0.10472	-0.54068	-1.13573	-1.59595	1.097	0.43788	0.10937	-0.22496	0.60025	0.06097	0.04936	-0.5496	3.8664	3.64534	0.9687	0.9352	1.20383	0.63064	0.6232	0.90008	-0.11465	0.02097	0.36636	-0.29957	0.47309	0.28387	-0.253	-0.23494	0.59914	0.21947	-0.38279	0.02455	1.74848	1.5462	1.172	1.41305	-0.39985	-0.15689	0.23236	0.31572	-0.16647	0.08821	0.09348	0.345
YOR217W	0.33888	-0.56483	0.04916	-0.34991	-1.42653	-0.36172	-0.58545	-0.35478	0.89692	-0.20858	-0.13636	-0.34726	-0.36451	-0.4853	0.16646	0.09711	-0.41681	-0.41446	-0.22314	-0.28663	-0.76148	-0.25978	-0.35425	-0.30079	0.17919	-0.41672	-0.03577	-0.33635	-0.19506	-0.41811	-0.13521	-0.39244	-0.43701	-0.13914	-0.31568	-0.29916	-0.30341	-0.19983	-0.49479	-0.59546	0.64307	0.91258	0.37843	0.66125	0.43848	0.69639
YKR021W	-0.35291	-0.8115	0.02628	-0.62121	-1.20277	-1.02407	0.17426	0.25831	1.2587	-0.14263	-0.0085	-0.05552	-0.32632	-0.34149	0.40859	0.3849	-0.2976	-0.50536	-0.95916	-0.78852	-0.381	-0.32684	-0.3967	-0.48245	-0.1679	-0.98674	-0.2189	-0.79153	-0.22092	-1.00664	-0.06792	-0.76247	0.26245	0.40031	-0.45632	-0.19222	-0.40627	-0.10336	-0.6288	-0.74265	0.05207	1.10199	0.19554	0.98877	0.18569	0.55932
YNL201C	0.71447	-0.11783	0.06562	-0.24212	0.33225	-0.09764	-0.50653	-0.21816	1.18618	0.05216	0.08071	-0.21692	0.17573	-0.35126	-0.12559	-0.7767	1.45336	0.54767	-0.61038	-0.95932	1.11321	0.16142	2.68948	1.52329	-0.22477	-0.59574	0.93642	0.22213	0.8871	0.41492	-1.38104	-0.66371	-0.43998	0.43349	-0.25169	-0.06047	-1.06127	-0.77246	0.87035	0.45954	2.26474	-0.25471	0.09487	0.68218	2.50816	1.67705
YGL036W	0.4906	0.52336	0.04629	0.31036	-0.77729	-0.92231	-0.45547	-0.65357	1.25024	0.14513	0.20985	0.16541	-0.21472	-0.421	-0.19429	-0.03226	-0.05577	0.10177	-0.23735	0.04342	0.19389	-0.03742	-0.11517	-0.4343	-0.02203	-0.3526	0.37579	-0.16667	-0.19952	-0.7598	-0.00724	-0.47068	0.0907	0.16492	-0.58998	-0.2025	-0.09955	-0.37219	-0.55599	-0.53865	0.15256	0.60826	-0.29853	0.53845	0.08251	0.05457
YER167W	0.17733	0.32553	0.35764	-0.33545	0.38988	-0.43216	0.12116	-0.12885	1.27974	-0.22819	0.50986	0.05231	-0.38111	-0.27999	0.34179	1.22934	0.1126	-0.28965	-0.84808	1.45966	0.43928	0.20748	1.16578	1.07486	-0.24193	-0.81913	0.85004	0.53674	-0.38597	-0.84186	0.79896	0.31521	0.91656	1.31808	0.36533	0.72834	0.17571	-0.52695	0.03571	0.35413	-0.63135	1.4388	0.68076	1.73511	1.07669	1.28829
YPR160W	0.70195	1.4473	-0.76478	-0.25524	-0.75707	-0.31784	-0.77079	-0.95211	1.41625	0.01649	0.29996	-0.10152	-0.62155	-0.83224	-0.59911	-0.53258	0.22087	0.33697	0.03409	0.01457	0.10647	-0.3638	0.72107	0.21224	-0.45089	-0.27493	0.15126	-0.09528	-0.03788	0.18195	0.19742	-0.22629	-0.26149	0.712	-0.01749	0.41655	-0.35642	-0.23731	-0.00632	-0.08288	-0.22322	0.56903	-0.36292	1.06987	0.20658	0.37832
YNL126W	0.3911	0.28221	0.15872	-0.41968	-1.38286	-0.94818	-1.22594	-0.67288	1.26552	-0.1464	-0.69804	-0.53934	0.01507	-0.18789	-0.1559	-0.06293	0.57603	0.71312	0.41726	0.41252	-0.03381	-0.36713	0.9854	0.3126	-0.23741	-0.2905	0.04171	-0.17879	-0.64263	-0.56807	0.9234	0.74564	0.11431	-0.38231	0.31083	0.058	-0.53177	-0.30246	-0.35176	-0.10843	0.5253	0.45935	-0.18316	0.87157	0.88389	0.85797
YOR133W	-0.01848	-0.2861	-0.42241	-0.96381	1.12355	0.9694	-0.79707	0.13103	-1.82821	-0.4096	0.55806	0.12205	0.38015	1.07879	0.34833	1.10121	-0.12186	0.37605	1.51397	1.2391	0.17516	0.29015	0.17022	0.58457	-0.25778	0.65036	-0.01039	0.85972	-0.59545	-0.17253	0.02067	0.08219	0.61828	-0.15318	0.6722	0.79986	-0.05468	-1.05048	-0.2958	-1.22633	1.05532	1.51589	-0.22582	-0.07163	1.07486	1.86318
YGR067C	1.76174	1.02096	0.0151	-1.33949	1.27585	0.65371	-0.61389	-0.0445	-1.58868	-0.74121	-0.0994	-0.66579	0.1082	-0.94243	-0.02825	-0.31283	0.81539	0.58508	1.91947	0.27728	0.10703	-0.01689	0.36623	0.44344	0.05221	0.51305	0.22111	0.30906	-0.82648	-0.30779	-0.1686	-0.59889	0.04761	-0.17196	0.3188	0.09305	-0.44596	-0.58388	0.04758	-0.43356	1.00423	0.51665	-0.75291	0.12516	-0.91628	-0.32741
YKR079C	1.20654	0.78218	-0.69928	-0.80413	0.4912	0.84928	-0.26151	0.28097	-1.37465	-0.3017	-0.12036	-0.38263	0.18247	-0.74373	-0.42623	-0.17068	0.00395	-0.08437	0.86512	0.04529	-0.11531	-0.06358	0.48264	0.40503	-0.16744	0.79859	0.5662	0.75718	-0.79498	-0.70287	0.08279	-0.81782	-0.33152	-0.18201	0.29025	0.31601	-0.30131	-0.3932	-0.51798	-0.81098	0.62398	0.7634	-0.70029	0.59841	-0.38097	-0.18543
YDL239C	1.14318	0.40628	-0.59303	-1.13037	0.32786	0.65381	-0.4527	0.19671	-0.23208	-0.17516	-0.39546	-0.43851	0.24404	-0.59156	0.18146	0.58526	-0.37521	-0.4457	0.3422	0.31832	0.01127	0.1116	0.10816	0.12274	-0.23181	0.56244	0.14748	0.44574	-0.56223	-0.67351	-0.55034	-0.66429	-0.32373	-0.09167	0.1874	0.32871	-0.18051	-0.42029	-0.56658	-0.48821	0.28237	0.81838	-1.1491	0.49265	-0.60091	-0.2003
YMR102C	0.72824	1.04106	-0.59174	-0.7001	0.62665	0.48386	-0.23638	0.07661	-0.72431	-0.68514	-0.4914	-0.9186	0.79637	-0.234	0.07594	0.19092	-0.2226	-0.13189	0.22942	0.34203	0.09922	0.18676	0.28528	0.32758	-0.71178	-0.00535	0.2183	0.12147	-0.3477	-0.52419	-0.10781	-0.40638	-0.55874	-0.217	0.07714	0.13852	-0.12205	-0.34928	-1.04873	-0.7321	0.43107	0.46729	-1.18423	0.35607	-0.38633	-0.08286
YDR239C	0.72416	0.86081	-0.32971	-0.43544	0.20356	-0.14656	-0.00464	0.08111	-0.54132	-0.6348	-0.04775	-0.61337	0.30265	-0.42167	0.29553	0.0723	-0.23818	-0.17556	0.41133	0.29102	-0.13315	-0.03964	-0.16814	-0.05741	-0.4482	0.13434	0.22704	0.11304	-0.40716	-0.71065	-0.08058	-0.54093	-0.02421	0.11565	-0.44526	-0.04505	-0.17636	-0.20904	-0.75835	-0.40505	0.6417	0.98654	-1.03233	0.67207	-0.36873	-0.22271
YDR251W	0.13406	0.57162	-0.33349	0.05081	0.05486	0.27056	0.09419	0.21717	-0.69949	-0.08624	-0.08445	-0.2172	-0.11295	-0.51693	0.48099	0.27773	-0.17924	0.03555	0.59084	0.43263	-0.24031	0.05825	0.11648	0.19864	-0.63815	0.19751	0.16308	0.13615	-0.23579	-0.49952	-0.35674	-0.55459	-0.29744	0.16649	-0.51789	-0.01977	-0.14621	-0.39514	-0.58605	-0.77777	0.4433	0.3672	-0.62432	0.58821	-0.39807	-0.36769
YPL176C	0.08797	-0.00738	-0.38003	-0.41863	-0.4617	-0.30067	0.6431	0.236	-1.19969	-0.71251	-0.09286	-0.82211	0.24314	-0.47027	0.58367	0.23351	0.67571	0.28369	0.78313	0.56696	-0.1004	0.20577	0.27311	0.42264	-0.49751	-0.01125	-0.18248	-0.24887	-0.39338	-0.66832	0.13266	-0.21764	-0.34635	-0.2382	-0.59843	-0.58361	-0.27115	-0.24006	-0.56468	-0.4706	-0.34639	0.41235	-0.48701	0.53503	-0.7642	-0.42295
YNL216W	0.28021	-1.10606	0.38082	-1.00316	-0.69828	-0.00614	-0.06505	-0.03154	1.17472	0.5234	1.17159	1.28659	0.4693	0.35859	0.41898	0.19325	-0.75172	-1.21738	-1.09289	0.3278	-0.97346	-0.46576	0.19928	-0.80863	-0.38113	0.37307	0.01255	-0.19293	0.3594	-1.05761	0.2196	-1.25225	0.65934	-1.36824	-1.01535	-1.23882	0.34209	-0.03055	-0.28092	-0.88905	0.56864	-0.21765	0.29871	1.36393	0.31759	0.18152
YLR277C	-0.73081	-0.27719	-0.23437	-0.65608	0.91208	1.57579	4.26918	4.3733	-1.83875	-0.86536	0.80597	-0.38491	7.34291	6.80863	4.33612	4.26112	0.79583	1.45764	1.42649	0.47564	2.13456	2.50713	-0.4909	0.41203	1.01953	1.43083	3.96618	4.11937	-0.6698	-0.6976	0.50881	-0.1496	3.01642	2.78633	1.41587	1.57599	3.44932	3.14705	-0.95147	-0.31539	-0.00039	0.38553	-0.24307	0.34916	-0.0282	-0.07862
YPL153C	-1.01	-0.7158	-0.34391	-0.41789	-0.38172	-0.18247	-0.0767	0.06702	-0.44321	-0.69699	-0.265	-0.80422	-0.14229	-0.93432	0.02213	-0.21402	-0.22585	-0.03941	0.05891	0.02203	-0.55048	-0.17723	-0.28775	-0.12538	-0.05813	-0.39521	-0.10859	-0.38659	-0.24932	-0.80553	-0.03114	-0.59452	-0.68586	-0.36152	-0.84056	-0.81158	0.16575	-0.19334	-0.51939	-0.48551	-0.17705	0.15627	-0.22611	0.38672	-0.0895	-0.33079
YBR142W	-0.59608	-0.45397	-0.06336	-0.61299	-1.02241	0.0032	0.29216	0.78955	-0.74266	-0.82046	-0.54388	-0.91106	0.42498	-0.26013	1.62836	1.73516	0.07469	0.18248	-0.10349	0.54039	-0.66274	-0.08578	0.29161	0.25389	-0.08002	-0.30594	1.23471	1.37042	-0.82674	-0.69494	0.92532	0.29951	-0.9279	-0.00217	0.13135	0.02979	1.77011	1.21518	-0.82404	-0.55281	-0.14768	1.10882	-0.50749	0.30063	2.28199	2.47237
YLR222C	-0.38971	-0.44929	-0.18587	-0.01531	-1.59583	-0.92993	0.4335	0.22117	-0.17209	-0.37275	0.02723	-0.32917	-0.47679	-0.26474	2.91605	3.23479	-0.24094	-0.16718	-0.0295	0.77236	-0.1813	0.44437	-0.35876	-0.14859	0.08522	0.11138	1.23262	1.31436	-0.42249	-0.7732	-0.04739	-0.65761	-0.04636	-0.25809	0.74187	0.68753	1.3104	0.72996	-0.61955	-0.70768	0.05359	-0.16741	-0.18856	0.58357	-0.01332	0.05985
YLL054C	0.27243	-0.96619	0.73642	-0.75636	-1.8848	-0.1855	0.15612	0.2257	0.3387	0.55631	1.72133	1.82635	-0.08967	-0.17581	0.58085	0.39163	0.02932	0.1788	0.77054	1.87635	-0.92564	-0.46504	0.90756	-0.34731	0.05297	0.27065	-0.33909	-0.32979	0.22606	-0.30313	0.31195	-0.82946	0.73642	-1.16421	-1.0399	-1.31771	-0.08828	0.18527	-0.48747	-0.5004	0.52722	0.45932	0.7036	1.43628	0.17087	0.24649
YDR258C	0.06834	-0.34877	-0.27425	-0.41789	-1.18134	-0.32025	0.29762	0.3928	-0.11154	-0.37377	0.52287	-0.49813	-0.27256	-0.5385	0.09061	0.03047	-0.37793	-0.15963	0.00205	0.32594	-0.5728	-0.20949	-0.35395	-0.34087	-0.07138	-0.22288	-0.188	-0.10058	-0.32969	-0.64257	0.27534	-0.30381	-0.60153	-0.00023	-0.46259	-0.39809	-0.13457	-0.12726	-0.77398	-0.70455	-0.26093	0.70044	-0.40192	0.4306	-0.15936	-0.08283
YDR490C	-0.32585	-0.90262	-0.41623	-0.46176	-0.92192	-0.75274	0.47	0.43234	0.19187	-0.35046	-0.1761	-0.58897	-0.29657	-0.45987	0.10055	-0.03708	-0.33582	-0.15291	0.11186	0.2079	0.10599	0.05756	-0.14483	-0.29858	-0.21261	-0.45636	0.00953	-0.19381	-0.37169	-0.50676	0.17975	-0.14279	-0.58386	-0.10694	-0.39004	-0.45414	-0.23757	-0.27586	-0.66433	-0.73742	-0.11401	0.1573	-0.2716	0.47016	-0.07674	0.01594
YML035C	-0.20943	-0.34797	-0.27465	-0.59536	-1.04289	-0.87842	-0.13486	-0.33997	0.25491	-0.69017	-0.24327	-0.73269	-0.30909	-0.77366	0.08949	-0.1607	-0.39448	-0.3533	-0.38442	0.02906	-0.56529	-0.18637	0.1273	-0.05358	0.0324	-0.45164	0.17656	-0.23628	-0.08434	-0.2775	0.2074	-0.12073	0.24756	0.75433	-0.65634	-0.44755	-0.15718	-0.15043	-0.71761	-0.72503	-0.09298	0.24358	-0.20577	0.5858	0.0425	0.35184
YHR197W	-0.30422	-0.59252	-0.46057	-0.6428	-1.51712	-0.9311	-0.11554	-0.70874	-0.11691	-0.15472	0.23262	0.45323	4.06294	4.38796	0.71767	0.97228	0.88207	1.35801	1.44987	1.45631	-0.31559	0.14027	-0.09839	-0.04125	-0.44938	-0.32669	0.02187	-0.19904	-0.18933	-0.19724	-0.74799	-0.77324	0.45303	0.31188	-0.65952	-0.37762	-0.48332	-0.03598	-0.43373	-0.44015	0.41452	0.7182	0.01434	1.18671	-0.01822	0.35736
YJL141C	0.11528	-0.53564	0.20338	-0.50932	-1.3354	-0.97077	0.54363	0.28138	0.99171	-0.10449	0.29041	-0.10093	-0.05652	-0.75073	0.60272	0.29569	0.51843	0.62336	1.12522	0.44761	0.20728	0.0255	0.00496	-0.1398	-0.33037	-0.77741	0.08525	-0.47219	-0.05363	-0.68228	0.19123	-0.56634	0.10358	0.55114	-0.51344	-0.14235	-0.34708	-0.26396	-0.34074	-0.80061	-0.11658	0.39768	-0.53596	0.58096	0.02182	0.17809
YOR267C	0.07075	0.27764	-0.41579	-0.02185	-0.46832	-0.04389	-0.43208	-0.31447	0.96379	-0.35495	-0.00748	-0.17253	-0.42462	-0.73926	0.42095	0.70632	0.13824	0.26215	-0.32147	0.11317	-0.13233	-0.19969	0.40031	-0.00067	-0.20077	-0.69665	0.50688	0.07325	-0.50377	-1.13639	0.02487	-0.74239	-0.38244	0.44546	-0.30951	0.2581	-0.29181	-0.38721	-0.33318	-0.59917	0.11014	0.83877	-0.64103	0.86662	0.24087	0.32725
YGL139W	-0.05168	-0.17783	-0.00994	-0.0032	0.12728	-1.30272	0.0088	-1.09334	1.06467	-0.19812	0.33086	-0.03035	-0.00671	-0.81188	0.06736	0.05898	0.5506	0.64894	1.38806	0.97371	0.22974	-0.05195	0.30359	0.04335	-0.37312	-0.71701	0.41841	0.00617	-0.38844	-0.65124	-0.07868	-0.33301	-0.26341	0.78148	-0.26691	0.21241	-0.66546	-0.19929	-0.25968	-0.04899	-0.25452	0.53902	-0.45749	0.86129	-0.08882	0.10486
YOR014W	2.31231	2.57875	1.29041	1.63708	6.72291	7.27993	-0.53616	-0.40984	1.16435	-0.14901	2.3565	1.13664	0.74721	0.20812	-0.75752	-1.03767	0.80148	0.94682	0.99121	0.5322	2.07191	1.01297	0.92618	0.20593	-0.42867	-0.7472	0.2525	-0.33341	4.9537	5.73208	-0.34604	-0.59691	0.03487	0.71731	-0.44325	-0.08474	-0.43576	-0.27117	-0.37871	-0.41508	0.42351	1.16716	-0.57599	0.78538	-0.29765	-0.34485
YPL045W	-0.01423	-0.00721	-0.39966	0.1965	-1.48384	-0.12919	-1.25922	-0.78395	1.45902	-0.14132	0.06325	-0.41621	-0.37572	-0.71179	4.02319	4.31829	-0.00904	-0.30181	0.13244	2.36152	0.69321	-0.04464	6.23368	4.47683	-0.05751	0.00529	3.08061	3.00534	-0.10512	-0.2798	0.21716	-0.2448	0.38834	-0.29209	0.38286	0.15056	1.36537	1.36645	-0.15909	0.07913	-0.43039	0.27555	-0.44843	0.74288	0.71525	0.9772
YBR094W	0.42324	0.00859	0.04509	-0.53651	-1.6687	-1.23321	-0.90576	-0.12626	1.25993	-0.37266	-0.86785	-0.6365	0.27088	0.1028	-0.17978	0.07299	0.46824	0.50366	0.2605	0.47732	-0.0848	-0.46697	0.78955	0.21836	-0.01325	0.00081	0.09211	-0.08547	-0.66064	-0.29726	1.26626	1.08878	0.5508	0.45524	0.73128	0.68839	-0.4993	-0.22036	-0.6369	-0.13068	-0.07188	-0.20853	0.12728	0.72688	1.38117	1.4196
YAR019C	0.91831	0.17716	0.29238	-1.24015	1.17309	0.78236	-0.27247	0.36971	-1.99044	-0.21295	0.04664	0.20341	0.15781	1.16248	1.53139	1.82074	4.83474	5.08565	-0.03889	2.71417	1.59366	1.00015	0.51224	0.59118	-0.0087	0.57263	3.03159	3.53718	-0.24105	0.05889	0.16074	-0.6874	0.75583	-0.45024	1.07653	1.02045	2.37418	0.95549	-0.12989	-1.31314	2.03256	2.49513	0.16251	1.07416	1.43417	1.60856
YDR466W	2.25218	0.82873	-0.80518	-2.53868	0.92022	0.4034	-0.64785	0.06338	-1.34223	-0.5173	-0.29324	-0.38093	1.79687	1.13224	-0.08912	0.23714	-0.01199	-0.1288	1.39328	0.60983	-0.12006	-0.25246	0.03373	0.25734	-0.2904	0.47182	0.37088	0.56695	-0.33552	-0.38546	-0.05747	-0.64016	0.49823	-0.63996	1.07728	0.513	-0.26153	-0.78164	-0.09692	-0.57345	1.85604	1.59977	-0.7559	0.65495	-0.32135	0.12064
YMR287C	1.92228	0.73605	-0.68044	-2.26803	0.96882	0.80909	-0.49348	0.00211	-1.50959	-0.98192	-0.55661	-0.74597	0.8837	-0.06816	0.13585	0.27813	0.19949	0.17161	1.17188	0.2539	0.05562	-0.17222	0.0275	0.05465	-0.47046	0.13603	0.16004	0.22462	-0.59098	-0.13709	0.13729	-0.53988	-0.05278	-0.16189	0.36125	0.46125	-0.234	-1.0016	-0.68179	-1.60689	1.42892	2.14363	-0.80323	0.60102	-0.84523	-0.24145
YBL014C	1.55203	1.36755	-0.6399	-1.40275	1.75233	1.49756	2.79698	3.37032	-1.66643	-0.86327	-0.34217	-0.55308	3.31873	1.79751	3.05618	3.42543	1.23259	1.50607	1.18475	1.46298	0.63708	0.38821	2.05199	2.11071	1.5118	2.55132	4.69132	5.09367	0.08302	0.23843	0.22208	-0.48335	0.88769	0.52024	1.12246	1.38367	2.88337	2.23239	-0.56815	-0.57634	0.99471	1.32384	-0.84932	0.51043	2.1391	2.42452
YDL190C	0.52715	0.34881	-0.33857	-0.99323	-0.06309	0.3102	-0.75201	0.10729	0.26289	-0.22763	-0.1672	-0.18105	-0.18451	-0.41068	-0.1235	-0.07294	-0.38215	-0.21073	0.62847	0.61973	0.19981	0.11924	0.1982	0.1136	-0.22236	0.27884	0.49487	0.57844	0.70322	0.24308	-0.82422	-0.68903	-0.00878	0.0414	0.46617	0.739	-0.05748	-0.19206	-0.36941	-0.28111	1.12102	0.25838	-0.77629	0.70418	-0.20282	-0.09787
YLR357W	1.02461	1.08239	-0.67062	-1.06824	0.74199	0.40193	-0.25839	-0.0787	-0.71653	-0.8794	-0.71459	-1.12462	0.73523	-0.43064	-0.08854	-0.10284	0.00945	0.27055	0.98379	0.48074	0.05679	0.20278	-0.01481	0.46735	-0.68472	-0.08562	0.38741	0.23303	-0.75356	-0.56531	0.00989	-0.41658	0.41395	0.51412	0.18577	0.52796	0.20384	-0.1724	-0.71782	-0.75444	0.9091	1.44172	-0.80591	0.64367	-0.69549	-0.39457
YOL063C	0.47792	0.86122	-0.36271	-0.54805	0.6393	0.5592	-0.2747	0.07247	-0.79693	-0.03782	-0.49069	-0.12233	0.27858	-0.32239	-0.08879	-0.01749	0.07569	0.3195	0.73886	0.31241	-0.23753	-0.07808	-0.25207	0.16273	-0.78425	0.07138	0.4166	0.35016	-0.38244	-0.56311	-0.32045	-0.77944	0.17508	0.15893	0.12775	0.54275	0.17516	-0.16856	-0.61474	-0.55676	0.86457	1.38485	-0.83319	0.73646	-0.55608	-0.18711
YDL117W	0.68063	0.84652	-0.3739	-0.42263	-0.03478	0.37841	0.12939	0.68048	-0.75992	-0.19689	-0.4793	-0.34664	0.66101	-0.32123	0.69067	0.65584	0.73639	0.965	0.8246	0.4155	0.42247	0.36641	-0.07469	0.43509	-0.31528	0.2889	0.79515	0.85717	-0.5516	-0.28997	0.00715	-0.23887	-0.07453	0.32321	0.24134	0.70505	0.37263	0.00248	-0.34111	-0.21596	0.85596	1.74636	-0.50906	0.91525	-0.10778	0.20792
YGR100W	0.19073	0.56608	-0.63479	-0.40674	0.29997	1.16098	-0.12119	0.57593	-0.72845	-0.38753	-0.51082	-0.84481	0.35777	-0.45335	0.15945	0.10636	-0.07648	0.03333	0.46323	0.37149	-0.21409	-0.10077	0.08886	0.38129	-0.51576	-0.30972	0.21764	0.01721	-0.13218	-0.34196	-0.19723	-0.3973	0.28444	0.65757	-0.12145	0.58152	0.06908	-0.40912	-0.64496	-0.68033	0.85779	1.20026	-0.38741	0.72071	-0.32262	-0.20758
YOR141C	-0.25153	0.22794	-0.32564	-0.44936	0.23189	1.15743	-0.15698	0.68858	-0.60834	-0.93084	-0.62319	-1.25862	-0.11295	-0.68819	0.20067	0.20963	0.13644	0.20848	0.47802	0.34705	-0.49309	-0.23393	-0.21133	0.074	-0.5708	-0.45841	0.05316	-0.20158	-0.21153	-0.4556	0.14605	-0.34097	-0.1939	0.49975	-0.52627	0.2401	0.09967	-0.2709	-0.51876	-0.58587	0.2194	0.91813	-0.20014	0.62623	-0.23336	-0.10018
YDR395W	-0.55772	-0.35813	-0.28021	-0.90615	-1.2557	0.13537	-0.15027	0.39248	-0.98671	-1.05136	-0.67752	-1.24202	0.04988	-0.38144	0.33567	1.31877	0.16554	-0.13865	-0.23903	0.61502	-0.35935	-0.32947	0.2712	-0.06345	-1.38776	-0.82064	-0.5747	-0.24079	-0.38029	-0.19891	-0.16885	-0.35355	-0.11458	0.49487	-0.06509	0.22029	0.1228	-0.24707	-0.71047	-0.89135	0.29218	2.10603	-0.50899	0.52973	-0.40971	-0.04056
YBR281C	-0.14124	0.52988	-0.63485	-0.2574	-0.45418	0.32805	-0.10776	0.10825	-0.19135	-0.42211	-0.28478	-0.65968	0.14978	-0.49154	-0.16881	-0.12193	-0.29904	0.04462	0.20575	0.77792	-0.45352	-0.26074	-0.25911	-0.17333	-0.41243	-0.30759	0.06561	0.04578	-0.25727	-0.60847	-0.08302	-0.44938	-0.18569	0.26996	-0.27566	-0.01747	0.1964	-0.39129	-0.58269	-0.88668	-0.05649	0.36182	-0.24075	0.60297	-0.4684	-0.35867
YLR409C	-0.68394	-1.27956	0.04955	-1.20189	-1.32257	0.04571	0.7453	0.40837	-1.12304	-0.66389	-0.28614	-0.81443	-0.05629	-0.25979	0.08537	0.67001	0.25808	0.21607	0.37008	1.00286	-0.40712	-0.08576	0.23397	0.01862	-1.07596	-0.8131	-0.41642	-0.32581	-0.92284	-0.53507	-0.23104	-0.32671	-0.23954	0.36584	-0.03388	0.04233	0.25904	-0.194	-0.66031	-0.74141	-0.19591	1.8948	-0.33281	0.73417	-0.68551	-0.01655
YCR030C	-0.89268	-0.21975	-0.82473	-0.62549	0.24759	0.45042	-0.11493	0.01441	-0.73074	-0.66116	-0.33746	-0.90028	0.00804	-0.59951	-0.43517	-0.48804	-0.25147	0.05318	0.33794	0.6294	-0.52302	-0.40809	-0.14924	0.1002	-0.58842	-0.49547	0.1332	-0.01831	-0.53238	-0.59764	-0.24014	-0.34855	-0.27973	0.38735	-0.34469	-0.0067	-0.05241	-0.46759	-0.48527	-0.83676	-0.02084	0.37367	-0.58372	0.5849	-0.48061	0.05154
YPR135W	-0.42837	-0.02701	-0.65671	-0.25024	-0.93101	0.02596	-0.09178	0.19236	-1.06593	-0.2599	0.12165	-0.30028	0.06061	-0.41409	-0.00763	0.23793	-0.29451	0.15597	0.46753	0.84813	-0.44212	-0.05655	-0.49193	0.20803	-0.80651	-0.45123	0.12278	0.16518	-0.5418	-0.45123	-0.37575	-0.26702	-0.23025	0.5234	-0.03847	0.33339	-0.4546	-0.28705	-1.06461	-0.68369	-0.18925	0.95229	-0.30102	0.97759	-0.39805	0.54832
YDR422C	-0.51997	-0.77505	-0.71494	-1.12943	-1.08531	-0.76763	-0.29513	-0.24576	-0.07356	-0.41254	0.01443	-0.38861	0.06914	-0.54519	0.09383	-0.14741	-0.17284	-0.0397	-0.00425	0.63903	-0.33686	-0.16981	-0.11075	-0.11281	-0.56266	-0.58745	0.34871	0.02917	-0.56233	-0.74758	-0.19007	-0.46149	-0.2385	0.13789	0.00471	0.14644	-0.0014	-0.27099	-0.74079	-0.6847	-0.30204	0.21015	-0.5168	0.68049	-0.50394	-0.00216
YER024W	-0.16317	-1.06709	0.22056	-0.85177	-0.18152	-0.46396	-0.57768	-0.70286	0.0059	-0.89227	-0.21992	-0.91782	0.08319	-0.45148	0.17814	0.01018	-0.15191	-0.24298	-0.51634	0.29138	0.57577	0.31311	0.13364	-0.13241	-0.2776	-0.64568	0.43637	-0.04119	-0.58803	-0.87467	-0.23488	-0.73576	0.31352	0.54176	0.05941	0.15729	-0.3665	-0.3719	-0.62218	-0.70233	-0.6736	0.32999	-0.37595	1.10087	-0.41048	0.0249
YPL008W	0.70173	0.25498	-0.29593	-0.26414	-1.02208	0.07766	-0.21309	0.8413	0.25592	-0.76051	-0.34225	-0.98036	-0.09054	-0.57759	0.25037	0.29221	-0.17762	0.04943	0.01327	0.56086	-0.07319	0.07473	0.54807	0.39362	-0.4061	-0.5902	0.87736	0.34791	-0.19306	-0.89997	-0.02783	-0.62874	-0.23921	0.68389	-0.06325	0.33544	0.04578	-0.27599	-0.59178	-0.60056	-0.6738	0.32707	-0.67199	0.88143	-0.11123	0.30374
YGL049C	0.35491	0.21605	-0.15317	-0.66616	-0.52261	-0.0622	-0.91547	-0.29447	0.24193	-0.84188	-1.02184	-1.25229	-0.4542	-0.65104	0.27834	0.93145	0.54375	0.91385	0.80159	1.06066	0.28238	-0.09312	0.34614	-0.03432	-0.68937	-1.25809	0.00536	-0.51831	-0.64542	-1.31899	-0.05331	-0.456	0.21035	1.32957	-0.03682	0.75203	0.081	-0.2225	-0.45563	-0.59148	-0.19696	1.08156	-0.56767	1.02443	0.12604	0.57703
YHR047C	-0.02653	0.9987	-0.84245	0.33136	-0.06831	-0.43216	-0.50041	-0.5821	1.1102	-0.46638	-0.21226	-0.57384	0.01525	-0.57444	0.05029	0.29289	0.04581	0.01231	0.28182	0.27619	0.18179	0.08517	0.12696	-0.16591	-0.27496	-0.63875	0.4719	-0.02983	-0.99852	-0.88565	0.07209	-0.41817	-0.4309	0.35189	0.09634	0.32108	-0.16963	-0.30141	-0.71881	-0.50573	-0.37244	0.3971	-0.93647	0.52549	0.20642	0.22063
YLL026W	-0.28711	0.1078	-0.75104	-0.04077	-0.08951	0.32428	-0.43458	-0.06863	1.22411	-0.62369	-0.0764	-0.80297	-0.31445	-0.68664	-0.24802	-0.03815	0.62104	0.45096	0.17729	0.29997	0.55707	0.06142	0.57403	0.17965	-0.47819	-0.85507	0.37119	-0.17125	-0.69017	-0.56631	-0.09911	-0.4643	0.1641	1.14717	0.04615	0.34427	-0.70241	-0.50632	-0.12253	0.02246	-0.61751	-0.31542	-1.22414	0.74147	-0.02944	0.19187
YOR373W	0.19497	0.37957	-0.76304	-0.10276	-0.855	0.40773	-0.34255	0.631	1.13245	-0.41624	-0.16986	-0.65081	0.00999	-0.58352	-0.00622	0.20905	0.35852	0.30504	0.40711	0.94634	0.77126	0.08919	0.67023	0.11253	-0.53008	-0.55839	0.86318	0.58409	-0.89035	-0.73483	0.23434	-0.19284	0.47509	1.31528	-0.11506	0.15134	2.07002	1.98206	-0.56421	-0.51982	-0.18238	1.091	-0.63602	1.12608	0.4022	0.48887
YDL154W	0.36713	0.35155	-0.12351	0.00536	-1.33405	-0.18684	-1.10137	-0.36247	1.45064	-0.33136	-0.18389	-0.54223	-0.12895	-0.52702	-0.5617	-0.40132	0.29178	-0.0024	0.11636	0.30228	0.22493	-0.32253	0.35629	-0.01891	-0.39696	-0.22361	0.05511	0.09439	-0.99904	-0.39455	-0.02888	-0.11146	0.40258	0.39556	0.03143	0.07127	-0.55463	-0.41037	-0.47299	-0.53915	-0.27398	0.24043	-0.63199	1.04902	0.3289	0.51717
YBR202W	0.91987	0.44066	0.57023	-0.41604		-1.41616	-0.53843	0.22637	0.96655	-0.82605	-1.27081	-1.07846	0.44849	0.1539	-0.33284	-0.11515	0.42357	0.67293	0.9224	0.72136	-0.59183	-0.7162	1.29855	0.53289	-0.00075	-0.22368	-0.06673	-0.24807	-1.07404	-0.613	0.90782	0.67818	0.67421	0.22985	-0.23284	-0.29235	-0.43096	-0.166	-0.64706	-0.07013	-0.02871	0.57442	0.25994	0.89321	1.5523	1.44583
YCL054W	0.95394	1.79333	0.37315	0.16317	1.24873	1.48154	-1.06927	0.0259	-0.36579	-0.79061	-0.16098	-0.34448	0.37921	1.85674	0.23329	1.2514	0.42383	1.22654	2.17383	3.14377	-0.061	-0.34312	-0.11149	0.18467	-0.12963	-0.20973	-0.19018	-0.21909			0.2016	0.1663	0.13003	-0.51267	0.94837	1.08549	-1.22404	-1.96863	0.09726	-1.73036	0.10287	1.1857	0.15323	-0.76813	0.58289	1.5168
YOR178C	1.20723	1.46866	0.20331	-0.32122	0.57863	0.35545	-0.1962	0.26091	-0.33436	-0.47715	0.27263	-0.32696	0.4207	0.53902	0.50273	0.19923	0.43578	1.32072	3.16873	1.9638	0.14434	-0.33686	0.09431	-0.06745	-0.28104	-0.06105	0.37129	0.29018	0.03421	0.7079	-0.32881	-0.10344	0.49275	0.20338	0.30994	0.73772	-0.39789	-0.92123	0.65902	-0.80051	1.21284	0.49645	-0.128	-0.61704	0.38605	0.78795
YML029W	1.32078	1.48431	0.2285	-0.79578	0.83522	0.78312	-0.91749	0.05917	-1.42578	-0.65686	-0.34993	-0.3216	1.6498	1.63532	0.51874	0.54156	0.70064	1.18492	2.16312	1.37204	0.02723	-0.04896	-0.21618	0.17386	-0.21972	0.34338	0.10167	0.28093	-1.20467	-0.17257	0.36178	-0.00965	1.13821	-0.08536	0.54315	0.69724	-0.27443	-1.07871	-0.05699	-1.15504	1.1816	1.79566	0.11041	0.05838	0.54048	0.87373
YDR034C	1.52838	0.5247	0.10416	-1.34892	1.32388	-0.07774	-0.43513	-0.38263	-1.88771	-0.57505	0.65831	-0.3928	-0.1511	0.43425	0.47591	0.44666	0.46738	-0.13097	-0.06787	-1.31844	0.6168	0.0223	0.07406	0.18059	-0.50341	-0.73523	0.36115	-0.06465	-0.67809	-0.46968	0.10963	-0.64235	0.7386	-0.40664	-0.16582	-0.27521	-0.16924	-0.89654	0.35645	0.06157	1.40121	1.07575	0.53317	0.70623	0.04857	0.63624
YDL056W	0.89411	1.48605	0.14007	-0.2293	0.48151	0.43357	-0.4979	0.05353	-1.50906	-0.8107	0.02883	-0.43558	0.10095	0.30734	0.3977	0.44618	-0.03655	0.26476	1.53988	1.23927	0.00367	-0.18106	0.03424	0.15466	-0.80911	-0.27922	0.11052	0.33137	-0.08579	0.94619	0.04741	0.3509	0.65809	0.32034	0.26027	0.74077	-0.40177	-1.26989	-0.09113	-1.40867	2.00813	1.42905	-1.05843	-0.52391	0.29341	0.61661
YFR013W	0.95293	1.19145	-0.33121	-0.77461	0.63326	0.78399	-0.40605	0.61119	-1.53092	-0.94606	-0.01034	-0.41712	0.60839	0.92103	0.79665	0.90813	0.51022	0.97378	1.22272	0.85344	0.20424	0.25748	-0.40011	0.32296	-0.916	-0.4939	-0.1241	0.03266	-0.767	-0.17341	-0.06445	-0.40348	0.82656	-0.22067	-0.14043	0.32097	-0.21276	-0.63066	0.08371	-0.74	1.75146	2.37911	-1.00795	0.12511	0.3165	0.85065
YJL157C	1.30749	1.61296	-0.11122	0.05294	0.73364	0.69172	-0.77302	-0.18907	-1.92332	-0.31417	0.20854	-0.03629	0.52425	0.69546	0.01399	0.0399	0.44797	0.96463	2.11787	0.19535	0.39187	0.08879	-0.326	0.00434	-0.71699	-0.35732	0.04073	-0.03168	-0.35684	0.13413	-0.42868	-0.78684	1.16766	0.33081	0.07786	0.17394	-0.1119	-0.25417	0.66299	-0.35438	1.38589	1.89543	-0.71015	-0.1494	-0.19879	0.4485
YGR250C	0.71332	0.96062	-0.09607	-0.62549	0.0649	0.26395	-0.89799	-0.2524	-0.91838	-0.28751	0.0591	0.14284	0.0592	0.23313	0.53738	0.4771	0.22105	0.569	1.1692	0.79477	0.28397	0.20092	-0.3901	0.11561	-0.79374	-0.24571	-0.10157	0.15075	-0.74951	-0.64524	-0.12822	-0.62453	1.36041	0.22979	-0.07501	0.11607	-0.41888	-0.49123	0.04504	-0.37156	1.28831	1.34193	-0.98665	-0.2671	-0.11796	0.37885
YJL176C	1.19049	1.44743	-0.01895	0.16318	0.29945	0.20828	-0.30187	0.21642	-1.60653	-0.19583	-0.36834	-0.13499	0.31352	0.46758	-0.17909	-0.25549	0.30444	0.72522	1.67055	0.18332	0.28062	0.20113	-0.14473	0.25571	-0.68089	-0.48957	-0.07077	-0.14075	-0.3491	0.18202	-0.5013	-0.60354	0.88681	0.36584	-0.11579	0.15729	-0.27435	-0.29457	0.15661	-0.04287	1.43758	1.45451	-0.28127	-0.4258	0.05255	0.27218
YER171W	-0.54462	0.44252	-0.54918	-0.4159	0.4609	0.45279			-1.72239	-0.5006	-0.49659	-0.62673	3.59055	4.13163	5.36454	5.69476	3.60727	4.07882	0.94411	0.12645	4.98442	3.85558	-0.41302	0.35062	0.05684	0.15978	4.417	4.43424	-1.41436	-0.3165	-0.15791	0.17073	1.19787	0.45494	2.76263	2.92612	4.74029	4.06172	-1.01202	-0.71099	1.46406	1.66541	-0.23591	0.42976	1.35374	1.66862
YJL102W	0.72886	0.42105	-0.1247	-1.31007	0.57723	-0.30911	-0.3089	-0.34412	-1.33961	-0.26499	0.24961	-0.12276	-0.43682	-0.4144	0.47554	0.10719	0.63569	0.83017	1.3986	1.33248	0.2856	0.12268	-0.11434	0.44975	-0.69812	-0.69248	-0.01472	-0.41188	-1.01598	-0.40048	0.30254	-0.35013	0.83689	0.772	-0.51514	-0.24777	0.13422	-0.47588	0.12661	-0.2554	1.24221	1.74944	-0.65774	0.55799	0.09198	0.59008
YDR520C	1.01861	0.99375	-0.24085	-1.16649	0.51864	0.14522	-0.87505	-0.11853	-0.62985	-0.492	-0.45083	-0.71515	-0.13399	-0.22103	-0.03905	-0.28579	0.05822	0.28703	0.80409	0.45152	0.20972	0.13233	-0.49189	0.00122	-0.84393	-0.78702	-0.10728	-0.27704	0.16449	0.18166	0.08781	-0.09946	0.51175	-0.19047	-0.53783	-0.46387	-0.10413	-0.81013	-0.19771	-0.87881	1.28526	1.60017	-0.67792	0.46748	0.04259	0.21542
YLR337C	0.06272	0.33034	-0.5646	-1.243	0.70653	0.15392	-0.3996	0.14683	-1.06535	-0.17851	0.8614	0.63599	0.39529	0.3236	4.74017	4.97968	1.27105	1.54868	0.70411	0.30625	1.43145	1.06403	0.03039	0.48123	-0.67104	-0.50987	2.22723	2.08759	-0.75019	-0.35284	0.72684	0.55962	0.65794	0.04979	2.1438	2.0846	0.46666	-0.1175	0.31888	0.01313	0.96429	1.07091	-1.08261	0.31457	1.4517	1.93003
YMR167W	0.29125	-0.22618	-0.11516	-2.09187	0.24451	-0.51623	-0.40894	-0.21892	-0.92092	-0.43353	-0.15123	-0.57713	0.29956	0.20754	0.09946	-0.05037	0.67157	0.87927	1.35367	0.35156	0.28831	0.08169	-0.1074	0.15056	-0.50073	-0.83827	0.04173	-0.34304	-0.88487	-0.37899	0.61695	0.3579	0.47803	0.2572	-0.63826	-0.25167	0.15089	-0.34231	-0.18536	-0.3326	1.34578	1.94745	-0.90279	0.50603	0.35903	0.77302
YJR126C	0.18179	0.08204	0.32581	-1.20713	0.10075	-1.11536	-1.1881	-0.8686	-0.74633	-0.44843	0.68484	0.07913	-0.03421	-0.12983	3.22796	3.35077	1.0031	1.17133	0.95888	0.38018	1.38578	0.8719	0.26606	0.27338	-0.45985	-0.97103	2.01301	1.45669	-0.69201	-0.7469	0.55805	0.20712	1.3149	0.54996	1.71491	1.69673	0.09773	-0.3371	0.2426	0.00527	0.87677	2.19313	-0.24887	1.04348	1.66488	2.15299
YKL072W	0.50005	0.21014	0.34528	-0.93901	-0.2798	-0.81618	-0.94193	-0.79197	-1.02348	-0.54823	-0.42895	-0.75735	0.4356	-0.28124	0.3183	-0.13689	1.20599	1.30896	1.62969	0.67652	0.5201	0.17879	0.24445	0.4034	-0.43657	-1.1462	-0.0721	-0.48661	-1.20208	-0.53613	0.4978	0.06138	0.71623	0.68049	-0.33611	-0.22926	0.22117	-0.44817	-0.10429	-0.33433	0.67864	1.23977	-0.25362	0.79547	0.20138	0.87145
YOR162C	-0.69166	-0.19298	0.22106	-0.27554		-0.29248	-0.72284	-0.21676	-0.55728	-0.61292	-0.58972	-0.78122	-0.39604	-0.60886	-0.33921	-0.42325	0.28087	0.38173	0.87025	-0.0419	0.12959	0.07036	0.10295	0.07898	-0.34924	-0.93631	0.07375	-0.36781	-1.1707	-0.53432	-0.09474	0.44834	0.23885	0.04623	-0.1177	0.05617	-0.17439	-0.26401	-0.33672	-0.51993	0.18903	1.08827	-0.12482	0.71122	0.37225	0.95007
YNL311C	0.38055	0.97056	0.20469	-0.03175	-0.30279	-1.40547	-0.5408	-0.74698	-0.78476	-0.70175	-0.16563	-0.73454	0.39146	-0.05809	0.43477	-0.00268	1.11043	1.30323	2.04036	0.98043	0.95198	0.21298	0.50521	0.15514	-0.2793	-0.77335	0.1673	-0.34057	-1.05077	-0.75977	0.15061	-0.10061	0.04964	0.95171	-0.00822	0.18191	0.26644	-0.31401	-0.25312	-0.4962	0.26265	0.62082	-0.31729	0.59995	0.43518	0.90182
YLR352W	1.45394	1.36151	0.31708	-0.32229	-0.52752	-0.94643	-0.4267	-0.16853	-0.63531	-0.2931	-0.44376	-0.50228	0.21848	-0.27362	0.3239	-0.04329	1.18644	1.271	1.34744	0.94345	0.39892	-0.15235	0.43726	0.09019	-0.30553	-0.76044	0.19591	-0.28482	-0.76914	-0.60091	0.05704	-0.36664	0.08002	0.99727	0.03025	0.24832	0.34819	-0.11578	0.01042	-0.25334	0.43007	0.32513	0.1471	0.58708	0.36148	0.76892
YOR337W	0.95497	0.65952	0.42077	0.1498	-1.26096	-0.89338	-0.42526	0.27045	0.12345	-0.42744	-0.66393	-0.62847	0.36091	0.23112	0.13891	0.31306	0.43447	0.44102	1.22225	0.36485	0.02621	-0.14529	0.68879	0.10035	-0.2699	-0.81084	0.15132	-0.41008	-0.37634	-0.77993	1.79842	1.12321	-0.23121	0.06007	0.09065	0.10333	-0.28201	-0.02789	-0.29573	-0.29227	-0.03425	0.71716	-0.00965	0.71816	1.08772	1.25235
YGL234W	0.90691	0.55391	-1.06607	0.64174	-1.1696	-1.39241	-0.55977	0.18874	0.69932	-0.55601	-0.67471	-0.95046	-0.65241	-0.14745	1.03504	1.54414	-0.03303	-0.11987	0.60432	0.7592	-0.02651	-0.32253	0.564	0.20353	-0.3823	-0.58799	-0.14425	-0.14245	-0.05492	-0.20875	1.19224	0.8419	0.50359	-0.24182	0.67297	0.3925	-0.31902	-0.24571	-0.48743	-0.10834	0.31517	1.29441	0.09822	0.77119	1.36877	1.52854
YNL161W	1.39628	1.6206	1.89935	2.85194		-0.61737	-0.12582	1.03859	0.70722	-0.45084	1.74608	0.95175	3.14153	3.24948	3.90105	4.29062	1.84851	2.34479	1.54613	1.01298	5.35525	3.68173	2.29792	1.5892	0.07044	-0.06635	0.33326	0.47501	-0.41665	0.08497	1.20443	0.95784	-0.12365	0.78024	1.63174	1.88631	0.61347	0.81808	-1.45354	-0.39405	0.6336	1.39343	0.97631	1.88222	0.77013	1.14366
YBR284W	1.1406	0.44558	0.71264	0.0973	0.80094	-1.92352	-0.85649	-0.43148	0.2411	-0.98921	-1.54152	-1.31836	0.20623	0.19716	-0.22993	-0.12207	0.37937	0.18686	0.89992	0.30841	-0.48391	-0.87078	0.74583	0.19156	-0.23753	-0.73859	-0.11139	-0.39797	-1.09591	-0.71416	1.37277	1.12471	1.10857	0.16081	-0.66852	-0.82533	-0.16061	0.21043	-1.01114	0.16936	-0.31354	1.12133	0.45739	0.97888	1.48341	1.46154
YBR102C	1.21775	0.91562	0.69739	-0.19788	-0.1364		-0.28104		-0.4245	-1.66801	-2.65139	-1.82015	0.37398	0.04731	6.29827	6.3509	6.99338	7.72321	2.0431	1.75668	5.27134	2.38563	1.09223	-0.55117	0.22772	-1.09496	0.0732	-0.41051	-0.5162	-0.71294	0.14567	-0.09211	1.1694	0.08968	1.4537	1.1634	0.29769	0.57028	0.12861	0.71527	0.08289	-0.02504	0.41081	0.43508	1.20155	1.12205
YDR138W	-0.74746	0.90807	0.23365	1.82704	-0.0976	-0.03197			-1.4341	0.4844	0.1129	0.94445	0.09994	1.49991	-0.27693	0.24934	0.2468	-0.63379	-0.55374	-1.73936	1.29641	0.23409	-0.98112	-0.72329	-0.04948	0.49077	0.42593	0.72734	0.0801	-1.38012	0.68159	-0.2674	1.95313	0.33678	0.82026	1.17098	-0.35222	0.54667	1.20816	0.32284	0.01561	2.23825	0.28942	1.02627	0.09904	0.00889
YOR208W	0.20245	-0.20625	0.97297	0.64588	0.24208	0.09916	0.33139	0.1464	-0.47603	0.49482	0.22453	0.78545	-0.27266	0.27924	-1.02127	-0.86871	0.18871	-0.68543	-0.07903	-1.55499	1.02497	-0.20228	-1.19496	-1.10131	-0.14429	-0.35341	0.52621	0.3455	-0.11999	-0.90704	0.67589	0.44689	1.05252	0.70913	0.20471	1.01777	-0.48116	0.64633	0.82779	0.49304	-0.05201	0.45431	1.85079	1.55437	-0.45369	-0.38889
YKR090W	-0.07791	0.27402	1.20701	1.55795	0.27064	-0.20923	0.12935	-0.06318	-0.08055	0.49334	0.44629	0.84984	-0.25898	0.14254	-0.82869	-0.60801	-0.99573	-0.66903	-0.21745	-0.88702	1.13672	0.15596	-0.87559	-0.59003	0.15404	0.20612	0.70759	0.67675	0.09515	-0.80075	0.22293	0.129	1.12055	0.44397	0.39716	1.14614	-0.57228	0.40772	0.6244	0.36358	0.73485	0.74561	0.9964	0.81367	-0.11598	-0.14984
YDR499W	-0.20701	0.39699	0.74229	1.54764	0.67648	0.10287	0.67404	0.51265	-0.63583	0.49425	0.71452	1.02117	-0.39457	-0.24299	-0.95086	-0.80046		-0.25256	0.34618	-0.68546	0.97278	0.20822	-0.7047	-0.45084	0.01107	0.15498	0.63635	0.73826	-0.17721	-0.77225	0.46164	0.40319	0.97846	0.82596	0.00682	1.32681	-0.42172	0.55225	0.57139	0.80149	-0.01183	1.35519	1.16287	0.89094	-0.45983	-0.22433
YMR163C	-0.30568	0.19024	0.59246	1.07904	0.33695	0.05119	0.28923	0.21208	-0.37605	0.59989	0.57193	1.0261	-0.37861	-0.27764	-0.87973	-0.99457	0.08499	-0.39949	0.60104	-0.80194	0.86662	0.14787	-0.59085	-0.3978	-0.10604	0.12692	0.4114	0.58492	-0.361	-0.96418	0.3432	0.40318	0.37202	0.45208	0.61972	1.79914	-0.49045	0.232	0.47191	0.65019	0.309	0.84913	0.47355	0.121	-0.24434	-0.25093
YGR003W	-0.47278	-0.46799	0.6191	0.47547	0.33702	-0.03915	-0.33066	-0.34599	-0.59123	0.63518	0.52395	0.97835	-0.2017	-0.41356	-0.89902	-1.06042	0.61674	-0.36743	0.45234	-0.75791	1.11049	0.24255	-0.39013	-0.33723	0.05471	0.21434	0.35791	0.66435	-0.70255	-0.90528	0.51634	0.73665	-0.23305	0.18262	0.36355	1.62507	-0.36439	0.40339	0.58193	0.52484	-0.34349	0.35659	0.34921	0.12212	-0.17408	-0.32295
YAR014C	-1.00276	-0.29671	3.52641	1.15696									-0.41552	-0.6451	-0.89489	-1.01942	-0.19243	-0.1188	0.59672	-0.77928	0.81023	0.00874	0.06525	0.02564	0.08941	0.05522	0.2183	0.54683	-0.01955	-0.23676	0.62721	0.9947	0.2585	0.61539	0.10358	1.35361	-0.67314	0.41167	0.38747	0.63616	-0.47521	-0.05196	0.86282	0.39317	-0.18256	-0.44705
YLL019C	0.07444	0.30004	0.93204	1.12934	0.58233	-0.49589	0.35672	-0.39904	0.25976	0.43134	1.39545	1.44052	-0.61546	0.09413	-0.92082	-0.51924	-0.85061	-0.73487	0.0346	-0.64695	1.00079	0.1817	0.49348	0.4059	0.23573	0.32805	0.41037	0.82476	-0.06727	-0.44671	0.48309	0.78897	0.62572	0.27561	0.49513	1.30214	-0.67276	-0.08439	0.37078	0.12676	0.70819	0.6135	-0.04137	0.49928	-0.34283	-0.16714
YOR317W	-0.09766	-0.1997	0.87133	0.30237	0.86277	-0.38661	0.79691	0.02622	0.81107	0.46791	1.39051	1.14013	-0.39115	-0.40885	-1.02078	-1.05518	-0.96409	-0.1579	0.13005	-0.72998	1.19286	0.11741	0.34359	0.17111	0.05736	0.0252	0.20583	0.55057	-0.79076	-0.73829	0.4156	1.14651	0.25525	0.77484	0.22354	1.17676	-0.0734	0.83868	0.84469	1.28667	-0.22569	0.45406	0.09155	0.25366	-0.44017	-0.4876
YKL168C	-0.23341	-0.33043	0.64321	0.04426	0.32296	-0.44219	0.39849	-0.12874	0.70625	0.60185	0.94991	0.95346	-0.06629	-0.24251	-0.97651	-0.89261	-0.85137	-0.41628	-0.05508	-0.71324	0.96487	0.08475	0.54926	0.33849	0.16641	0.04909	0.22579	0.55553	-0.52882	-0.66466	0.52468	1.34541	0.7331	0.86015	0.10766	0.95131	-0.46347	0.55394	0.72004	0.94596	-0.25122	0.46589	0.03912	0.27745	-0.40482	-0.39344
YIL108W	-0.116	-0.3377	0.4657	0.10744	0.23354	-0.74982	0.62861	0.09206	0.62912	0.7131	0.40118	0.96329	-0.41913	-0.18528	-0.73921	-0.66937	-0.27534	-0.55147	-0.62477	-0.94419	0.88908	0.007	0.56992	0.35639	0.17629	0.11807	0.29536	0.57543	0.28205	0.37799	0.0034	0.58427	1.52404	0.70184	0.25941	0.70523	-0.60233	0.16252	0.41199	0.68437	0.6587	0.60517	-0.00779	0.14925	-0.41123	-0.37956
YJL082W	-0.41381	-0.06627	0.57117	0.51934	0.2619	-0.50534	0.29741	-0.15411	1.0102	0.74124	0.8285	0.94872	-0.23383	-0.15015	-0.87171	-0.87728	-0.04287	-0.39949	0.08608	-0.86044	0.73118	-0.09363	0.34533	0.19581	0.20347	0.07415	0.20509	0.5229	-1.05979	-0.65645	0.43114	1.07601	-0.05215	0.76121	0.51815	1.06363	-0.3854	0.75823	0.76073	1.11204	-0.30671	0.40865	0.22635	0.5437	-0.41565	-0.17539
YDR234W	-0.09735	-0.13277	0.70524	0.45904	0.51562	-0.29951	0.60752	0.17143	1.07166	0.56557	0.95344	0.97857	-0.0035	-0.23571	-1.04859	-1.10102	0.09896	-0.21438	0.68228	-1.06536	0.71542	-0.03032	-0.81264	-0.69177	0.48876	0.06528	0.03461	0.49624	-0.51073	-0.6179	0.21406	1.09925	0.47601	0.6097	-0.12216	0.55911	-0.20204	0.49113	0.49297	0.76441	-0.26797	0.58458	-0.09168	0.30273	-0.45566	-0.35977
YLR219W	-0.00019	-0.12469	1.02716	1.2597	0.43181	-0.00349	0.7677	0.0541	1.18652	0.62276	0.88856	0.98146	0.02161	-0.28967	-1.0473	-1.08626	-0.01233	-0.35388	0.15102	-0.95682	0.84463	-0.0798	-0.77793	-0.72003	0.2837	0.00413	0.39224	0.69807	-0.12938	-0.36263	0.02203	1.01902	0.79423	1.29895	-0.63884	0.54891	-0.04185	0.87685	0.33709	1.06086	-0.3451	0.49235			-0.31779	0.10019
YPR175W	-0.03697	-0.11268	0.54338	0.81637	-0.04979	-0.40399	0.70374	0.36597	1.18459	0.57606	0.73363	1.02149	-0.11265	-0.25162	-1.51733	-1.16162	0.23547	-0.0522	0.80601	-0.90874	1.08926	-0.00126	-0.83886	-0.54211	0.12524	0.14554	0.51444	0.77766	-1.34266	-0.49066	0.558	1.62377	0.05248	1.04758	-0.99026	0.75151	-0.31467	0.91908	0.64132	1.22956	-0.25902	0.83924	-0.5085	0.28759	-0.67927	-0.36193
YMR237W	-0.3009	-0.17444	0.11309	0.60422	-0.3572	-0.60467	0.30323	-0.24784	1.15498	0.58802	0.81282	0.86861	-0.32931	-0.62252	-1.30677	-1.15782	0.07258	-0.13871	-0.66288	-1.29204	1.24731	0.10873	-0.51516	-0.5277	0.01303	-0.08271	0.49776	0.5344	-1.11961	-0.41162	0.15112	1.33276	0.89416	0.89772	-0.88447	0.67634	-0.45836	0.46708	0.79054	0.95088	-0.35467	0.4176	-0.70078	0.08125	-0.25254	-0.34116
YDL167C	-0.06326	0.11867	0.45375	0.94377	-0.18075	-0.84154	0.60728	-0.29943	1.32591	0.62805	1.28042	1.18549	0.15303	-0.32952	-1.15182	-1.13035	-0.08662	-0.07771	0.71222	-0.77815	1.61956	0.22197	-0.40337	-0.58828	-0.59946	-0.41692	0.37965	0.70817	-1.08739	-0.51974	-0.2674	1.68707	1.46235	1.4498	-1.06492	1.11115	-0.55747	0.56433	0.6416	1.03196	-0.94691	-0.13782	-0.29427	0.03545	-0.04169	-0.21138
YLR117C	-0.18004	-0.17382	0.21192	0.76769	0.44527	-0.34915	0.73273	-0.03045	1.2848	0.66597	1.2884	1.12099	-0.00448	-0.61471	-1.61553	-1.41962	-0.21205	-0.54531	0.63332	-0.72165	1.10284	0.06759	-0.41758	-0.46279	-0.34658	-0.27517	0.66985	0.88482	-1.24312	-0.71245	0.51037	1.65255	1.16647	1.1724	-0.33949	1.01228	-0.43685	0.59584	0.85828	1.57091	-0.21534	0.59142	-0.92761	0.00369	-0.25581	-0.27243
YPL164C	-0.30973	-0.12769	0.02041	0.73846	0.05188	-0.33877	0.28671	-0.1833	1.28405	0.61103	1.23996	1.06181	-0.05111	-0.52813	-1.85575	-1.32616	-0.14638	-0.17425	0.0401	-0.51313	1.16899	-0.08612	-0.20112	-0.41265	-0.06165	-0.0795	0.73805	0.85905	-0.8445	-0.51511	0.52819	1.31875	0.88878	0.75838	-0.9264	0.49326	-0.82597	0.4014	0.57229	1.27002	-0.24572	0.71085	-0.81828	0.42564	-0.12046	-0.22806
YLR143W	-0.20578	-0.40811	0.08263	0.30242	0.13297	-0.13508	0.43485	-0.12918	1.24194	0.58299	1.16388	1.02085	-0.19347	-0.43224	-1.99813	-1.27814	0.07348	-0.446	-0.06272	-0.79794	1.04089	-0.12465	-0.12201	-0.47602	0.38779	-0.09101	1.22042	0.80888	-0.6754	-0.41655	0.78901	1.98615	0.62793	0.85774	-0.46736	0.54073	-0.94907	0.39595	0.22312	0.83519	-0.44705	0.41845	-1.11762	0.39635	-0.12485	-0.17753
YEL023C	-1.22622	-0.48026	1.86941	1.90854		8.8096	2.5371	6.20278	0.16103	0.45236	2.00664	1.30742	0.5465	1.01602	-5.12543	-2.11149	-0.79336	0.02372	0.85057	-0.76333	2.32481	0.57762	0.5313	0.70343	0.63146	-0.17107	2.32022	1.9683	0.13692	-1.47559	-0.04415	-0.71273	-0.62383	-0.59494	1.26016	0.58915	-1.11725				-5.40117	1.39658	4.22713	5.49158
YHL029C	-0.47491	0.44919	0.74177	1.29114	0.63541	0.02169	0.53039	0.63014	-1.79298	0.29343	0.3411	0.73351	-0.37767	0.2867	-0.70886	-0.2633	0.40081	0.00092	0.30102	-0.66214	0.86143	-0.01551	-0.77856	-0.80093	-0.6149	-0.51284	0.28328	0.29323	0.94063	-0.39486	0.68116	0.3728	1.00959	0.45844	-0.95741	0.70394	-0.13763	0.84144	0.88485	0.36876	0.02967	1.10437	1.52594	1.25956	-0.20697	-0.43728
YIL101C	-0.50432	-0.42774	0.76331	1.16447	1.23171	0.34609	0.55713	0.60522	-0.33373	0.38224	0.3504	0.61096	-0.81448	-0.35965	-0.6805	-0.33671	-0.20457	-0.41857	-0.18629	-0.96539	0.86615	-0.29527	-1.02247	-0.75263	-0.19255	-0.00898	0.61027	0.7126	0.55144	-0.87049	-0.08106	-0.3429	-0.05029	0.18893	-1.30947	-0.02544	-0.42329	-0.16717	-0.21714	-0.07209	-0.04994	0.04311	1.62752	0.98017	-0.44519	-0.43542
YMR104C	-0.42857	-0.37064	0.81925	1.3838	1.23415	0.30521	0.65526	0.24112	-0.31399	0.20612	0.51048	0.51507	-0.30106	-0.31789	-0.55862	-0.58973	-0.19141	-0.03142	-0.03937	-0.33675	0.857	-0.15745	-0.87286	-0.67664	-0.04611	0.06379	0.62939	0.63075	0.22314	-0.78112	-0.12118	-0.16549	-0.16333	0.34903	-1.00952	0.06181	-0.54649	-0.04543	0.18958	0.33895	0.04551	0.23417	1.21878	0.8339	-0.20071	-0.28303
YLR289W	-0.06974	0.00037	0.68401	1.10922	1.26133	0.47111	0.1953	0.17837	-0.58128	0.35734	0.98781	0.96833	-0.25584	-0.179	-0.52738	-0.609	0.07807	0.01342	-0.46106	-0.35119	0.73241	-0.24792	-0.66824	-0.54437	0.02346	0.24663	0.46068	0.57025	0.14448	-0.83379	-0.14384	-0.40374	-0.15929	0.07231	-0.48215	0.29861	-0.37351	-0.22463	-0.60959	0.0236	0.49232	0.2224	0.49179	0.40003	-0.16205	-0.36682
YDR452W	-0.27612	-0.50486	0.66823	0.58303	1.09367	0.52308	0.22711	0.41964	-0.42185	0.37979	0.77639	0.75978	-0.48575	-0.58568	-0.82455	-1.06246	0.44484	0.46023	0.07204	-0.46149	0.47124	-0.26502	0.1592	-0.0505	0.02555	0.20727	0.22624	0.54545	-0.07776	-0.65924	-0.20225	-0.09643	-0.40428	-0.19597	-0.42244	0.31135	-0.51162	-0.22523	-0.57579	-0.11738	-0.08999	0.01936	0.40492	0.28337	-0.01878	-0.49185
YAL005C	0.0971	0.5809	-0.1344	0.82911	1.74754	1.19142	0.38528	0.45394	-0.71463	0.26465	0.78431	0.9678	-0.47525	-0.43478	-0.87297	-1.16605	0.02846	0.20434	0.67059	-0.09641	0.85778	-0.06695	0.06033	0.06622	-0.07666	-0.11952	-0.21589	0.34822	-1.09734	-0.78137	-0.27823	0.39992	-1.60306	0.09722	-0.03464	0.98267	-0.79436	-0.54462	-0.82291	0.11007	-0.11437	0.36642	0.43886	0.19408	0.00826	-0.52836
YER088C	-0.83094	-0.84446	0.74107	0.76951	0.66489	-0.64783	0.58868	-0.09895	-0.09385	0.35621	0.80491	0.54628	-0.36378	-0.8936	-0.8437	-1.83385	-0.06052	-0.21544	-0.08155	-0.86165	-0.37455	-0.65818	-0.20596	-0.37178	-0.43118	-0.25656	-0.21222	-0.06762	-0.90119	-1.1583	-0.29944	-0.20492	-0.73908	-0.32353	0.33381	0.14809	-0.58603	-0.59054	-0.37257	-0.51098	0.06136	-0.53193	0.11247	0.11101	0.12831	-0.36521
YDL113C	-0.00168	-0.1754	0.11122	0.22154	0.75579	0.02363	0.37728	-0.11579	-0.39014	0.27855	0.90387	0.74324	0.2801	-0.61616	-0.54214	-1.24258	-0.06714	-0.02643	0.24061	-0.33746	0.40843	-0.1818	0.54926	0.33156	0.18429	0.18957	-0.12614	0.30736	-0.29769	-0.93533	-0.37566	-0.17649	-0.61512	0.25634	0.76632	0.73867	-0.48831	-0.28636	-0.39495	0.00676	-0.14824	0.14157	0.28509	0.20636	0.22614	-0.43086
YGL113W	-0.07439	-0.18653	0.19454	0.42296	1.21328	0.23191	0.63996	0.48772	0.15812	0.30818	0.42646	0.6403	0.23245	-0.57825	0.14429	-0.6661	-0.14292	0.00144	-0.43021	-0.44805	0.2992	-0.14807	0.78634	0.69092	0.24835	0.13883	-0.42723	0.2931	-0.93419	-1.18301	-0.00909	0.3747	-1.46833	0.10395	1.3752	0.9911	-0.37285	-0.08464	-0.05178	0.09414	0.03619	0.52406	0.11336	0.31262	0.21341	-0.14147
YLL024C	-0.29405	-0.46578	-0.10889	0.06182	2.12574	1.1699	0.3355	-0.08621	0.23573	0.1923	1.34174	1.11123	-0.04255	-0.76227	-0.69138	-1.10979	0.3411	0.44106	-0.39443	-0.37218	0.35859	-0.10717	1.02183	0.96225	0.07734	-0.00867	-0.29595	0.09932	-0.54226	-1.38007	-0.77967	-0.23002	-0.36173	0.75605	0.81149	0.57909	-0.68148	-0.35148	-0.14218	-0.46238	-0.07357	0.38923	-0.07061	0.1311	0.05931	-0.29947
YLL007C	-0.56833	-0.64376	0.74717	0.18373	0.83926	-0.42958	0.60048	-0.01024	0.14204	0.54368	0.99885	0.72797	0.39781	0.54626	-0.53431	-1.20865	1.19426	1.65591	2.67654	-1.26611	0.34104	-0.95247	1.02972	0.17289	-0.91883	-0.24035	-1.68803	-0.1603	-0.25133	-0.51976	-0.22247	0.11979	-0.68349	0.14037	1.63529	1.2236	-0.35271	0.00975	-0.60183	-0.12435	-0.63643	0.41389	0.3987	-0.06142	0.11889	-0.83505
YNL176C	0.00303	-0.04502	0.27546	0.78384	0.27883	-0.15642	0.47955	-0.1056	0.51247	0.28315	0.26806	0.65128	0.07211	-0.5199	-0.88819	-1.15543	-0.26508	-0.01404	-0.64552	-0.71779	0.22617	-0.25636	0.7273	0.91171	0.42402	0.16497	-0.4689	-0.0405	0.037	-0.67179	-0.58188	-0.14646	-0.99515	0.4918	0.55447	0.52848	-0.45031	-0.20552	0.11222	-0.09323	0.14059	0.77541	-0.30859	0.17974	-0.11996	-0.25036
YNR053C	-0.37183	-0.48515	0.56335	0.98137	0.21006	0.11327	0.48227	0.0426	1.04008	0.29425	1.31696	1.04471	-0.39169	-0.36627	-0.3149	-0.5914	0.06538	-0.20072	-0.72728	-0.00604	0.32577	-0.20777	0.5109	0.6581	0.52154	0.26958	0.35648	0.52002	0.10802	-0.74889	-0.62344	-0.37309	-0.59912	0.18843	1.66855	1.29678	-0.50001	-0.13312	0.24389	-0.28149	0.83057	0.4752	-0.69425	0.15333	0.13045	-0.22042
YNL293W	-0.02209	0.0256	-0.0103	0.36755	-0.47771	-0.17512	0.1515	-0.44277	1.37022	0.32263	0.85523	0.47895	0.15367	-0.32939	-0.66242	-1.16716	0.29809	0.10614	-0.67634	-0.1498	0.5629	-0.30846	-0.39865	-0.16603	0.53791	0.20464	-0.18281	0.25181	0.31396	-0.50536	-0.65445	-0.13886	-0.55248	0.40455	0.81406	0.57529	-0.45684	-0.10971	0.09816	-0.05587	0.15205	0.69756	-0.35483	0.0983	-0.13012	-0.23634
YOR275C	0.46498	0.42733	0.60176	1.01388	0.29751	0.15	0.24029	-0.19598	1.19119	0.10331	0.66726	0.44805	0.17483	-0.61465	-0.37158	-1.10481	0.19137	-0.06072	-0.53711	-0.17929	0.57974	-0.17327	-0.92989	-0.6173	0.40966	-0.14665	-0.18796	0.11119	0.24574	-0.4055	-0.41395	0.0888	0.14787	0.96212	0.29817	0.33094	-0.47382	-0.15795	-0.08289	-0.18526	0.10794	0.23579	-0.32217	0.00065	-0.09357	-0.45013
YCR061W	-0.03468	-0.1041	0.54038	0.84433	0.73774	-0.0995	0.37396	-0.31626	1.26769	0.18724	0.69678	0.61943	0.02198	-0.6134	-0.71397	-1.20457	0.36137	0.25807	0.14446	-0.56895	0.65816	-0.20052	-0.62456	-0.38335	0.43723	-0.15093	-0.40663	0.01328	-0.08003	-0.44183	-0.4568	0.32976	-0.50291	0.72984	-0.13431	0.36752	-0.36609	0.02003	0.10725	0.25214	-0.10867	0.34468	-0.43781	0.08899	-0.12636	-0.26755
YPL104W	-0.00432	-0.46899	0.2186	0.36214	0.36164	-0.20631	0.25011	-0.21717	1.26068	0.21416	0.3411	0.49244	0.1414	-0.48251	-0.98899	-1.26703	0.47967	0.06616	0.44859	-0.77692	0.83463	-0.13929	-0.32978	-0.33119	0.34401	-0.22324	0.09726	0.2012	-0.19414	-0.41897	-0.59747	0.47247	0.04498	0.99957	-0.91237	0.4785	-0.96266	-0.25483	-0.21955	0.2349	-0.0641	0.48775	-0.15991	0.11959	-0.12066	-0.64825
YOR147W	0.29371	0.96181	1.96783	1.99548									-0.03594	-0.40965	-0.83761	-1.06369	-0.32816	0.55501	0.37079	0.04252	0.53382	-0.27077	-0.3695	-0.64428	-0.34672	-0.44074	-0.30582	0.21102	0.34866	-0.386	0.2401	0.7144	0.54875	0.77716	-1.16683	-0.05231	-0.64267	-0.27902	0.25609	0.3138	-0.01763	0.21518	-0.44949	-0.15517	-0.11863	-0.13335
YNL299W	0.11856	-0.21555	0.3032	0.64454	-0.32036	-0.50767	0.14445	-0.58523	1.2818	0.29113	1.00948	0.69985	0.03101	-0.3069	-1.68073	-1.22588	-0.2756	-0.57245	-0.55132	-0.14437	0.83006	-0.33581	-0.13576	-0.51988	-0.17259	-0.19468	0.22682	0.43966	-0.49579	-0.7567	-0.19628	0.29347	-0.23935	-0.07878	-0.59615	-0.56651	-0.8627	-0.28745	-0.04731	0.46367	0.10701	0.45713	-0.62501	0.23274	-0.19216	-0.1207
YBR123C	-0.27099	-0.50462	0.00219	0.23133	-0.47928	-0.93717	0.16746	-0.64803	1.19251	0.35282	1.21577	0.92687	0.85761	0.12229	-1.13803	-0.477	-0.15105	-0.57081	-0.15128	-0.28921	1.33578	-0.00744	0.33159	-0.31513	0.39169	-0.10595	1.88842	1.71008	-0.37865	-0.77712	-0.16714	0.55707	-0.09	-0.45967	-0.74525	-0.06947	-0.41554	0.00257	-0.24461	0.58897	0.03387	-0.28217	-0.55158	0.00628	-0.35493	-0.30601
YBR215W	1.09711	1.08245	-0.90636	0.24797	-0.3901	0.3267	0.32153	-0.12323	1.48051	1.13517	1.35441	1.46158	0.69135	0.46795	-1.5619	-0.5118	0.26993	-0.0865	0.1861	-0.08526	1.9802	0.34961	1.26506	0.30051	1.03984	0.4738	1.15498	0.80915	-0.4404	0.53384	1.68791	3.54855	0.56174	0.10137	0.20111	0.74217	-0.85056	0.61754	0.55951	1.05999	0.03596	0.2742	-0.60703	0.58541	0.08975	-0.09043
YFR009W	-0.49985	0.00884	0.6437	0.42364	0.99433	0.72704	-0.31711	0.15278	-2.23398	0.31676	0.16343	0.6514	-0.4801	0.15511	-0.61222	-0.50618	0.37221	0.32397	1.59459	-0.0769	1.02497	0.09246	-0.86152	-0.44934	-0.44722	-0.30368	0.17091	0.46153	0.59394	-0.37621	0.20248	0.37633	1.11529	0.109	-0.72665	0.51158	-0.5508	0.66177	0.51345	0.73627	9e-05	0.55089	1.36617	1.02193	0.0077	-0.3798
YPL240C	-1.02428	-1.13495	0.44832	0.48295	1.08377	0.74567	0.48033	0.23945	-0.86453	0.44805	1.26873	1.26033	-0.3487	-0.03543	-0.76668	-0.66742	0.3236	0.36775	-0.09337	0.04068	0.8504	-0.17155	-1.05899	-0.66888	-0.1735	0.07829	0.30321	0.70553	-0.57454	-1.15029	0.35673	0.18879	-0.0236	0.28906	-1.46095	-0.16539	-0.7325	-0.12409	-0.56501	-0.06126	0.02266	-0.1368	0.91928	0.55141	-0.42414	-0.57527
YGL086W	-0.28376	-0.77818	1.08651	0.43221	1.59716	0.5694	0.34213	0.07004	-0.09978	0.18128	0.9827	0.74643	-0.03043	0.05846	0.16332	-0.4166	0.59043	0.04783	-1.21599	-0.61183	0.99964	-0.08085	-0.41645	-0.70925	0.50266	0.46476	0.80107	0.62074	1.14095	-0.41984	-0.29639	-0.79707	-0.02012	-0.78845	-0.05318	-0.02072	-0.39789	-0.15952	-0.15835	-0.21416	0.70285	0.07774	0.20498	0.43349	0.27223	-0.42667
YMR006C	-0.17905	-0.39964	0.61403	0.71383	1.14244	0.35777	0.57452	0.01431	-0.31883	0.24313	0.77241	0.70357	-0.1892	-0.57376	-0.65986	-0.70009	-0.35525	-0.47903	-0.24679	-0.11779	0.22403	-0.18722	-0.6077	-0.38127	0.51075	0.10306	0.30692	0.32763	0.16982	-0.85874	-0.30128	-0.47685	-0.29314	-0.16561	0.00985	0.05165	-0.75761	-0.55807	-0.13732	0.17537	0.59747	0.36867	0.33777	0.39857	0.26092	-0.20922
YOR076C	-0.34793	-0.67056	0.5177	0.45768	1.13424	0.31199	0.39675	0.18377	-0.21963	0.41358	0.33485	0.64793	-0.23142	-0.54108	-0.69148	-0.96938	-0.28896	-0.28543	-0.1236	-0.53485	-0.12894	0.0667	-0.83428	-0.14561	-0.03761	0.15137	-0.0028	0.35002	-0.00051	-0.80373	-0.7774	-0.80786	-0.59311	0.10812	0.47624	0.26672	-0.44933	-0.23841	-0.25515	-0.0843	0.2091	-0.03527	0.14331	0.34373	-0.02747	-0.49298
YHR178W	-0.25334	-0.15803	0.62225	1.08196	1.11252	0.29701	5.27834	5.06914	-0.2986	0.20516	0.40544	0.51454	7.21373	6.82211	0.25444	-0.02298	1.08432	1.25892	-0.45333	-0.46432	0.13333	0.02537	5.26538	4.21238	-0.01958	0.34608	3.10311	3.58045	0.14642	-1.01138	1.97012	1.83112	-0.12468	0.29908	1.17468	0.78487	1.03401	0.90573	1.92645	1.72095	0.40018	0.21106	0.22768	0.47805	3.30419	2.86831
YDR176W	-0.37983	-0.64683	1.16615	1.32297	1.90152	0.93251	3.37998	2.83635	-0.33129	0.20272	1.35772	1.24634	1.09059	0.92709	0.7277	0.66577	-0.16879	0.11661	-0.35599	0.0299	0.48673	0.3744	0.57922	0.91777	0.73125	1.091	-0.20717	0.40011	0.65428	-0.45212	-0.29078	-0.20678	0.10318	0.6328	1.7679	1.3496	-0.06738	-0.07014	-0.18751	-0.47095	0.49667	0.59036	-0.14234	0.25868	0.4219	0.5836
YPL029W	-0.17337	-0.03668	0.39075	0.77916	1.48345	0.15866	0.05548	-0.26372	-0.85039	0.21828	0.72844	0.63179	0.12089	-0.14818	-0.53924	-0.90159	-0.26803	-0.385	-0.52883	-0.42615	-0.00215	0.02729	0.59966	0.45818	0.30462	0.07729	-0.3062	0.03415	0.36018	-0.74889	-0.48364	-0.40915	0.22036	0.3448	0.57996	0.27968	-0.28566	-0.36895	0.12052	-0.38334	0.46559	0.57173	0.06919	0.22447	-0.15112	-0.15519
YBR019C	-1.03206	-1.3233	1.40182	0.04152											-3.08684	-3.47599
YEL053C	-0.00904	-0.04238	0.05701	0.51041	0.58362	0.34609	0.14832	-0.19654	-0.04875	0.18295	0.22154	0.42446	0.36719	-0.33311	-0.42748	-0.79199	-0.22367	-0.16093	-0.66074	-0.56913	-0.3971	-0.01626	0.31318	0.60503	0.30591	0.17158	-0.17442	0.07864	0.40028	-0.40456	-0.70729	-0.28099	0.32691	0.38848	0.6474	0.12398	-0.15619	-0.23731	0.31366	-0.30797	-0.02919	0.54771	-0.29687	0.06505	-0.40056	-0.12636
YLR035C	-1.31628	-1.04268	2.20831	0.65051									0.1545	0.06457	-0.69053	-1.2727	1.57768	2.38421	3.05188	-1.23033	-0.27515	-0.9722	1.16564	0.21872	-1.75122	-0.90883	-2.57228	-0.65167	-0.19673	-0.15663	-0.3422	0.4459	-1.03647	1.00417	1.54957	1.20689	-0.33235	-0.10676	-0.65598	-0.62061	-1.75826	0.83903	0.43092	-0.35706	-1.28065	-1.11366
YKL112W	-1.3462	-0.87438	2.83726	1.65221									6.96514	9.39139	2.08368	3.18257	-0.36608	3.49675	6.39438	4.50475	0.31428	1.8775	0.27376	1.96637	4.99666	6.43539	1.94674	3.85397	-2.78636	-0.3283	-0.43728	3.10821	2.33411	4.18154	3.73288	4.10426	2.59013	4.08308	-2.5715	-0.32912	-0.90886	4.94394	-2.04589	0.66392	-1.07673	0.72799
YLR072W	-1.11108	0.01638	2.26294	1.33867																										1.39817		1.26991	0.10935	0.55981	1.17124	0.92982
YMR154C	-0.12439	-0.18951	-0.26217	0.29341	0.29124	0.04706	0.21385	-0.13292	1.22156	0.19883	1.14622	0.80672	0.27822	-0.42882	-0.81746	-1.12755	0.08246	0.24779	-0.14614	-0.73829	0.25536	-0.06787	-0.46206	-0.17237	0.1008	0.03652	-0.16966	0.32393	-0.02483	-0.06901	-0.47012	0.34278	1.12238	1.42585	-0.49215	-0.0035	-0.71101	0.06623	0.21207	0.0926	-0.09492	0.56667	0.1162	0.16559	-0.46038	-0.65487
YDR333C	-0.23862	-0.16453	-0.31889	0.32902	-0.66015	-0.34388	0.0357	-0.30987	1.1446	0.07692	0.40561	0.49675	0.28817	-0.14392	-1.14693	-1.17781	0.09764	0.04908	-0.77343	-1.04233	0.73556	0.07181	-0.25445	-0.00227	0.47527	0.26443	0.14327	0.35787	-0.2715	0.02681	-1.24662	0.8371	1.21978	2.02079	-1.71494	0.33019	-1.00298	-0.48446	-0.13987	-0.26763	-0.03424	0.14157	0.53346	0.2251	-0.7053	-0.86999
YFL047W	-0.15725	-0.19144	-0.09869	0.75759	-0.26592	0.41692	0.00161	-0.10373	1.01964	0.112	0.43523	0.42062	-0.30225	-0.68099	-0.74688	-1.16821	-0.22186	0.25546	-0.42538	-0.20301	0.57686	-0.42208	0.03687	-0.25625	-0.51602	-0.44467	-0.20067	0.56027	1.35363	1.78039	-1.19671	0.06621	2.43438	1.89182	-1.71494	-0.09149	0.03685	0.41689	0.04364	0.34449	-0.43166	-0.54633	-0.30455	-0.27868	-0.01203	-0.09118
YOR249C	0.02454	0.09257	0.11769	0.59482	-0.65758	-0.46673	-0.18289	-0.57921	1.22598	0.28341	0.91469	0.49987	0.1046	-0.37185	-0.51191	-1.0807	0.19174	0.4687	-0.03697	0.9069	0.41275	-0.33014	0.14827	-0.21568	-0.05472	-0.35951	0.36379	0.29881	1.22179	0.23817	-0.8293	-0.35296	0.60629	0.03468	0.23399	0.05157	-0.70451	-0.29088	-0.28621	-0.23329	0.51443	0.00779	-0.20699	-0.0942	-0.41486	-0.03642
YDR211W	-0.35629	-0.43964	-0.00373	0.11869	-0.82968	-0.18755	0.06982	-0.4355	1.20157	0.60049	0.71057	0.79264	-0.28883	-1.14867	-1.49152	-1.58713	0.15197	0.21827	0.09682	0.25034	1.11102	-0.40674	0.06193	-0.15384	0.23913	-0.57987	0.5145	0.12495	0.03592	0.0388	-0.63127	0.57824	-0.78417	-0.86311	0.07661	-0.56085	-0.67508	-0.18521	-0.3664	0.03176	0.19815	0.26978	-0.99323	0.29553	-0.60989	-0.26482
YJL034W	-0.97806	-0.16834	1.96172	1.52148		6.63363	2.4166	5.5353		0.49727		1.20293	0.26326	-1.56892	-3.55999	-2.79106				-0.80437	1.06993	-1.65262			-0.09907	-0.3871	1.49226	1.62104	0.30597	-1.67331	0.65661	-0.16958	0.06921	-0.80234	0.9704	0.25875		0.42309		0.45783	-4.32099	1.48021		3.30975
YNL167C	-0.6467	-0.78159	-0.12027	0.06942	1.10253	-0.00401	0.01338	0.19383	-0.82449	0.33149	0.53533	0.43847	-0.88776	-0.32503	-1.16618	-0.76041	-0.05913	-0.43667	-0.47217	-0.9732	-1.88688							1.12214	0.47905	-0.27723	0.28958	-0.26031	0.24451	-1.19748	-0.6063	-0.41731
YMR232W	-0.42237	0.10236	0.60795	1.06642	1.35201	0.62559	0.30893	0.26891	-0.56358	0.42451	0.84437	0.81038	-0.23868	-0.14676	-0.49405	-0.38301	-0.04442	-0.41294	-0.30714	-0.15902	0.29526	-0.28974	-0.90958	-0.85558	-0.01455	0.094	0.37681	0.4054	-0.90207	-1.30284	0.33619	-0.04189	-0.13675	0.57086	0.15937	0.42518	-0.88946	-0.47374	-0.28684	-0.18168	0.95321	-1.14892	0.64053	-0.31426	-0.55961	-0.53315
YOL117W	-0.18075	-0.06235	1.01244	1.28259	1.59467	1.1866	0.14718	0.18311	-1.21433	0.19586	0.17832	0.24681	-0.21014	-0.19211	-0.58264	-0.71393	-0.14778	0.05136	-0.31115	-0.02574	0.21227	-0.35059	-0.66422	-0.69288	-0.17288	-0.15786	0.10629	0.30447	-0.33643	-0.95564	-0.25447	-0.30065	0.12034	0.11714	0.39645	0.26851	-0.45874	-0.466	-0.03616	-0.27455	-0.15852	-0.1046	0.73615	0.38869	0.08214	-0.3948
YOR054C	0.09742	0.22797	0.79312	0.79015	1.29986	0.43226	-0.12644	-0.24687	-0.52389	0.34844	0.05577	0.35975	-0.15514	-0.16245	-0.82153	-0.86595	-0.57983	-0.45515	-0.25676	-0.38576	0.25197	-0.25045	-0.29223	-0.39824	0.17619	0.07034	-0.2631	0.18381	0.07781	-0.84856	-0.16683	-0.30065	0.11253	0.19469	0.54962	0.1277	-0.26029	-0.32387	0.38355	-0.01393	0.26914	0.06533	0.5085	0.33725	0.10671	-0.09458
YBR280C	-0.3754	-0.52802	1.21384	1.415	0.78508	0.09437	0.28723	-0.2678	-0.05328	0.23582	1.04021	0.89137	-0.28751	-0.06309	-0.50447	-0.31259	-0.18912	-0.73749	-1.18227	-0.45947	-0.28241	-0.19349	-0.30877	-0.47239	0.37954	0.79044	-0.15666	0.36531	0.69438	-0.70042	-0.63394	-0.90914	0.21671	-0.0782	0.67902	0.07806	-0.05203	-0.45005	0.23405	-0.56621	0.91229	0.56488	-0.36512	0.36838	0.06505	-0.52813
YLR427W	0.33112	0.40587	0.74644	0.96317	1.42135	0.63931	-0.0335	-0.11664	-0.46669	0.20379	-0.07544	0.08714	0.37113	0.06842	-0.48999	-0.46615	-0.30447	-0.05569	-0.29918	-0.57432	-0.04534	-0.0853	-0.07096	-0.18684	-0.07052	-0.01011	-0.76569	-0.26511	0.14158	-0.89045	-0.62428	-0.47981	0.3184	0.31718	0.51571	0.17435	-0.27973	-0.10032	0.0426	0.01562	-0.07973	0.21857	0.4805	0.17368	0.06303	-0.00601
YGL099W	-0.41858	-0.45183	1.07658	1.14251	1.41691	0.18499	0.32979	-0.21746	-0.29919	0.28102	0.92141	0.71601	-0.27698	-0.48417	-0.72696	-0.95703	-0.5206	-0.51236	-0.5786	-0.85351	-0.38406	-0.08561	0.29942	0.09396	0.23253	0.2229	-0.65783	-0.20172	0.14294	-0.64	0.0342	-0.02524	0.00365	-0.07865	0.41922	0.0436	-0.13265	-0.16493	0.14349	-0.15234	-0.14153	0.57332	0.20383	-0.01794	-0.31217	-0.29318
YAL011W	-0.27368	-0.18442	0.27202	1.22335	0.58607	-0.25016	0.61597	0.13661	-0.7159	0.27779	1.11147	1.06388	-0.77185	0.49331	-0.29375	0.21503	-0.54678	-0.84505	-0.72196	0.6102	-1.29448	0.18342	0.64347	0.66521	0.47234	0.96808	-0.21598	0.59457	1.03945	-0.03581	-0.39487	-0.45724	0.95286	0.17154	0.1319	-0.18313	-0.07824	0.12378	0.14615	-0.0566	0.11986	1.23059	-1.49154	0.04053	-0.41979	0.11939
YDR194C	0.2235	0.19138	0.10109	0.55586	1.33649	-0.11562	0.50052	-0.36967	-0.25018	0.05941	0.60425	0.54999	-0.3222	-0.64539	-0.10991	-0.57671	-0.18519	-1.23928	-1.37451	-0.26092	-1.63452	-0.45208	-0.1504	-0.44743	0.54966	0.88153	-0.03893	0.37451	1.30481	-0.30864	-0.78135	-1.06245	0.69944	-0.19414	0.47864	-0.33303	0.2956	-0.50366	1.10486	-0.18454	0.94636	0.70803	-1.50356	-0.60649	-0.57858	-0.63512
YOR350C	0.08697	-0.10871	-0.29039	0.04181	0.00911	-0.01045	-0.16905	-0.14696	0.03992	0.20114	0.25179	0.53506	0.07295	-0.49254	-0.64755	-1.03813	-0.24882	-0.07209	-0.71085	-0.64154	-0.55504	-0.38592	-0.64592	-0.51799	0.19016	0.00259	-0.4329	-0.10699	1.0722	0.2646	0.32017	0.24917	0.07395	0.25202	-0.07259	-0.39761	0.32406	0.30806	0.58415	0.32049	-0.47521	0.6627	-0.33305	-0.3297	-0.75736	-0.4833
YOR181W	0.11741	0.1245	-0.28472	0.17788	-0.3772	0.06776	0.34251	0.12108	0.54587	0.18813	0.21303	0.54872	0.07448	-0.80094	-0.67527	-1.08357	-0.49583	0.00602	-0.87741	-0.68819	-0.25511	-0.17782	-0.4216	-0.37239	0.04785	-0.31952	-0.40567	-0.32418	0.53591	0.20574	0.30881	0.47993	-0.28412	0.47368	-0.10154	-0.42654	0.16247	0.51472	0.40564	0.46295	-0.31183	0.84369	-0.44681	-0.28927	-0.88222	-0.27934
YGL066W	-0.02592	-0.06011	-0.31525	0.10245	-2.03161	-0.69533	-0.17354	-0.4323	0.85047	0.13482	-0.0831	0.54041																					0.12034	0.8551	0.97312	0.89686
YEL062W	-0.46207	-0.67173	0.60337	0.45268	-1.06473	-0.50537	0.06613	-0.3687	1.00262	0.18091	1.02853	0.73351	-0.33369	-0.66291	-0.37698	-0.49977	4.88062	5.52382	-0.11955	0.6194	1.56364	0.35302	-0.0091	-0.28808	-0.27385	-0.1653	3.72278	4.54875	0.14495	-0.16759	-0.57937	0.37251	0.78517	0.89171	-0.07517	1.05329			-0.00439	0.75516	0.11316	0.05395	1.53339	1.15023	0.04994	0.05956
YDL224C	0.73598	0.52346	-0.30217	0.38713	-0.94426	-0.51273	-0.03354	-0.75523	1.5922	0.35734	1.11723	0.60749	0.47634	-0.9228	-0.60561	-0.78089	0.60659	0.42908	-0.83784	0.17451	1.37703	-0.07831	0.3118	-0.14878	0.52173	-0.12737	0.8214	0.39746	-0.17497	-0.25945	-0.49823	-0.25442	0.63614	-0.1453	-1.28172	-0.28929	-0.81637	-0.18231	-0.03947	0.78965	-0.0383	0.16965	0.13154	0.37226	0.08751	0.37556
YDL203C	-1.50605	0.09121	2.26766	1.80778		5.24	2.38099	5.3055					0.86703	0.72637	-0.92294	-0.23012	0.26693	-0.0911	-0.18855	0.24509	0.89353	-0.1852	1.0312	0.17243	0.76965	0.21999	0.98303	0.53161	-0.6896	-0.28114	1.47219	1.78401	1.43945	0.08094	0.28315	0.21038	-0.63255	0.70149	0.26419	0.70604	0.21195	0.35769	-0.6545	0.52143	0.12249	0.22439
YDL176W	-0.63923	0.18607	1.61138	1.71183					-3.14327	-0.5092	1.59191	1.61281	-0.20719	-0.54992	-0.41538	-0.6272	-0.29211	-0.81885	-0.93545	-1.29204	1.81796	-0.81438	0.01244	-0.25262	0.91227	1.20323	0.65207	0.91617	0.9436	-0.1501	-1.1087	-1.27963	1.11829	-1.3608	0.52465	0.02681	-0.87451	-0.26602	1.12362	-0.51364	0.99202	1.69724	1.18355	2.88075	0.21585	0.48487
YLL029W	-0.76895	-1.24946	0.99089	0.01434	2.01459	0.81232	0.01193	-0.03161	-1.89534	0.47585	0.43946	0.74411	-0.4474	0.39543	-0.36961	0.12208	0.10255	0.13413	-0.19319	-0.01838	0.12942	-0.5246	-0.35847	-0.68392	0.30436	0.12078	0.47732	0.63607	0.03198	-0.76463	0.38639	-0.10019	0.46999	0.36351	-0.26032	0.08188	-0.51388	-1.23772	0.34177	-0.76906	0.47709	-1.0186	0.24833	0.4702
YNL021W	0.12294	-0.16448	0.52066	0.37666	1.15112	0.44047	-0.45614	-0.2319	-0.58489	0.13536	-0.20823	0.32187	-0.09832	-0.17345	-0.35552	-0.19894	-0.34609	-0.50631	-0.67964	-0.49635	-0.25503	-0.2994	-0.5355	-0.77084	-0.12369	0.0083	-0.31323	0.08265	-0.15127	-0.78258	-0.23957	-0.21675	0.5329	-0.40013	0.04384	-0.159	-0.1589	-0.13088	0.0058	-0.28734	-0.07263	-0.14765	0.10981	0.27814	0.00144	-0.23504
YDL234C	-0.10403	-0.1108	0.93719	0.50623	0.93266	0.46857	0.07059	0.08801	-0.5618	0.36403	-0.43931	0.22212	-0.11773	-0.0982	-0.4628	-0.49196	-0.7632	-0.47785	-0.27204	-0.34704	0.00879	-0.27077	-0.18318	-0.35215	0.19924	0.19587	-0.36801	-0.01726	0.13198	-1.23803	-0.0264	-0.46394	-0.07508	-0.22028	0.51407	0.15433	-0.07912	-0.29749	0.06809	-0.27668	0.53508	0.22112			0.09539	0.00091
YBR131W	0.17196	0.07971	1.05097	1.13142	1.32502	0.62608	0.83143	0.29994	-0.35816	0.17677	0.42383	0.51533	-0.02162	-0.28074	-0.70979	-0.63075	-0.44294	-0.39899	0.36851	-0.41046	-0.25965	-0.05429	-0.09084	-0.18684	-0.49921	-0.021	-1.16064	-0.23185	-0.33278	-0.83872	0.1216	-0.30166	0.32174	0.31799	0.29139	0.01202	0.14583	-0.00632	-0.16349	0.17685	0.1804	0.6779	1.00237	0.41929	-0.18196	-0.13341
YDR221W	-0.58016	-1.82696	1.72372	-0.4352									0.15623	-0.31476	-0.03229	-0.12728	0.32626	0.46768	-0.42508	-0.51817	0.50564	0.80218	2.52048	1.77019	-0.19435	0.02563	-1.03972	-0.15521	0.33344	-0.30626	-0.41312	-0.43671	-0.42469	-0.22301	0.59539	-0.01707	0.2292	0.29771	0.18098	0.02695	-0.81439	0.31695	0.69922	-0.04867	-0.25937	-0.18474
YBR007C	0.19384	0.09656	0.65609	0.61348	1.56876	0.17731	0.06253	-0.19875	-0.90874	0.15967	0.02989	0.24973	0.19558	-0.18853	-0.86988	-0.93458	-0.59483	-0.20379	-0.46875	-0.60238	-0.34864	0.09835	0.40926	0.03464	-0.09629	0.01733	-0.98252	-0.26441	0.93238	-0.04211	-0.30348	-0.44995	-1.15481	-0.33308	0.33284	-0.30396	-0.08517	-0.28308	0.22407	-0.092	-0.40675	0.37068	0.32727	-0.35702	-0.39875	-0.27765
YDL214C	-0.165	-0.02008	0.69028	1.04626	0.60781	-0.10389	0.3074	0.0755	-0.31569	0.23734	-0.41346	-0.04712	0.14534	-0.15563	-0.7116	-0.86877	-0.47828	-0.04684	-0.61035	-0.51391	-0.49129	0.03881	0.18023	-0.15659	0.17127	0.05714	-0.90975	-0.48064	0.20396	-0.01413	-0.16381	-0.10092	-2.51785	-0.62259	0.43664	-0.25088	0.28875	0.09748	0.39058	0.16463	-0.69299	0.71437	-0.54529	-0.49438	-0.94542	-0.32811
YFR022W	-0.09672	0.24666	0.3299	0.66398	0.90497	0.10743	0.03863	-0.34121	0.09735	0.27735	0.35591	0.43404	0.1957	-0.30176	-0.50631	-0.76982	-0.49105	-0.12293	-0.8315	-0.26692	-0.81308	-0.09245	-0.29523	-0.59356	0.32832	0.17687	-0.7604	-0.47366	0.65704	-0.10009	-0.77348	-0.65408	-2.27305	-0.41106	0.23603	-0.37944	0.3049	0.13373	0.86051	0.48862	-0.80348	0.14157	-0.66018	-0.82863	-0.60481	-0.30043
YOL141W	0.13397	0.18898	-0.14237	0.14784	-0.58568	0.21377	0.17805	0.0561	-0.2743	0.33649	-0.06436	0.32586	0.15699	-0.36669	-0.43682	-0.89025	-0.20988	-0.152	-0.99731	-0.46829	-0.97665	-0.20013	-0.61512	-0.71632	0.26605	0.29147	-0.7923	-0.33601	0.96021	-0.0644	-0.32872	-0.30376	-2.26559	-0.36	0.14474	-0.35725	0.44688	0.29885	0.84216	0.61551	-0.18555	0.69193	-0.60694	-0.72911	-0.68576	-0.5196
YER040W	0.43308	0.50812	-0.1169	-0.14972	0.21136	0.46098	0.37089	0.34865	0.19149	0.40726	0.45877	0.60648	0.44962	-0.2148	0.13044	-0.34707	0.44367	1.3294	-0.79773	0.38255	0.08828	0.32083	0.676	0.32374	0.83955	0.64614	-0.34581	-0.26889	0.91572	0.06247	0.18796	-0.16744	-3.49831	-0.16898	0.47199	-0.08948	1.02434	0.62782	1.06593	0.61984	-0.78174	0.58904	-0.19767	-0.55525	0.12075	0.00705
YPL106C	0.71723	0.77256	1.4671	2.10554	1.44687	-0.42686	2.00317	0.92557	0.70607	0.30694	2.57978	1.81403	-1.00016	0.1752	-0.32116	-0.29037	-0.32019	0.19504	0.08186	0.47834	-2.07305	-0.51908	1.09782	-0.59656	0.4653	0.73684	0.16168	0.20282	1.59115	0.06091	0.43486	-0.34124	1.61874	0.50014	-0.75506	-0.53757	0.29432	-1.00661	-0.31759	-1.8912	1.34066	3.41387	-2.35957	-0.32284	0.41653	1.40738
YKL135C	-0.13593	0.27332	-0.83918	0.10179	-0.41697	-0.08352	0.05546	-0.12369	0.37615	0.35891	0.28665	0.66944	0.05171	-0.43731	-0.81427	-0.73716	0.11875	0.42455	-0.04797	-0.27405	-0.11595	-0.29157	-0.2765	-0.6248	-0.01983	-0.85337	-0.47834	-0.90321	-0.01257	0.1802	-0.01958	0.74037	-3.32126	0.00449	-0.33525	-0.29278	0.41829	0.63061	-0.00202	0.25827	-0.59074	1.06724	-1.8601	-1.27167	-1.35074	-0.21316
YHR031C	-0.72757	0.11221	2.14561	1.67867									-0.06474	-0.6441	-0.79006	-1.08482	0.44026	0.99108	0.09682	-0.42873	0.33392	-0.21762	-0.41595	-0.72773	0.04558	-0.55656	-0.27873	-0.717	0.47707	0.22883	-0.27687	0.75664	-0.07593	0.16355	-1.67301	-0.54673	-0.2776	0.55983	0.09031	0.16536	-0.62117	-0.26338	-0.33305	-0.71299	-0.92825	-0.3398
YMR108W	-0.15834	-0.32974	-0.54326	0.02414	-1.65601	-0.14386	-0.21207	-0.14707	1.18815	0.35589	0.39722	0.80849	0.15148	0.01016	-1.13055	-0.98751	0.23598	0.36281	0.09682	-0.47118	0.66812	-0.05855	0.13829	0.04882	-0.56487	-0.53063	-1.0059	-0.23228	-0.18266	-0.00124	-1.04561	0.43662	2.50404	1.725	-3.00778	-0.41091	-0.99576	0.00185	0.1698	0.52964	-0.01927	-0.19689	1.69387	0.75579	-0.26933	-0.38579
YLR006C	-0.98171	0.76466	-2.00306	1.1846	-1.45729	0.2348	-0.86974	-0.18471	1.02847	0.42944	0.48217	0.7879	-0.03085	-0.43	-2.01877	-1.94962	-0.19174	0.68306	1.5374	0.90719	0.57634	-0.66584	-0.02398	0.02858	-0.43812	-0.12885	0.02717	0.56779	-1.38614	-0.56349	-1.27461	-0.82048	0.63718	0.92838	-1.24141	0.02395	-2.08956	0.47339	-1.13422	0.42232	0.03152	0.46437	0.72895	0.53286	-1.6136	-0.58821
YBR117C	-0.55447	-0.66806	-0.29342	-0.02445	-1.69052	-1.41343	-0.10888	-1.00491	1.2008	0.64755	0.76448	0.99142	0.21354	-0.05574	-1.58953	-0.83445	0.17471	-0.56941	-0.41758	-0.31237	1.08514	-0.06181	0.35007	-0.33265	-0.01341	-0.36731	0.76783	0.39082	-1.13572	-1.11939	0.62077	0.74878	2.12161	0.87701	-0.6108	0.06708	-0.81007	0.45623	-0.81499	0.45856	-0.09081	0.21275	-0.26983	0.45513	-0.2289	0.03063
YKL025C	-0.65774	-0.96238	0.66517	-0.185	0.56729	0.22132	-0.09282	-0.17918	-0.5858	0.39811	-0.01259	0.4372	-0.24235	0.04486	-0.41567	-0.42258	0.53374	0.08918	1.37561	-0.8386	0.60227	0.13878	-0.53963	-0.40687	-0.57611	-0.48041	-0.4199	0.38288	0.54115	-0.21152	0.65489	0.79122	2.56862	0.94016	0.25297	0.7546	0.18312	0.66446	0.32747	0.01357	0.09071	0.85345	1.0751	0.8715	0.46162	0.10019
YPL093W	0.38382	-0.95728	0.2352	-1.95159	2.27093	-1.60006	2.79629		-3.40752	-0.41625	1.44345	1.58027	-1.38679	-1.88628	-1.69144	-2.17366	-0.17734	0.90085	3.04356	-0.84276	2.14636	0.86695	1.08017	1.79383	-0.01927	-0.2909	-0.01618	0.03986	-0.43711	-0.29457	0.07035	0.45806	1.39689	0.35121	1.46364	1.60574	-0.66081	-0.26437			1.20266	0.41389	3.68877	2.57442
YBL009W	1.80237	2.31113	1.82809	2.7986						0.88694	2.87614	3.74485	0.04492	0.1891	-0.60093	-0.14702	-0.24075	-0.02053	0.07411	-0.42317	0.15281	-0.31965	-0.35484	-0.64598	-0.11863	0.39603	-0.18275	0.41878	-0.78562	-1.1549	-0.60823	-0.78049	-0.02867	-0.08309	0.37577	0.20424	-0.57993	-0.46053	0.07174	-0.31289	1.42263	0.15583	0.00441	-0.20031	0.37988	0.11334
YEL030W	0.15097	0.04327	0.68494	0.44006	1.3551	0.53855	-0.0876	-0.05296	-0.69272	0.28403	-0.18986	0.18653	-0.09626	-0.07914	-0.48882	-0.41961	-0.79548	-0.96299	-0.46413	-0.49278	0.03123	-0.31777	-0.3443	-0.5005	0.13658	0.05084	-0.05654	-0.05518	-0.19545	-1.14359	-0.55464	-0.89929	0.38071	-0.28639	0.39395	0.05097	-0.00788	-0.13191	0.20093	-0.06583	0.44314	-0.28274	0.22621	0.12694	0.01557	-0.31661
YBR212W	-0.49519	-0.2774	1.36894	1.65309	1.04592	0.00777	0.75143	-0.17033	0.28371	0.22563	0.91942	0.9506	-0.52297	-0.20349	-0.6965	-0.56265	-0.14114	-0.95967	-1.08332	-0.34641	-0.80278	-0.29042	0.25304	-0.32402	0.52684	0.82041	0.1777	0.35132	0.75328	-0.72663	-0.24394	-1.10375	0.65182	-0.7299	0.16383	-0.26567	-0.05511	-0.60193	0.37291	-0.93392	0.21617	-0.05428	-0.63602	0.1457	0.03597	-0.15717
YCR038C	0.03991	-0.16003	0.39951	0.08613	1.13013	0.23138	-0.27005	-0.08187	-1.56166	0.17556	-0.28192	-0.20213	-0.03301	-0.34334	-0.82583	-0.80365	-0.58311	-0.50513	-0.40068	-0.77968	-0.53825	-0.28662	0.08046	-0.29613	0.00451	-0.2183	-0.81891	-0.52147	-0.03316	-1.18774	-0.15268	-0.51408	-0.90142	-0.55074	0.29202	-0.1046	0.0808	0.04946	-0.3589	0.24227	-0.02627	0.05912			-0.04585	-0.0393
YIL046W	0.51292	1.72539	0.95369	2.72666	1.12959	0.38603	0.53828	0.41107	-1.2889	0.22517	1.27086	0.73151	-0.1446	0.00824	1.24372	1.25209	0.34747	-0.40372	-1.41176	0.11567	-0.87588	0.24934	0.66478	-0.11201	0.83598	0.75639	-0.20998	0.56099	1.30842	0.06143	-1.07339	-1.24619	-0.73326	-0.02368	1.30374	0.54236	0.29412	-0.37775	0.37918	-0.01851	-0.47221	0.36113	-0.58775	-0.677	0.05271	0.42589
YDL070W	-0.24514	0.08576	0.58693	1.13702	0.88528	0.55932	-0.16519	-0.05652	-0.65475	0.25641	-0.05956	0.13857	-0.07028	0.15203	-0.36441	-0.40354	-0.11484	-0.33849	-0.71907	0.20796	-0.66942	0.18944	0.04372	-0.17294	0.41207	0.75267	-1.27959	-0.52712	0.853	-0.06388	-0.45428	-0.6679	-2.75454	-0.49046	0.30511	-0.24792	0.44378	0.16295	0.75371	0.6069	-0.50035	0.63547	-0.60052	-0.90994	-0.29812	-0.38597
YML020W	-0.8124	-1.37252	2.28435	0.38888									0.1561	-0.11398	-0.65298	-1.19316	0.70722	1.89374	3.58332	-0.94326	-1.29448	-0.82044	0.26417	-0.71235	-3.86781	-2.20097	-5.14852	-3.70986	-1.22444	-0.34812	0.62497	0.19212	-5.4154	0.98383	1.29735	0.5911	0.74713	0.31378	-0.83443	-0.05784	-4.20796	0.81089	1.21627	-0.69166	-2.28273	-1.05664
YDR380W	-0.27868	-0.37419	0.21145	0.424	0.31869	-0.00477	0.10827	-0.0405	-0.58424	0.0964	-0.28349	0.12839	-0.25299	-0.79787	-0.40606	-0.85703	-0.48911	-0.30715	-0.8223	0.10906	-0.43668	0.25221	-0.03329	-0.47961	-0.02678	0.13627	-1.38982	-0.87359	0.7755	-0.13483	-0.6411	-0.92393	-2.42529	-0.14895	0.21267	-0.27246	0.57236	0.01513	0.83732	0.17874	-0.55089	0.55747	-0.90665	-1.2012	-0.14236	0.23003
YAL048C	0.38163	0.06339	0.18677	-0.51788	1.32694	0.10488	0.27195	0.06762	-0.45466	0.03362	-0.28693	0.07704	-0.11298	-1.24122	-0.32743	-1.13179	-0.76686	0.32786	-0.5059	-0.83709	-0.21499	0.16644	-0.39261	-0.74816	0.09395	0.20044	-1.61163	-1.33919	0.20614	-0.26219	-0.40035	-0.89117	-3.62859	0.01606	0.16965	-0.13787	0.62591	-0.05608	0.9497	0.20682	-0.8754	0.25387	-0.24313	-0.87149	-0.1819	-0.3994
YPL161C	-0.12319	-0.07199	0.04454	0.08802	-0.75717	0.56173	0.26253	0.23221	0.76575	0.28599	1.16097	0.83552	0.01822	-0.64286	-0.45446	-0.99436	-0.11179	-0.16658	-1.07753	-0.28082	-0.41101	0.06031	-0.32645	-0.79727	0.12943	-0.14582	-1.04012	-1.17599	0.43052	-0.26149	-0.2919	-0.60978	-2.95053	-0.32129	0.25846	-0.28558	0.48832	0.02619	1.08531	0.56984	-1.05287	0.49082	-0.97176	-1.09955	-0.38865	-0.58072
YML056C	-0.47626	-0.73834	-0.22477	-0.16979	-0.63331	-0.16109	0.39501	0.45363	1.10287	0.24206	1.17893	0.76723	-0.00034	-0.35683	-0.57627	-0.92862	-0.21569	-0.17659	-0.80862	-0.25413	-0.95302	-0.42621	-0.16519	-0.72266	0.3447	-0.44772	-0.60324	-1.14537	1.04963	-0.03617	-0.52358	-0.62696	-2.17063	-0.08139	0.00956	-0.29765	0.35755	0.02279	1.18796	0.45332	0.04752	0.34233	-1.87158	-1.20095	-0.40307	-0.60331
YHL038C	-0.08597	0.04739	-0.01407	0.02608	-1.79366	-0.47541	-0.00258	-0.14907	0.94958	0.33557	0.11616	0.44254	-0.10109	-0.55883	-0.48087	-0.99596	-0.04367	0.25976	-0.80363	-0.49458	-0.03956	-0.24925	-0.43458	-0.88538	0.3699	-0.62429	-0.44072	-1.19434	0.65977	0.18207	-0.00568	0.06843	-2.67847	-0.08557	-0.12216	-0.26989	0.28839	0.32067	0.85525	0.48738	-0.15401	0.33324			-0.6698	-0.32019
YLR369W	-0.06033	0.08246	-0.22641	-0.04749	-0.70903	-0.04865	0.19922	0.20261	1.13932	0.38416	0.30251	0.44054	0.13209	-0.65431	-0.57695	-1.1685	-0.05111	0.55248	-0.73022	-0.5112	-0.43896	-0.65034	-0.3792	-0.94232	0.38467	-0.69917	-0.3781	-1.16932	0.47032	0.51035	0.06398	0.24636	-2.95555	-0.10484	0.18055	-0.0906	0.15853	0.40097	0.23195	0.13006	-0.20461	0.52194	-1.06657	-0.91269	-0.83371	-0.26625
YOR066W	-0.14789	-0.04131	-0.03268	0.32768	-1.09379	-0.27114	0.34168	0.12635	1.16466	0.37105	0.76213	0.62873	0.01894	-0.07545	-0.59344	-0.63903	-0.43117	-0.07861	-0.66702	-0.22999	-0.06022	-0.63619	-0.53146	-0.94463	0.18052	-0.4247	-0.19964	-0.68395	0.59272	0.3017	0.09256	0.44912	-0.24568	-0.16647	-0.66705	-0.31891	-0.08086	0.15063	0.3128	0.06992	0.10396	0.49873	-1.90423	-0.80374	-0.47934	-0.34508
YOL113W	0.12662	0.296	-0.22306	0.53259	-0.67205	0.29184	-0.0244	0.16531	1.23259	0.3491	0.44134	0.52215	-0.24612	-0.81387	-0.61368	-1.14893	0.1302	0.61265	0.22544	-0.24492	0.29046	-0.31163	-0.16192	-0.52142	-0.14481	-0.81924	-0.16912	-0.82871	0.85919	0.92224	-0.14746	0.60416	0.64645	0.52419	-1.43397	-0.25634	-0.48487	0.21725	-0.22241	-0.0188	-0.26655	-0.03065			-0.85764	-0.29984
YER147C	-0.07986	0.12769	-0.57709	0.50635	-1.813	-0.29736	0.30903	0.41749	1.10929	0.38181	0.00965	0.52253	0.25283	-0.2378	-0.16679	-0.24297	-0.03804	0.04408	-0.29129	-0.05086	0.42907	-0.3714	0.05423	-0.12798	-0.6198	-0.66456	0.47519	0.50725	-0.50833	0.21697	0.3321	0.59542	1.86811	1.43337	-2.28745	-0.24734	-0.37959	0.34598	-0.26402	0.2089	-0.06425	0.02982	0.21681	0.28674	0.28601	0.2812
YIL155C	-0.02191	0.13442	-0.12307	0.87547	-1.96246	-1.07781	0.24445	-0.22125	1.22302	0.364	0.4941	0.60994	-0.14718	-0.61836	-1.05702	-1.13644	0.27383	-0.05884	-0.16718	0.24185	0.42014	-0.55715	0.02737	-0.35339	-0.21645	-0.55894	0.43157	0.32159	-0.08515	-0.27167	-0.06616	0.72472	2.17655	1.26953	-2.0286	-0.24855	-0.88242	-0.48876	-0.31078	0.19622	-0.02102	0.2202	0.22085	0.21678	0.03599	0.18678
YDR001C	-0.13593	-0.38728	0.62005	0.39739	0.89023	0.27334	-0.18495	0.06502	-1.12721	0.31855	-0.21964	0.47587	0.03221	0.5345	-0.55135	-0.38726	0.00255	0.02509	2.58977	-0.69362	0.09392	0.1235	-0.52761	-0.3965	-0.82339	-0.38223	-0.45776	0.24612	0.31414	-0.56691	0.78205	0.61049	2.47856	0.81341	0.28761	0.8381	-0.22462	0.1413	0.42787	-0.05094	0.24763	1.00527	0.67807	0.97072	0.14326	-0.16763
YFR015C	-0.18048	-0.73515	1.0048	-0.15435	1.65671	0.93557	0.55697	0.45607	-1.35033	0.118	-0.21995	0.11995	-0.00102	0.09852	-0.01391	-0.02764	-0.46135	-0.72346	-0.25759	-0.60317	0.27799	-0.37988	0.00182	-0.17751	-0.10767	-0.13891	-0.00332	0.23321	4.50756	4.62548	0.22815	-0.35987	0.81281	0.0412	0.34676	-0.09266	-0.27538	-0.06597	-0.09404	-0.40288	0.30241	-0.06823	0.52565	0.43255	0.12196	-0.11051
YOR034C	-0.27612	-0.49079	1.14501	0.20386	0.53704	-0.09776	0.31678	-0.17856	-0.39139	0.25738	0.63391	0.54028	-0.12653	-0.48578	-0.58796	-0.63723	-0.5534	-0.56938	0.5729	-0.47925	0.13003	-0.34137	-0.4309	-0.57457	-0.55474	-0.57201	-0.1229	-0.19705	-0.9805	-1.57194	-0.07832	-0.57085	-0.0942	-0.17201	0.44819	0.05365	-0.18995	-0.31606	-0.25526	-0.47875	-0.07233	-0.30665	0.55159	0.36317	0.1813	-0.15145
YPL155C	-0.15145	0.04858	0.40238	0.51915	0.83478	0.38029	-0.10391	0.07402	-1.47663	-0.04285	-0.19258	-0.08537	-0.48787	-0.40063	-0.19173	0.07742	-0.32559	-0.42516	0.28241	-0.28191	-0.0848	-0.2022	-0.27675	-0.52826	-0.21409	-0.26605	-0.31593	-0.10013	-0.28951	-1.50403	-0.24766	-0.96671	0.62502	0.01845	0.53355	0.24342	0.18438	0.04887	0.07044	0.12655	0.47549	0.30733	0.22257	0.17821	0.41528	0.01762
YJL099W	0.43132	0.20408	0.54977	-0.03988	1.10165	0.17423	-0.64712	-0.46826	-0.34913	0.20961	-0.27629	-0.15254	-0.0595	-0.38848	-0.79395	-1.03984	-0.43322	-0.42587	0.85818	-0.75758	-0.27717	-0.19569	-0.05119	-0.32466	-0.19899	-0.27338	-0.80678	-0.56623	-0.04412	-1.13035	-0.41221	-0.64191	-0.67022	-0.61153	0.26524	-0.08563	0.09902	0.10807	-0.23757	0.04278	-0.19607	-0.32572	0.27542	-0.11823	-0.08061	-0.30608
YDR052C	-0.48175	-0.01799	0.02648	1.38135	1.13143	0.33642	4.09073	4.84738	-1.42262	0.28537	-0.71885	0.05321	-0.73901	-0.31694	0.96007	2.0215	-1.38029	-0.21709	1.64224	-0.34062	-1.31648	0.48065	-0.46536	0.46814	-0.85802	-0.16268	-2.06758	-0.45662	-0.19704	0.37685	-0.64487	-0.36176	-1.6412	-0.03918	1.76857	1.5603	-0.07238	0.08537	-1.26954	0.41489	-0.47198	1.50706	0.13323	-0.06991	-0.83328	0.59286
YMR216C	0.19631	0.10098	0.78838	0.42254	1.58158	0.35848	0.05023	-0.13365	-2.11065	-0.03687	-0.48018	-0.35633	0.10383	-0.33216	-0.45907	-0.46108	0.05883	-0.14363	-0.20848	-0.29239	-0.78961	0.06105	0.5119	0.14852	0.05966	0.03778	-1.29032	-0.71314	0.75441	-0.10387	-0.12527	-0.55924	-2.29526	-0.44568	-0.13548	-0.40158	0.09253	-0.03249	-0.6037	0.16908	-0.5821	0.6626			0.02883	0.00407
YOR033C	0.31298	0.63719	0.80507	1.1192	1.40527	0.22542	-0.60835	-0.37261	-0.73371	0.03788	-0.34272	-0.32711	-0.24018	-0.65604	-0.45136	-0.74287	-0.27706	-0.13805	-0.32558	-0.19968	-0.8659	-0.13109	-0.05576	-0.3645	-0.29924	-0.05251	-1.6416	-0.95022	0.45807	-0.06838	-0.37485	-0.6035	-2.91269	-0.63884	0.34288	-0.31983	0.12778	0.00496	-0.21501	-0.01465	-1.03464	0.26842	0.58315	-0.53067	-0.56247	-0.38514
YPR090W	-1.32668	-2.03471	1.0547	0.05798									0.22684	-0.46898	-0.46135	-0.73867	0.78359	0.27634	-0.16006	-0.15714	-0.60177	0.04483	0.42087	-0.56185	-0.84325	-0.04657	-2.04705	-1.18812	0.42408	0.29022	-0.21404	-0.22476	-2.06505	-0.50956	0.84991	-0.13771	0.94138	0.68884	-0.54523	-0.19277	-0.97874	-0.99147	1.75973	-0.28655	-0.18385	-0.11623
YLR233C	-0.21385	0.51741	0.27644	0.9909	-0.98128	0.33385	-0.4811	-0.39009	0.05398	0.27226	-0.05248	0.1091	0.47577	-0.13346	-0.51581	-0.61771	-0.31905	-0.32947	0.02121	0.66254	0.18491	0.36037	0.16153	-0.25697	-0.10705	0.28653	-0.98801	-0.58883	1.18583	0.36671	-0.86601	-0.86308	-1.63067	-0.31928	0.46351	-0.2779	0.61652	0.18375	0.59934	0.20178	-0.09461	-0.1234	-0.36858	-1.00991	-0.42623	-0.47645
YJL168C	0.03152	0.00112	0.48996	1.33818	0.26891	-0.76889	0.63023	-0.06807	-0.43577	0.23588	0.78692	0.55167	-0.65974	-0.57245	-0.5089	-0.66269	-0.29406	-0.70462	-0.74709	-0.15839	-0.78651	-0.40114	-0.28669	-1.03712	0.51409	1.28451	-1.81587	-1.26009	0.88247	-0.3357	-0.37132	-0.8096	-1.45958	-0.30325	-0.02523	-0.49058	0.35901	-0.16556	1.1245	-0.12638	-1.13529	-0.60862	-0.72329	-1.36923	-0.09862	-0.46648
YBR255W	0.0466	0.51244	0.30023	0.54092	0.63266	0.11202	-0.20017	-0.14547	-0.68618	0.04658	-0.12088	-0.01007	0.07986	-0.40179	-0.28903	-0.66707	-0.21712	0.00898	-0.39818	0.01601	-0.14194	0.3568	-0.4287	-0.70346	-0.70894	-0.2852	-1.661	-1.50749	0.52114	0.04365	-0.66719	-0.82026	-2.17488	-0.24899	0.11277	-0.29962	0.61901	0.17568	0.92487	0.12823	-1.37863	0.55193	-0.81423	-1.3806	-0.27047	-0.06012
YLR149C	0.08625	-0.31343	0.27423	-0.1801	-0.7739	-0.44533	0.10602	-0.09197	-0.12642	0.15207	0.07304	0.16046	0.19304	-0.31095	-0.44268	-0.84231	-0.08032	0.17729	-0.58796	0.00564	-0.30027	-0.13187	0.00448	-0.78508	-0.4256	-0.36763	-1.30705	-1.43917	0.55348	-0.08906	-0.51293	-0.68325	-2.74969	-0.39262	0.4759	-0.16936	0.67588	0.26943	0.52088	0.16033	-0.88582	0.23858	-0.25009	-1.10037	-0.0023	-0.44604
YDR314C	0.17339	0.18043	-0.00604	0.04886	-2.37521	-0.33997	0.2633	0.14827	0.41241	0.18275	0.34263	0.26499	0.17107	-0.77936	-0.22266	-1.01251	-0.69957	0.1458	-0.49166	-0.05558	-0.18689	0.15288	-0.34021	-1.01404	0.07993	-0.05291	-1.07329	-1.46168	0.61599	-0.22837	-0.51232	-0.76243	-3.55132	-0.28604	0.2861	-0.18307	0.62191	0.06844	0.59464	-0.08692	-1.50527	0.32744			-0.09683	0.02995
YOR156C	-0.06748	0.16993	0.06953	0.17288	-1.7889	0.01704	-0.262	-0.36061	0.72518	0.23736	0.14589	0.25713	0.33022	-0.41508	-0.44805	-0.83525	-0.48426	0.09812	-0.39419	-0.15188	-0.41413	-0.015	-0.37127	-0.94616	0.12045	-0.23935	-0.94472	-1.29665	0.0456	-0.24096	-0.46112	-0.66684	-3.25929	-0.3235	0.13841	-0.27599	0.71123	0.21709	0.99894	0.34298	-1.13727	0.7813	-1.69524	-1.02919	-0.39517	-0.17091
YGL071W	0.36536	-0.06533	0.04514	-0.29782	-1.70389	-0.8014	0.11856	-0.32279	1.06503	0.46179	0.17591	0.44966	0.28579	-0.635	-0.40606	-0.91655	-0.32559	0.32751	-0.41267	-0.32061	-0.79943	-0.19814	-0.4524	-0.85884	0.05481	-0.70409	-0.71263	-1.31605	0.27493	-0.13332	-0.66906	-0.64829	-3.70067	-0.32892	0.15595	-0.24808	0.51476	0.21012	0.79661	0.22161	-0.81597	0.73196	-2.11669	-1.59753	-0.59152	-0.08054
YGR178C	-0.24995	-0.28754	0.15667	0.03814	-1.76657	-0.40918	0.70596	0.2953	1.07713	0.4641	0.60319	0.40317	0.03644	-0.38145	-0.16184	-0.55973	0.43068	0.23879	-0.38271	-0.01592	-0.94556	-0.86614	-0.10567	-0.90493	0.35459	-0.69469	-0.28552	-1.06428	0.90054	0.22746	-0.42372	-0.65568	-2.55842	-0.21992	0.82956	0.11558	0.21478	0.11991	0.72602	-0.01123	-0.30334	-0.39982	0.51865	0.11627	0.00374	0.03528
YJR110W	0.23806	-0.30943	-0.30088	-0.52687	-2.03022	-0.54723	0.07282	-0.06296	1.33278	0.34765	0.16369	0.1978	0.30482	-0.56639	-0.56719	-1.14799	-0.15779	0.35582	-0.70747	-0.50108	-0.44199	-0.61807	-0.27871	-0.88784	0.39169	-0.68428	-0.34727	-1.02536	0.76671	0.26532	-0.02339	-0.05088	-2.30438	-0.19324	-0.06181	-0.21814	0.04752	0.0806	0.26897	0.03229	-0.17237	0.64735			-0.48433	-0.09724
YKR098C	-0.14797	-0.04903	0.48257	0.98771	-1.51228	-0.54	0.68864	0.26213	1.19777	0.3491	1.00476	0.69661	0.00078	0.04007	-0.59953	-0.73016	0.04591	-0.40871	-0.96673	0.34867	-0.29402	-0.58596	-0.24042	-0.80106	0.46991	-0.3437	-0.03933	-0.6735	0.99122	0.67483	0.0905	0.22544	0.16317	-0.21913	-0.57939	-0.3726	-0.13269	-0.21338	0.30912	-0.35549	0.56238	-0.08552	-2.14012	-0.78079	-0.24591	-0.18466
YIL105C	-0.00583	-0.16278	-0.27045	-0.31331	-1.21489	0.3133	0.03098	0.19783	1.32704	0.36357	0.45533	0.40078	0.11081	-0.53091	-0.50772	-0.9257	0.10134	0.11259	-0.3646	0.18837	-0.06425	-0.66085	-0.26568	-0.74995	0.0448	-0.79811	-0.00051	-0.93185	0.9349	0.80608	0.11428	0.09672	0.69107	0.12031	-1.37666	-0.45677	-0.1137	0.07625	-0.2225	-0.40684	0.25975	-0.52528	-1.07176	-0.54475	-0.34325	0.02732
YOL017W	-0.12405	-0.35178	0.10271	0.32361	-1.02123	0.39626	-0.11111	0.12648	1.39637	0.30678	1.00059	0.60014	-0.01542	-0.12511	-0.64856	-0.78979	0.07992	-0.09402	-0.52081	0.35613	0.06742	-0.49231	-0.12064	-0.51845	-0.25245	-0.57672	0.01168	-0.48714	0.08009	0.07463	0.10348	0.16249	0.92493	-0.07072	-1.54857	-0.60696	-0.27384	0.03674	-0.23609	-0.25322	0.65682	0.06701	-1.20865	-0.02068	0.15262	-0.00507
YBL024W	-0.0573	-0.15443	-0.0484	0.52611	-3.3183	-0.84362	0.31549	0.02251	1.38541	0.33257	1.01767	0.7007	0.34944	-0.61823	-0.56952	-1.10301	0.14326	-0.01497	-0.20838	0.55957	0.33852	-0.53223	-0.35205	-0.67925	-0.23623	-0.84265	-0.14708	-0.43682	0.11673	0.19497	0.42168	0.318	1.58204	0.63072	-2.17385	-0.70466	-0.33634	0.27706	-0.43694	-0.03094	-0.01129	-0.3041	-0.2008	0.06208	-0.01372	-0.01252
YKL126W	-0.52018	-0.48262	-0.76522	-0.3776	-1.44491	-0.65302	-0.48541	-0.93869	1.0036	0.32665	0.45528	0.67304	-0.1354	-0.36837	-1.24363	-1.01679	0.36342	-0.59987	0.0163	-0.03518	0.83622	-0.09998	0.51502	-0.10907	0.11027	-0.52061	0.4619	0.00095	-1.50971	-1.28157	0.54688	-0.00445	1.63437	1.18724	-0.37963	0.3538	-0.8603	0.65854	0.09004	0.72061	-0.38485	-0.36557	0.48509	0.65811	0.03162	-0.17724
YKL179C	0.15466	1.1636	-0.52182	0.78113	1.74879	0.17418	-0.95717	0.53083	-7.16176	0.40027	-0.76164	0.87028	-0.39734	-0.09998	-0.21813	0.21193	-0.18109	-0.42984	1.96893	-0.70534	0.12649	0.08723	-0.42524	-0.33931	-0.66329	-0.23198	-0.41299	0.33798	0.01561	-0.71495	0.48352	0.31761	2.26066	0.86789	0.01937	0.52256	-0.19593	-0.03254	-0.02339	-0.293	0.35191	0.94177	0.5376	1.05636	0.18571	-0.20404
YPL253C	-0.04229	0.42768	1.79824	1.81375	3.63902				-3.67533	-0.37843			-0.94012	-2.95321	-1.4257	-2.66105	-0.81693	0.98982	2.91355	-0.57535	1.50747	0.45994	0.62956	1.47081	-0.04731	-0.26462	-0.28444	-0.36786	-0.78557	-0.05682		1.172	1.07777	0.06536	2.21124	1.93387					0.94	1.16191	2.63495	2.15998
YOL023W	-0.15292	-0.23241	-0.10042	0.01726	1.47966	0.73923	0.12775	0.02386	-2.70054	-0.03495	-0.51407	0.09842	-1.06327	-0.59868	-0.70373	0.13962	-0.79843	-0.46838	0.79029	-1.06332	-0.35506	-0.17544	-0.40535	-0.28172	-1.08528	-0.52784	-0.66558	-0.05801	-1.50329	-1.83717	0.52263	-0.72522	0.18601	0.01917	0.17921	0.07316	-0.12007	-0.30038	-0.27095	-0.71482	0.55846	-0.02351	0.0949	-0.06465	-0.05448	-0.33922
YDR362C	-0.05211	-0.07368	0.50699	0.40606	1.25542	0.38877	-0.69441	-0.37654	-2.59324	0.16194	-0.38372	-0.06945	0.17994	0.56096	0.3267	0.67954	-0.62879	-0.42047	0.38221	-0.09185	-0.51641	-0.15243	-0.0081	-0.26464	-0.46455	0.15842	-0.30539	0.15551	0.10601	-0.86146	0.04068	-0.78967	0.21622	-0.59973	0.52991	0.15136	-0.00934	0.02815	-0.18901	-0.21067	0.34533	-0.07028	0.17272	0.21115	0.07686	-0.22563
YKL029C	-0.09926	-0.08707	1.03659	1.14314	1.54625	0.34761	1.25282	0.47634	-1.40649	0.04858	0.32445	0.06645	-0.26817	-0.20435	-0.42971	-0.40672	0.04843	-0.42273	-0.2216	0.0199	-0.78078	-0.00597	0.164	-0.18684	-0.07044	0.0252	-0.8602	-0.65808	0.5952	-0.15254	-0.4298	-0.86176	-1.25579	-0.61956	0.13651	-0.37363	0.17904	0.04872	-0.35709	-0.02316	0.14888	0.2076	-0.36923	-0.92445	0.00661	-0.52839
YIL056W	0.12257	0.29994	0.80778	0.572	1.00429	-0.08352	-0.3292	-0.44928	-1.44062	-0.11404	-0.32765	-0.2856	-0.04508	-0.04844	-0.17152	-0.24616	-0.02655	-0.11481	0.20669	0.22541	-1.87623	0.34349	-0.18221	-0.37472	-0.37723	0.34399	-1.22668	-0.82187	0.37919	0.22645	-0.52586	-0.72998	-2.58153	-0.43336	0.28603	-0.37114	0.371	-0.15592	-0.05445	-0.03778	-1.01873	-0.01462	-0.43052	-0.70722	-0.31683	-0.31755
YBR121C	-0.94272	-0.69144	0.70914	1.47091	-0.00561	-0.77507	0.80226	0.04182	-0.73152	0.10846	0.60398	0.54097	-0.08219	-0.07783	-0.53652	-0.37992	-0.22354	-0.54989	-0.61414	0.22312	-0.82391	0.27131	-0.10261	-0.61313	-0.47621	0.26836	-1.28392	-0.88683	1.01871	-0.18371	-0.37462	-1.32125	-1.51106	-0.00686	0.09495	-0.2636	0.3192	0.01323	0.56908	0.10445	-1.02555	-0.2365	-0.95028	-1.29145	0.00707	-0.35935
YNL020C	0.21733	0.47716	0.10245	0.35345	0.07419	-0.25872	-0.08259	-0.25176	-1.2198	-0.19384	-0.38818	-0.28263	0.0785	-0.27559	-0.49198	-0.53659	-0.67554	-0.36479	-0.39435	-0.10459	-0.62014	0.1812	-0.25627	-0.68148	-0.84309	-0.5345	-1.84077	-1.56696	-0.16433	-0.23541	-0.34866	-0.81604	-2.27339	-0.24254	0.3369	-0.25623	0.61433	0.20169	0.27536	0.11804	-1.93442	0.34726	0.18466	-0.71075	-0.00726	-0.03576
YDR307W	0.06371	0.11687	0.01314	-0.2706	-0.21385	-0.49205	-0.06755	0.04487	-0.65469	0.02173	-0.15178	-0.09759	0.28727	-0.3193	-0.40309	-0.58555	-0.27569	0.31777	-0.09158	0.2702	0.43607	0.41706	0.11707	-0.7163	-2.3476	-2.43244	-1.68435	-3.24698	0.01276	0.07591	-0.50503	-0.46568	-3.14128	-0.07496	0.17224	-0.27282	0.69882	0.25905	0.6316	-0.01704	-2.21899	0.12023	-0.50092	-1.46538	-0.40345	-0.19529
YDR049W	0.093	0.10745	0.12826	-0.00331	-2.06097	-0.20073	0.39192	0.34669	-0.97419	0.04896	-0.24011	-0.00424	0.22577	-0.69627	0.11163	-0.49302	0.00193	0.39182	-0.28186	0.08832	0.40314	0.84338	0.3315	-0.66866	-0.45132	-0.64727	-1.31127	-1.99935	0.13008	-0.0946	-0.41728	-0.89929	-3.58882	-0.12524	0.24238	-0.2823	0.93944	0.26184	0.76614	-0.03008	-2.0933	0.51262	-0.74946	-1.26468	-0.44191	-0.24196
YOL025W	-0.05931	-0.25145	0.17263	0.0154	-1.48038	-0.53113	0.31808	-0.01906	0.27607	0.24529	-0.06609	0.22655	0.09095	-0.66539	-0.16783	-0.76458	-0.60386	0.32675	0.23636	0.2607	-0.70529	0.12284	-0.12233	-0.90895	-0.58274	-0.82889	-1.11022	-1.61008	0.29167	0.39428	-0.69907	-0.58628	-3.72452	-0.01664	0.22288	-0.19056	0.67081	0.27504	0.48009	0.03394	-1.12812	1.64791	-0.36248	-1.02699	-0.74191	0.04889
YHR035W	0.0688	-0.33649	0.27618	-0.21899	-0.14435	0.54981	0.2575	0.316	0.96989	0.10555	-0.0029	0.00464	0.15835	-0.56141	-0.37978	-0.85947	-0.82474	0.31243	0.12398	-0.28279	-0.31581	0.29503	-0.0283	-0.61552	-0.11214	-0.90703	-1.18087	-1.91537	0.30059	-0.13688	-0.05902	-0.439	-3.87393	-0.36706	0.25024	-0.17751	0.33935	0.42444	0.24322	0.20131	-1.50754	0.79261	-0.17204	-0.47671	-0.21168	-0.22611
YOR239W	0.30366	0.19864	0.27677	0.08112	-1.27724	-0.23589	0.31029	0.20587	1.3655	0.33158	-0.00771	0.16587	0.24983	-0.34075	-0.50519	-0.81926	-0.12529	0.19448	-0.38073	-0.34714	-0.50758	-0.73975	-0.3062	-1.0521	0.3201	-0.88844	-0.36068	-1.22283	0.10741	0.34101	-0.26736	-0.32604	-2.53036	-0.15501	-0.32922	-0.4452	-0.12842	0.33052	-0.03498	0.20235	0.22835	0.67474			-0.53553	-0.18343
YPR179C	-0.05045	-0.18156	-0.1546	-0.19108	-1.16443	-0.12402	0.22859	0.11469	1.31726	0.22361	-0.06331	0.12462	0.25648	-0.4502	-0.49378	-0.91634	-0.16807	-0.26996	-0.74864	-0.10206	-0.50618	-0.55389	-0.28617	-0.84156	0.30509	-0.51768	-0.09066	-0.86227	0.96091	0.60701	0.03978	0.33407	-1.19679	-0.26478	-0.80356	-0.59518	0.07696	0.07355	-0.05713	0.00916	0.54957	0.50832	-1.53965	-0.31647	-0.33837	-0.25069
YLR429W	-0.0202	-0.18466	-0.54687	-0.21922	-1.28175	-0.27713	-0.2653	-0.27484	1.33363	0.48977	0.61168	0.52201	0.2414	-0.69704	-0.59328	-1.13108	0.21012	0.12204	-0.60049	0.44139	-0.01596	-0.64974	0.15543	-0.35979	-0.28902	-0.86809	-0.38077	-0.80388	0.34476	0.12959	0.35568	-0.00301	1.03315	0.10859	-1.4679	-0.67013	-0.47159	0.20423	-0.25526	-0.05197	-0.09803	-0.56315	-0.65173	-0.01312	-0.18176	0.02694
YML082W	-0.36667	-0.26545	0.25866	0.71345	-2.24317	-0.53934	-0.1199	-0.03282	1.13556	0.15799	1.0059	0.78339	0.20205	-0.59176	-0.77134	-0.95407	0.29653	-0.03966	-0.20435	0.38284	0.35574	-0.65493	-0.06714	-0.38691	-0.33404	-0.74952	0.09126	-0.08701	-0.16343	-0.05193	-0.03932	0.16734	1.68819	1.32257	-2.34985	-0.41901	-0.74267	-0.15484	-0.61087	0.17186	-0.01326	-0.17766	0.35109	0.28096	-0.00631	-0.06279
YAL047C	-0.18225	-0.21205	0.17838	0.29125	-2.04389	-1.1094	-0.3295	-0.57577	1.19842	0.22149	0.36704	0.50848	-0.08612	0.04242	-0.149	0.31738	4.95707	4.56752	-0.37622	1.10377	1.8005	0.86248	0.63763	0.14161	-0.03775	-0.26384	3.79689	3.65905	-1.18682	-0.7579	0.67796	0.87008	2.78656	1.30349	0.57474	0.93902	6.24181	6.38686	-0.01142	0.66005	0.0654	-0.23723	2.11057	1.87034	0.31682	0.2345
YGR264C	0.12851	0.11328	-0.1912	-0.11989	1.46353	0.92268	-0.85904	-0.03125	-1.37003	0.33156	-0.65896	0.3594	-0.28152	-0.05503	-0.57123	-0.36184	0.07311	-0.26304	2.22322	-0.41707	-0.14736	0.04217	-0.38274	-0.18684	-0.55951	-0.3858	-0.06281	0.30032	-0.23169	-0.77004	0.54363	0.5173	2.41609	0.72384	0.41012	0.41385	-0.30668	-0.07471	-0.39665	-0.66087	0.01011	0.25741	0.09972	1.1729	0.22881	-0.27325
YLR424W	-0.13593	-1.1817	-0.09575	-0.92269	0.95609	0.26172	0.01706	0.32128	-1.17374	0.17761	0.08031	0.17745	-0.88173	-0.35504	-0.43787	-0.29018	-0.09022	-0.17713	2.25355	-0.61894	0.00715	-0.31806	-0.27158	-0.30889	-0.39309	-0.0124	0.21935	0.54863	-0.73622	-1.48582	-0.07385	-0.73035	1.26254	0.05077	-0.06	-0.17901	-0.24716	-0.12846	-0.60008	-0.39709	0.38552	0.21081	0.43642	0.38741	0.24633	0.08606
YOR081C	-0.30622	-0.96794	0.18073	-0.78554	0.68496	0.23995	-0.72218	-0.23448	-1.23819	0.06418	-0.08839	-0.05594	-0.51866	-0.43553	-0.17441	-0.35364	-0.3111	-0.59443	1.20348	-0.37118	-0.13054	-0.41144	-0.59592	-0.66056	-0.56649	-0.05429	-0.03444	0.09095	-0.30379	-1.57406	-0.13174	-1.2985	0.81616	-0.07334	0.333	-0.11104	-0.30856	-0.2309	-0.65933	-0.72457	-0.09891	-0.59158	0.19447	0.30917	0.11789	-0.26252
YBL035C	-0.09202	-0.61882	-0.2886	-0.94132	0.62563	-0.38897	1.37867	2.00218	-2.66542	0.00486	-0.46432	-0.48858	0.5914	0.63972	1.10385	1.03558	-0.86765	-0.57334	0.80843	-0.57278	-0.17664	-0.14211	-0.39565	-0.31092	-0.94486	0.18742	-0.28196	0.29635	-0.50598	-1.08351	0.36018	-0.62662	0.26012	-0.64663	1.00241	0.49349	0.0514	0.08742	-1.02201	-0.41108	-0.01953	-0.22818	0.34018	0.22382	-0.08542	0.13162
YOR080W	0.21689	-0.04224	0.53648	-0.6135	1.35267	-0.55601	0.5897	-0.52889	-4.29707	-0.11795	-1.64419	-0.79974	-1.58693	-1.01613	-0.37398	-0.14595	-1.48205	-0.73325	0.57269	-0.78573	-0.22103	0.11362	-0.07322	0.52586	-0.82023	0.02476	-1.37243	-0.39956	0.03817	0.25593	-0.30925	-0.02244	1.17472	0.63612	-0.49063	-0.37274	0.22077	-0.99025	0.25943	-0.34268	1.29894	2.00658	-0.09806	-0.17658	-0.17172	0.29779
YEL011W	-0.39709	-0.47135	0.1208	0.60732	1.12959	0.11067	-0.1129	-0.17579	-1.61809	-0.27513	-0.59382	-0.69158	-0.30362	-0.43011	-0.00288	-0.1509	-0.7532	-0.51115	0.82492	-0.16225	-1.5765	-0.20039	0.54221	0.24199	-0.6366	-0.44563	-1.2487	-0.96265	0.03742	-0.30553	0.0518	-0.39943	-0.44817	-0.73312	-0.02275	-0.40211	0.02741	0.00334	-0.42963	-0.09685	-0.39157	-0.22442	-0.29469	-0.16017	0.07993	-0.07272
YMR078C	-0.99781	-1.32845	1.89762	1.31357									0.02826	-0.66888	0.8251	0.43776	-0.70729	-1.10002	-0.77472	0.54604	-2.39653	0.27468	-0.26058	-0.32913	0.36231	0.0468	-1.08401	-0.84981	0.00283	0.13787	-0.54599	-0.76189	-1.49621	-0.19792	0.23301	-0.24256	0.26784	-0.17544	-0.55677	-0.33044	-0.11181	1.22805	-1.94652	-0.62304	-1.20753	-0.45002
YGR266W	0.21958	0.63875	0.36258	1.22155	0.97686	0.28651	-0.46155	-0.30492	-2.1121	-0.14805	-0.44291	-0.39954	-0.26991	-0.54929	-0.13496	-0.50488	-0.36231	-0.36098	0.04471	0.20709	-0.8356	0.11087	-0.01321	-0.33419	-0.48214	0.34016	-1.46089	-0.73689	0.7581	0.32895	-0.56585	-0.94153	-2.46218	-0.57866	0.22245	-0.44614	0.449	0.15626	-0.13615	0.00398	-1.52999	-0.36901	0.47355	-0.51723	0.03477	0.01682
YGR186W	0.28418	0.27374	0.43724	0.58041	1.08085	0.58274	0.02123	0.03574	-0.68765	-0.05933	-0.40924	-0.34771	0.10491	-0.33222	-0.1464	-0.52614	-0.47528	-0.16038	-0.11762	0.24261	-0.67444	-0.01149	-0.17883	-0.44099	-0.58999	-0.07646	-1.73491	-1.39435	0.36655	0.17155	-0.62987	-0.93502	-2.51935	-0.27175	0.08677	-0.34631	0.5505	0.21348	0.17659	0.12128	-1.65135	0.14157	0.21437	-0.50805	0.15399	0.26289
YBR156C	-0.45421	-0.14055	0.57161	1.91066	0.22223	-0.61401	0.5984	0.11527	-0.18162	0.02298	0.45853	0.25403	-0.10806	-0.1035	-0.14439	-0.18212	-0.23356	-0.67165	-0.49391	0.63924	-0.094	0.40672	-0.07795	-0.80735	-0.63788	0.04574	-1.09608	-0.95214	0.79634	-0.33472	-0.62131	-1.17858	-1.34925	-0.09652	-0.07469	-0.43265	0.33974	-0.00724	1.04066	-0.26699	-1.01805	-0.09291	-0.60464	-0.83285	0.03065	-0.14663
YLR381W	-0.60734	0.15912	-0.04062	0.95798	0.30755	0.00629	1.41756	0.82364	-0.74177	0.0735	-0.12262	-0.02055	-0.26871	-0.38659	0.42192	0.42038	-0.58347	-0.27405	-0.02274	0.55915	-0.02355	1.06244	0.05646	-0.13404	-0.97912	-0.14982	-1.21429	-0.84069	0.79549	0.76823	-0.22212	-0.41252	-1.80683	0.08625	0.20384	-0.27597	0.78144	0.38834	0.51245	0.01273	-1.38236	0.61541	-0.37141	-1.14869	0.08542	0.22558
YIL009W	0.0876	0.05263	0.00408	-0.03645	-0.75115	-0.42559	0.08801	-0.06625	-0.73636	0.10849	-0.45644	-0.0651	0.20286	-0.53997	-0.14753	-0.46136	-0.60859	-0.54328	-1.13128	0.17451	-0.65233	0.32754	-0.05785	-0.78651	-0.596	0.75602	-0.81027	-0.38471	0.50604	-0.24287	-0.2082	-0.70252	-0.71927	0.45441	-0.20213	-0.22854	0.65352	0.04797	1.2199	-0.1439	-1.65221	0.36728	-0.0947	-0.7856	-0.52148	-0.17018
YOR019W	0.34776	0.29981	-0.3311	-0.53641	-0.67091	0.1082	-0.10144	-0.00451	-0.42648	-0.00739	-0.30142	-0.18307	-0.26594	-0.52469	0.05088	-0.35253	-0.43253	-0.06297	-0.35599	0.38839	-0.02566	0.31068	-0.08164	-0.90478	-2.12277	-1.27171	-1.1966	-2.28863	0.45222	0.29529	-0.32533	-0.82366	-2.88012	-0.10805	0.37048	-0.17458	0.57737	0.13731	0.61772	-0.09619	-1.8056	0.37121	-0.21306	-1.03191	-0.20718	-0.00941
YFL013C	-0.36434	-0.41678	0.63814	1.03426	-0.29211	-0.43259	0.81506	0.48318	0.79053	0.19732	0.75357	0.55929	-0.15923	0.19185	-0.15663	-0.16647	-0.01853	-0.27653	-0.45788	0.63205	-0.21154	0.18111	0.28433	-1.04041	-0.30505	-0.20057	-0.69641	-1.08369	0.91592	0.07177	-0.43031	-0.79832	-1.22159	0.16866	-0.01611	-0.24775	0.68132	-0.12082	1.1188	-0.45428	-0.30776	0.46636	-1.374	-1.62671	-0.19931	-0.60608
YKR018C	-0.15193	-0.4936	0.12622	-0.62143	-0.77766	-0.69458	-0.12151	-0.09728	0.25197	0.09656	-0.37566	-0.03119	-0.17442	-0.56465	0.04419	-0.31622	-0.30974	-0.0409	-0.74774	-0.0896	-0.35782	0.11474	0.23514	-0.60219	0.02237	-0.6515	-1.25376	-1.91798	0.10383	-0.09871	-0.4719	-0.73348	-3.56763	-0.21486	0.11657	-0.29009	0.43997	-0.04407	0.49519	-0.29991	-1.47999	0.51285	0.14006	-0.6025	-0.29796	-0.05905
YIL091C	-0.0766	-0.70054	0.31669	-0.39549	-2.46531	-1.09085	0.28756	-0.16511	1.22362	0.19668	0.07813	0.09525	0.3098	-0.28279	1.30694	0.83475	-0.2428	0.19972	-0.11591	0.0119	-0.56587	-0.09604	0.61598	-0.10565	0.25401	-0.9925	-0.52716	-1.45797	0.46889	0.54866	0.52018	0.09314	-3.73461	-0.34925	0.74331	0.33807	0.29559	0.44448	0.18563	0.25804	-0.88816	0.21119	-1.28735	-0.90684	1.58816	1.77799
YLR362W	-0.84673	-0.17803	0.00771	0.42859	-1.2167	0.92617	-0.15528	0.264	1.31928	0.413	0.55015	0.47307	0.43149	-1.14717	-0.60007	-1.54267	0.01445	0.16873	-0.14908	0.6905	-0.71052	-0.9659	-0.39221	-0.92201	0.20105	-0.71217	-0.37954	-1.10438	0.39011	0.62656	-0.20696	-0.12266	-1.08108	0.24825	-0.35238	-0.62789	-0.04832	0.36237	-0.67411	-0.24767	-0.05729	-0.14243	0.19552	-0.37358	-0.90494	-0.20277
YLR047C	0.3275	-0.04252	-0.08291	-0.00331	-0.5457	0.12294	0.01745	-0.17452	1.17397	0.32772	0.50914	0.36349	0.09764	-0.93643	-0.30863	-0.9918	-0.13979	-0.26362	-0.26367	0.02712	-0.36971	-0.62945	-0.4966	-0.98345	0.20918	-0.6062	-0.48095	-0.90185	0.25439	0.1173	0.06407	-0.17914	0.13129	-0.36622	-1.54525	-0.91274	-0.31149	-0.1572	-0.53066	-0.44894	0.16161	-0.01415	-1.27551	0.10898	-0.79685	-0.33136
YAL054C	-0.77804	-1.29918	-0.28635	-0.32285	-1.53977	0.38314	-0.3599	0.13282	1.24231	0.29765	0.62491	0.45624	0.05212	-0.73374	-0.62079	-1.00123	0.15852	-0.04355	-0.23222	0.17451	-0.02705	-0.50666	-0.45763	-0.78806	0.07256	-0.67993	-0.83811	-0.89474	0.81523	0.01705	0.32416	-0.14355	1.1566	0.00538	-1.81899	-0.92927	-0.60251	0.11471	-0.4218	-0.12135	-0.01181	-0.32213	-0.51735	-0.01699	-0.05755	-0.27177
YMR075W	-0.43889	-0.85734	-0.2889	-0.14054	-2.36719	-1.21236	0.04677	-0.34397	1.08095	0.14987	1.21914	0.88084	0.257	0.35935	0.07045	0.08706	0.03857	-0.90342	-1.53468	-0.13988	-0.07145	-0.28622	-0.48959	-0.77142	0.0068	-0.58093	-0.31329	-0.62172	0.36831	-0.34316	0.41631	0.08109	1.75532	-0.5962	-1.65697	-0.9576	-0.77538	-0.43387	0.0634	-0.55831	0.64335	-0.02362	-0.97856	0.57968	0.10136	-0.13193
YDR436W	0.023	0.16426	-0.11605	0.69259	-2.55178	-1.59282	-0.18312	-0.8488	1.14571	0.20713	0.35407	0.3326	0.21585	-0.75565	-0.53813	-0.92219	0.27112	-0.18494	-0.44628	0.10284	0.49382	-0.49125	0.12314	-0.23789	-0.35154	-0.61084	0.02476	-0.18471	-0.30714	-0.04546	-0.15905	0.05813	2.07978	0.91384	-1.39894	-0.42477	-0.63074	-0.4668	-0.60183	-0.36069	-0.12143	-0.00197	0.65296	0.35548	0.1303	-0.02338
YJL101C	-0.52134	-0.22715	0.45302	0.28913	0.63319	0.18872	0.02808	-0.08316	-0.49673	0.27387	0.7721	0.91964	-0.07028	0.00817	-0.14101	0.15814	0.05562	-0.59289	0.5091	-0.25225	0.11364	-0.01786	-0.06667	-0.26236	-0.05883	0.20124	0.49734	0.6873	0.12489	-0.47144	0.25135	-0.11463	2.01926	0.1858	0.51924	0.2074	-0.39475	-0.62221	-0.13412	-1.00284	0.82608	0.59904	-0.2012	0.96804	0.01914	-0.19905
YGL107C	1.1648	-0.16365	0.34402	-1.23649	0.68214	0.15409	0.07851	0.35271	-1.32438	0.25022	-0.17548	0.3194	-0.11693	-0.22881	-0.17882	-0.10115	-0.42841	-0.563	0.56913	-0.42826	0.0002	-0.26126	-0.64176	-0.27456	-0.44982	-0.14236	0.24017	0.30636	-1.50188	-1.75082	0.40088	-0.99198	1.4623	0.11293	0.16966	-0.01022	-0.2314	-0.17153	-0.49567	-0.72307	0.01633	-0.46422	0.05335	0.30354	0.16077	-0.0129
YOR243C	-0.05713	-1.27304	0.42555	-1.08958	0.15103	-0.80859	0.17693	-0.18251	-1.00434	-0.04432	-0.38414	0.07271	-0.18681	-0.96111	-0.43946	-1.16862	-0.82298	-0.67292	0.18163	-1.16474	0.32111	-0.1952	-0.82815	-0.15703	-0.00456	0.75759	0.15559	0.50825	-0.84429	-1.49634	0.01372	-1.4257	0.85358	-0.24825	0.18563	-0.17465	-0.02229	0.00898	-0.68847	-0.85015	0.36029	-0.89187	1.22702	0.58468	0.21546	0.58776
YGL124C	0.48712	-0.46154	0.60142	-0.97922					-1.07914	-0.11068	-0.06907	-0.00101	-0.64643	-0.35375	0.14704	0.11929	-0.59006	-1.16581	-0.65802	-0.1699	-0.50115	0.08797	-0.43263	0.38243	-0.00816	0.28612	0.10004	0.1703	-0.21354	-0.66891	-0.57144	-1.03792	0.16651	-0.54209	0.22461	-0.20132	-0.00636	-0.28973	-1.04307	-0.51759	0.64374	-0.19709	-0.12763	0.00744	-0.74445	-0.59337
YNL103W	0.29393	-0.61079	0.40394	-0.72902	1.33686	0.23757	-0.28111	-0.15387	-1.43114	-0.0047	-0.81852	-0.3607	-0.36718	0.01654	0.57331	0.38083	-0.25005	-0.3809	0.48369	-0.0999	-0.74174	-0.13575	-0.12086	-0.08636	-1.03911	0.02758	-0.56309	-0.0515	-0.01567	-0.44375	-0.6066	-0.90863	0.10107	-0.61852	0.13094	-0.3266	0.01833	0.05667	-0.98115	-0.32017	-0.01397	-0.40097	-0.11291	0.1518	-0.274	-0.28157
YMR032W	-0.0695	-0.42786	0.2592	0.04645	0.74476	-0.07568	-0.08568	0.34222	-1.5517	0.01624	-0.54505	-0.39478	-0.48246	-0.84598	0.11796	-0.28395	-0.21344	-0.3124	0.26249	0.11228	-1.09174	-0.0924	0.2596	0.0238	-0.41126	0.16089	-0.61062	-0.45405	0.75367	0.78481	-0.45062	-0.5073	0.16344	-0.25102	0.17496	-0.42766	0.27418	0.12941	-0.40794	0.16138	-0.00472	-0.22442	-0.12649	-0.34057	-0.3687	0.01253
YJL127C	-2.08302	-1.72713	1.4671	0.54986									-0.85768	1.15252	0.41271	1.46155	-0.4762	0.09812	0.90191	0.85537	-1.25861	0.50374	0.16089	0.32074	-1.17441	0.63432	-0.89924	0.38996	0.23535	0.24643	-1.46032	-0.69128	-1.66451	-0.08712	-0.3438	-0.15683	0.64065	0.61164	-0.75833	-0.16274	-0.71385	0.42756	-0.59045	0.16438	-0.47187	0.43037
YJL057C	-0.2627	-0.42947	0.2131	-0.19601	0.38502	-0.40973	-0.29006	0.07347	-1.54822	-0.13668	-0.74535	-0.51526	-0.01319	-0.06552	0.12949	-0.29951	0.54829	-0.36098	0.18911	0.35548	-1.13802	0.00856	-0.16774	-0.61511	-0.72339	0.51318	-1.24137	-0.49087	0.36774	0.13997	-0.24215	-0.47075	-2.99885	-0.60571	0.11466	-0.4382	0.48638	0.01422	-0.11464	-0.3612	-1.54141	-0.38779	-0.10218	-0.84217	-0.22928	0.14522
YHR161C	0.28798	0.55313	0.68917	0.73522	0.92023	0.49185	0.15877	-0.40536	-0.81137	-0.15198	-0.38321	-0.51104	-0.20936	-0.65091	0.49709	0.00102	-0.44227	-0.33318	-0.30085	0.4427	-0.41195	0.49247	-0.19873	-0.53169	-0.7094	0.23347	-1.23232	-1.04009	0.11169	0.43925	-0.67992	-0.80471	-1.86572	-0.19866	0.28797	-0.25185	0.74929	-0.18791	0.55331	-0.4884	-1.72418	-0.00032	0.05003	-0.78962	0.11284	0.29879
YDR137W	-0.01976	0.28505	-0.16843	-0.303	-0.56511	-0.22261	0.45932	0.27238	-0.7393	0.00713	-0.21843	-0.31452	-0.21769	-0.39382	0.56421	0.37246	-0.05693	-0.4504	-0.2713	0.25623	-0.54746	0.37685	-0.08689	-0.7422	-0.72318	-0.0667	-0.91684	-1.21025	0.38495	0.46952	-0.22875	-0.50093	-2.52803	-0.33062	0.37911	-0.24177	0.9084	0.27685	0.19492	-0.3414	-1.80008	0.2019	-0.18085	-0.72051	-0.44805	0.10019
YGL023C	-0.1509	0.23582	-0.15029	-0.22322	-0.51639	-0.42234	0.52822	0.38259	-1.26285	0.00442	-0.91386	-0.44212	0.13209	-0.08846	-0.07679	-0.18916	-0.5575	-0.20696	-0.34032	0.34708	-0.26199	0.40233	0.07194	-0.5122	-1.2527	-0.00823	-1.09636	-1.27291	0.08653	0.64651	-0.02789	-0.35259	-3.04277	-0.42691	0.17229	-0.29092	0.47706	0.32105	0.157	-0.02314	-1.80689	0.85085	0.30566	-0.60481	-0.45857	-0.32158
YFR048W	-0.22451	0.02399	0.28961	0.99286	-0.25562	0.02162	0.77613	0.46834	-0.19261	0.16048	0.49339	0.50469	-0.31551	-0.54424	0.09957	-0.34071	-0.27467	-0.20876	-0.33012	0.2414	0.09335	0.39307	0.04093	-0.68884	-0.68044	-0.18873	-0.81235	-1.2035	-0.18909	0.27457	-0.80539	-0.62181	-2.79002	-0.22407	0.16348	-0.25809	0.6348	0.10971	0.82414	-0.00751	-1.16989	1.33781	-0.24834	-0.85049	-0.04307	-0.04398
YDR386W	-0.04022	-0.38556	-0.26108	-0.79998	-0.34525	-0.94329	0.25588	-0.35559	-0.79829	-0.12022	-0.41421	-0.40408	0.09318	-0.15488	0.30243	0.07859	-0.30868	-0.37485	-0.60367	0.40866	-0.66233	0.14211	0.01649	-0.71292	-0.47812	-0.06682	-0.99958	-1.05162	-0.39725	0.22738	-0.32151	-0.66273	-2.89378	-0.08973	0.24237	-0.21238	0.77843	-0.02774	0.62524	-0.32902	-1.11311	0.35291	-0.49352	-1.18143	0.01198	-0.04013
YER173W	-0.0977	-0.2623	0.59528	0.50717	-0.57416	-0.33184	0.68564	0.55162	0.65397	0.10768	0.70509	0.28858	0.1897	0.10194	0.54843	0.23718	0.00999	-0.43193	-0.77724	0.57408	-0.6745	0.32347	0.30063	-0.47926	0.36166	0.00093	-0.26681	-0.68843	0.61976	-0.12935	-0.01706	-0.90739	-1.67685	-0.13249	-0.31046	-0.441	0.7283	-0.34721	1.47823	-0.29805	0.22508	0.47527	-0.91073	-1.1713	-0.01992	0.06817
YIL014W	0.07497	-0.3749	0.04249	-0.85527	-2.36441	-1.21815	0.29325	-0.16522	0.88646	0.04258	-0.10285	0.00888	0.23079	-0.47546	0.22801	-0.25472	-0.24966	-0.11407	-0.12578	0.38496	-0.49054	0.23197	0.02818	-0.5821	0.02286	-0.53659	-0.44077	-1.03088	0.4892	0.22739	-0.25188	-0.84925	-3.66062	-0.58402	-0.18448	-0.65109	0.3612	0.05857	0.27491	0.00627	-0.35118	1.03162	-0.47182	-0.82654	-0.50006	-0.22347
YPR161C	-0.11974	-0.69009	0.14339	-0.75934	-1.28163	-0.18961	0.56448	0.60375	1.10766	0.1854	-0.22044	-0.09607	-0.41834	-1.616	0.60471	-0.19894	-0.7087	-0.09692	0.49705	-0.08826	-0.57443	-0.97866	-0.23661	-1.24604	-1.01384	-2.11557	-1.5501	-2.81281	-0.65818	-0.28277	-0.38673	-1.00602	-4.07673	-0.63722	-0.20722	-0.77446	-0.34684	-0.43157	0.1375	-0.30081	-0.07992	-0.02938	-1.14704	-1.01704	-0.99203	-1.09085
YDR365C	-0.10614	-0.6324	-0.02471	-0.67964	-1.70794	-0.65093	0.01184	-0.11543	1.35162	0.27427	0.1955	-0.08274	0.70415	-0.5622	0.14675	-0.49563	-0.04443	-0.06651	-0.13844	-0.2078	-0.55207	-0.47465	-0.20512	-0.79711	0.39169	-0.72533	-0.36334	-1.16812	0.75231	0.61787	0.45191	-0.01738	-2.72324	-0.66698	-0.43029	-0.68818	0.19224	0.32688	-0.24043	0.27597	-0.23133	0.87815	-1.58859	-0.22733	-0.91904	-0.41749
YDR389W	0.46269	0.43569	0.21414	0.38838	-2.0513	-0.09815	-0.14465	0.18605	1.38	0.22341	0.26548	-0.06903	0.73127	-0.659	-0.38606	-1.27036	-0.02386	-0.36766	-0.54562	-0.71405	-0.00159	-0.24846	-0.03802	-0.71461	0.51117	-0.51827	0.12805	-0.83986	0.28484	0.54701	-0.03587	-0.19223	-0.96135	-0.77906	-1.24998	-1.30325	-0.65623	-0.45342	-0.3684	-0.14058	0.41222	0.60042	-0.64115	0.12884	-0.39122	-0.01772
YHR166C	-0.09555	-0.17389	-0.40544	0.16037	-2.10748	0.85859	0.04876	0.81338	0.86617	0.30501	0.32468	0.56239	1.94363	1.3544	4.3854	4.44243	4.85851	5.7632	1.15236	2.14841	1.42503	1.00573	1.01045	0.81487	0.39169	0.4388	4.00829	4.09157	-0.9208	-0.19854	-0.01951	0.13503	0.88206	0.83429	3.87514	4.36626	6.69484	6.59421	-1.13579	-0.42588	-0.32686	-0.41251	-0.27934	0.17439	1.36788	2.30462
YPL263C	-0.26634	-0.43051	0.75521	1.43735									1.15892	0.27192	4.51058	4.07474	1.45316	1.8758	0.49533	0.18999	0.36434	0.39431	5.39058	4.43423	-0.1394	-0.28588	3.61225	4.00843	-0.23577	0.2865	0.79704	0.80739	1.37538	0.44552	2.5149	2.73161	3.96083	4.09282	-0.9645	0.12848	0.10838	-0.07885	-0.28538	-0.06826	4.2285	4.79033
YHR219W	-0.12341	-0.12444	-0.32576	0.28568	-1.70935	0.32803	-0.47338	0.07296	1.2373	0.35632	0.25484	0.3825	0.04384	-0.45905	-0.28504	-0.50276	0.30833	-0.62864	-1.19502	-0.34914	0.11456	-0.46818	-0.5587	-0.76771	-0.19183	-0.52049	-0.77235	-0.67444	0.09733	-0.15726	0.14169	-0.06878	1.41985	0.27443	-0.93281	-0.76001	-0.35539	0.10757	-0.17427	-0.23606	0.29006	-0.37778	0.15774	0.2812	0.1052	-0.08104
YLR098C	0.25905	0.20181	-0.54304	0.39889	-1.91209	-0.23401	-0.49211	-0.4126	1.26865	0.26674	0.39301	0.19393	0.50239	-0.69422	-0.48761	-0.94462	0.21103	-0.30658	-0.29448	0.41455	0.20559	-0.51867	-0.1626	-0.34897	-0.41643	-0.39367	-0.09256	-0.20896	-0.05299	-0.11441	-0.12265	-0.10911	1.7753	0.84362	-1.79276	-0.61695	-0.65085	0.13308	-0.97303	0.20826	-0.15005	-0.10703	0.92499	0.46202	-0.0743	0.04249
YGR221C	-0.0973	-0.13188	-0.41877	-0.07253	-3.96976	-2.03281	-0.59917	-1.19697	1.19374	0.06248	0.49051	0.2841	-0.18298	0.08583	-0.76528	-0.30416	0.43089	-0.30093	0.13296	-0.35488	0.43317	-0.04551	0.63763	0.061	-0.21599	-0.46214	0.31493	-0.18622	-1.17219	-0.8558	1.05939	0.96628	2.27363	0.42807	-1.27511	-0.30083	-0.76629	0.42539	0.08731	0.3398	-0.1149	0.08848	0.70307	1.12158	-0.03422	-0.26414
YKR029C	1.88319	2.51387	-0.0051	1.08495	1.16964	0.67918	-0.26467	0.42111	-1.21685	0.50184	0.08556	0.96276	0.84643	0.41795	0.45882	0.74446	0.14844	-0.12257	1.14663	-0.41997	0.14296	0.3437	-0.6786	-0.05618	-0.57971	-0.40543	0.17647	0.53375	-0.46026	-0.80578	0.30431	-0.04858	3.4941	1.48897	0.20354	0.31327	-0.25014	-0.14927	-0.01439	-0.45744	0.38088	1.01879	-0.74437	0.96953	0.1911	-0.35418
YGL026C	1.0783	0.04821	-0.14556	-1.54857	0.75435	0.20753	-0.09382	-0.03265	-1.14469	0.2668	0.23724	0.62185	-0.6756	-0.61123	-0.35844	-0.31117	-0.16328	-0.65482	0.09682	-0.37481	-0.1384	-0.24736	-0.68655	-0.27237	-0.56752	-0.00382	0.42845	0.64049	-0.72618	-1.64677	0.48597	-0.99751	1.67349	0.61214	-0.51985	-0.22329	-0.41731	-0.32828	-0.5764	-0.84251	0.19515	-0.36752	0.00501	0.40122	0.16913	-0.01486
YGL205W	1.04716	-0.03351	-0.20706	-1.32288	1.03889	0.32219	-0.18158	0.00207	-1.23426	0.27141	-0.63107	0.15959	-0.45924	-0.8793	-0.06236	-0.39764	-0.3473	-0.79264	-0.45265	-0.73254	-0.1191	-0.09606	-0.57527	-0.11117	-0.57586	-0.16676	0.07073	0.07189	0.08683	-1.22868	-0.05357	-1.20117	1.24846	0.14024	0.09085	-0.22203	0.03817	-0.02747	-0.79949	-0.82476	-0.04014	-0.52039	0.18759	0.35147	0.12808	0.02551
YKL222C	0.8094	-0.13979	0.17361	-0.72596	1.17462	-0.10936	0.14819	0.02056	-1.24197	0.0517	-0.4157	-0.05361	-0.22895	-0.37889	-0.21289	-0.2395	-0.40871	-0.80842	-0.49409	-0.28564	-0.35017	-0.03293	-0.66762	-0.10579	-0.8048	0.03955	-0.09321	0.10361	-0.47893	-0.90562	0.10519	-0.47869	0.98848	0.0443	-0.08642	-0.31699	0.04427	0.04307	-0.59283	-0.48907	0.43524	-0.07551	0.20004	0.35238	0.17505	-0.02007
YGL249W	-0.42089	-0.72658	0.13079	0.17788	1.09528	0.07869	-0.15042	0.00207	-1.45253	0.00914	-0.44574	-0.14462	-0.36621	-0.21698	0.0721	-0.12	-0.34003	-0.69937	0.00022	0.05449	-0.62377	0.20611	-0.11448	0.36152	-0.56599	-0.09057	-0.1475	-0.20222	0.29807	-0.12956	0.19799	-0.28624	0.5044	-0.81499	0.14472	-0.45508	0.20938	0.17053	-0.52075	-0.10017	0.42263	-0.41185	0.13579	-0.06217	-0.20975	-0.1592
YNL144C	0.04239	-0.59821	0.2682	-0.68083	0.27056	-0.09916	0.15096	0.09285	-2.03754	-0.02725	-0.81483	-0.36392	-0.32447	-0.82069	0.16844	-0.34071	-0.42932	-0.53382	-0.16104	0.06083	-1.28865	-0.324	-0.27218	-0.3312	-0.56361	-0.0468	-0.50989	-0.48522	0.42756	0.54551	-0.12766	-0.28273	-0.65203	-0.85222	0.00221	-0.49576	0.20403	0.12919	-0.66755	0.02324	-0.52814	-0.16412	0.43234	0.04529	-0.57206	-0.04047
YLR266C	-1.60927	-0.82044	1.63498	1.61205									0.0234	-0.55558	-0.21688	-0.81155	-0.36105	-0.34452	1.47055	1.35045	-1.07655	-0.30208	-0.76064	-0.41587	-1.12041	-0.77189	-1.2105	-1.18812	0.24064	0.21005	0.51541	0.10207	-1.17879	-0.72881	0.42347	-0.1825	0.07168	0.03616	-0.63893	-0.23585	-0.3791	-0.10488	0.15347	-0.04418	-0.47764	0.10934
YKL078W	0.07714	0.09588	0.31774	0.33844	0.03221	-0.93579	0.96813	0.38193	-1.40649	-0.22609	0.06986	-0.10322	-0.47295	-0.36317	0.48065	0.21993	-0.36598	-0.55529	-0.01715	0.41657	-0.99475	0.08647	-0.30812	-0.36356	-0.4835	0.28164	-0.69559	-0.38538	0.09139	0.24564	-0.42611	-0.66537	-1.43627	-0.3942	0.38957	-0.10357	0.66876	0.07285	-0.3841	-0.09296	-0.7428	-0.37923	-0.05831	-0.35564	-0.07315	0.26215
YDR108W	0.19114	0.43641	0.36042	0.70848	-0.36944	-0.52537	0.65324	0.12994	-0.52183	-0.08301	0.52227	0.19042	-0.45634	-0.37904	0.95176	0.68293	0.19879	-0.25076	-0.39029	0.44035	0.52021	0.91161	2.43852	1.50252	-0.65981	0.21354	-0.08669	-0.08043	0.65883	0.12183	-0.54222	-0.77258	-1.46887	-0.24041	0.27573	-0.28121	1.03682	0.28844	0.38158	-0.34441	-0.96004	-0.84245	-0.3695	-0.68495	-0.00247	0.19058
YOR001W	-1.30621	-0.40679	0.23183	0.27227	-2.27047	-0.49196	0.00753	-0.2752	-1.95082	-0.39404	-0.98217	-0.47688	1.11275	1.92725	0.39977	0.751	-0.50693	-0.3934	-0.04789	0.65242	-1.28356	0.30721	-0.55009	-0.54917	-0.82777	0.14554	-0.92472	-0.66114	-0.38758	0.013	-1.07236	-0.55172	-2.63322	0.20009	-0.39436	-0.39061	0.78259	0.36966	0.23691	-0.32171	-1.19288	0.62447	-0.96439	-0.68309	-0.38702	0.05952
YPR141C	-1.30513	-0.63729	1.42527	1.18678									-0.68493	0.13647	0.78563	0.89887	-0.07935	-0.23603	-0.35899	0.8163	-0.86748	0.70055	-0.11928	-0.18018	-0.22614	0.35374	-0.05066	-0.02812	0.57752	0.3568	-0.25754	-0.48395	-1.07308	0.11665	-0.20794	-0.43374	0.68777	0.09075	0.83244	-0.22421	0.10549	0.38374	-0.28904	-0.74913	0.10284	0.14889
YML016C	-1.18173	-0.16097	1.19128	0.46538									0.16129	-0.08486	-0.29564	-1.0241	0.28843	0.72526	1.29584	0.05031	-0.64292	-0.73132	0.88026	-0.40763	-3.24289	-1.50004	-1.51842	-2.30898	-0.44163	-0.13881	0.21288	-0.26132	-4.3638	0.06075	1.01014	0.53306	0.17801	0.14618	-0.28541	0.09754	-2.48846	-1.4321	1.33763	-0.77717	-0.57418	0.18167
YNR044W	-0.01321	-0.50395	-0.37805	-1.11483	-1.77918	-0.89894	0.08009	-0.43217	-0.28111	0.04367	0.03049	-0.08001	0.55816	-0.64499	-0.52537	-1.02021	-0.42843	0.53476	0.60473	0.08642	-0.95032	-0.06909	0.28319	-0.327	-1.00069	-2.08545	-0.86492	-2.43648	0.07612	1.96592	0.61189	0.4174	-4.77561	0.01007	0.94157	-0.04597	0.01651	-0.11382	-0.42559	-0.00099	0.7587	-0.36752	0.73763	-0.53324	-0.74428	-0.36024
YBL067C	-0.12184	-0.59477	0.40052	-0.30169	-2.11782	-1.45108	0.47204	-0.32434	0.82679	0.1397	0.13947	0.10765	0.02004	-0.01373	0.18158	0.06638	0.0745	-0.26293	-0.34815	0.55748	-0.34812	-0.25027	-0.09716	-0.53104	0.06458	0.05365	0.04245	-0.35526	0.84984	0.2164	-0.08485	-0.70447	-2.70884	-0.44049	-0.00325	-0.47361	0.34665	-0.17164	0.77271	-0.02001	0.30104	0.17424	-0.08565	-0.47149	-0.28455	-0.43987
YBL060W	-0.25228	-0.41457	0.21985	-0.43735	-0.53111	0.21681	0.04639	0.06517	1.06914	0.11793	0.43468	0.09814	0.46011	-0.4299	0.28669	-0.41782	0.04482	-0.28968	-0.43476	-0.08181	-0.77533	-0.51509	-0.18305	-0.7469	0.21081	-0.37597	-0.16293	-0.6755	0.40573	0.29717	-0.35351	-0.42898	-0.85941	-0.46315	-0.4169	-0.67311	0.01035	0.23245	-0.30343	-0.07413	0.07344	-0.13875	-0.32088	-0.27396	-0.60084	-0.1837
YDR109C	-0.60941	-0.10863	-0.14687	0.14821	-1.71749	-0.28481	-0.13035	-0.12021	1.20874	0.28878	0.29309	0.0131	0.35471	-0.78309	0.105	-0.68028	-0.18559	-0.80492	-0.7681	-0.31541	-0.66201	-0.7563	-0.17031	-0.81294	0.3068	-0.48044	0.03559	-0.73176	0.06596	0.06501	0.34442	0.17639	0.00705	-0.79451	-0.55846	-0.8837	-0.19757	0.10521	-0.19118	-0.04732	0.37407	0.14157	-0.19028	-0.12546	-0.21267	-0.04021
YOR206W	0.00767	-0.00484	-0.8217	0.30941	-1.52211	-1.0827	-0.94058	-0.85669	1.0558	-0.01691	0.05725	0.24974	0.02771	-0.9576	-0.57562	-1.0363	0.17888	-0.34806	-0.49654	-0.1232	0.16873	-0.5579	0.12504	-0.12898	-0.41182	-0.39487	-0.13473	-0.13525	-0.84232	-0.07673	-0.06923	0.67317	2.1339	0.8985	-2.18872	-0.86883	-0.52407	-0.19344	-0.75264	-0.43434	-0.25421	-0.32953	0.59445	0.53165	0.15198	0.28429
YPR074C	-0.6949	-0.34412	-0.96831	0.30458	-2.57655	-1.66951	-1.422	-0.9006	1.01551	-0.18493	0.15096	-0.02712	-0.40111	-0.20864	-0.69191	-0.45218	0.61384	-0.20653	-0.07444	-0.46761	0.53637	-0.08836	0.84358	0.33599	-0.5292	-0.57522	0.04344	-0.21638	-1.44536	-0.80648	1.20863	1.0487	2.29892	1.03284	-0.72192	-0.0375	-1.15681	0.03036	-0.23855	0.0363	-0.21783	0.04193	1.23818	1.53471	0.02285	-0.14272
YKR101W	0.16149	0.8641	-0.17319	0.93466	1.19609	0.48272	-0.74686	-0.12116	-0.72017	0.21988	-0.20039	0.52855	0.64525	0.21504	-0.4211	-0.19894	0.78507	0.17965	1.625	-0.21959	0.52476	0.07775	-0.67602	-0.32754	-0.46432	-0.02662	0.11255	0.43097	-0.15669	-0.52726	0.34488	0.26327	3.04954	0.88358	0.24036	0.06948	-0.08194	-0.42716	-0.48763	-0.83179	0.51453	0.94623	-0.30219	0.90035	0.18572	-0.22621
YPL089C	1.02394	0.11496	0.08497	-0.94639	0.83418	0.06887	-0.17389	-0.06916	-0.39787	0.21836	0.2124	0.48156	0.16659	-0.15366	-0.08486	-0.19894	-0.09493	-0.63273	-0.07057	-0.12088	0.26494	0.07723	-0.62744	0.00283	-0.2623	0.2834	0.47269	0.5401	-0.72257	-1.35987	0.04336	-0.87625	1.52894	0.31116	-0.14046	-0.24149	0.14654	0.35099	-0.3055	-0.33542	0.06109	0.16611	0.27688	1.07775	0.31824	0.12711
YLR330W	-0.08089	-0.50641	0.17054	-0.23543	0.62311	-0.19757	0.36333	-0.08308	-0.67093	0.08254	0.18147	0.33412	-0.22065	-0.07897	0.27063	0.35183	-0.01699	-0.61281	-1.14083	0.35613	-0.46167	-0.0925	-0.35151	0.00839	-0.17962	0.48141	0.44189	0.38763	0.05023	-0.4795	0.2951	-0.37695	1.26325	-0.2857	0.14873	-0.44393	-0.03204	-0.21503	0.09383	-0.30633	0.58168	-0.29745	-0.31148	0.51825	0.31616	0.03717
YGR054W	-0.9934	-0.01768	1.3842	1.66257									-0.18365	-0.87181	0.4779	-0.16928	-0.25153	-0.52673	-0.57678	-0.05485	-0.7214	0.04913	-0.31077	-0.31286	-0.88565	-0.13898	-0.30051	-0.17321	-0.70525	-0.59942	0.51882	-0.13281	0.42213	-0.40899	-0.03899	-0.37231	0.23398	0.06542	-0.58764	-0.23045	0.05495	-0.13102	0.11642	0.27071	-0.18537	0.17301
YNL008C	0.12966	-0.40369	-0.18427	-0.04878	0.09245	-0.46844	-0.24974	-0.34305	-1.52119	-0.11023	-0.76277	-0.51645	-0.45297	-0.50454	0.51523	0.09926	-0.50785	-0.85503	-0.83402	-0.0897	-0.80388	-0.07096	-0.48166	-0.45612	-0.56882	0.00117	-0.05297	-0.15052	0.07781	-0.23003	0.41864	-0.30238	0.303	-0.73407	-0.06647	-0.59904	0.31965	-0.10025	-0.19139	-0.42809	0.15091	-0.57945	-0.20277	-0.04091	0.04653	-0.11188
YKL048C	-1.36255	-0.51095	1.74133	1.18919									-0.34281	0.1206	0.3882	0.77334	3.83945	3.45405	-0.94319	0.41304	-0.62073	0.52588	0.84157	-0.04925	1.15595	1.39037	1.65157	1.3657	1.04641	-0.25892	0.4214	-0.58587	0.96216	-1.2752	-0.39304	-0.84848	1.1945	0.40874	1.44938	-0.8272	0.05132	-0.84905	-0.5734	-0.02817	0.14789	-0.0011
YBR260C	0.89895	-0.70908	0.17686	-1.57886	0.24098	-0.03363	-0.01008	-0.11753	-0.94543	-0.25334	-0.77736	-0.65881	0.45884	-0.10306	1.19536	0.80919	0.26486	0.0614	-0.27754	-0.13343	0.48207	0.47451	0.31153	0.01432	0.50254	1.01772	0.40977	0.50851	0.40044	0.96543	-0.03039	-0.29552	-0.34611	-0.36977	0.53874	0.09636	1.33727	0.80663	0.20768	0.64001	-0.7707	-0.66549	0.77039	0.14999	0.69588	0.93626
YOR070C	0.01318	-0.23097	0.40436	-0.36108	0.37305	-0.36097	-0.08425	-0.29571	-0.81829	-0.06803	0.28259	-0.14689	-0.49499	-0.40693	0.73089	0.4851	-0.42636	-1.3378	-1.12385	-0.17701	-0.81349	-0.05879	0.12126	-0.3865	-0.69733	-0.13004	0.01552	-0.34869	-0.74238	0.00758	0.05443	-0.57035	-0.67065	-0.87898	0.17945	-0.61709	0.84632	-0.09169	0.53381	-0.2131	-1.09667	0.87064	-1.16393	-0.20999	-0.35487	-0.05326
YDR458C	0.00915	0.49056	0.33104	0.67111	-0.49427	-0.58065	0.41461	-0.12635	-0.10539	0.04912	0.65541	0.42463	-0.63963	-0.23115	0.27249	0.24214	-0.23342	-0.70151	-0.34091	0.26175	-0.70219	-0.18083	-0.27772	-0.63875	-0.68016	0.04783	-0.39774	-0.45569	0.39413	0.03755	-0.28589	-0.45063	-0.82769	-0.62006	0.12743	-0.55779	0.60915	0.08488	0.35553	-0.21127	-0.59369	-0.07822	-0.46499	-0.41418	-0.63743	-0.25069
YDR477W	-1.45261	-2.3108	-1.17654	-3.03598	-1.5801	0.02584	0.0822	-0.13412	-1.325	-0.56601	-0.8429	-0.72839	-1.41433	-1.46525	2.06903	1.63782	0.58182	0.03072	-0.54321	1.18183	1.2791	1.12279	1.41654	0.46074	0.19825	0.64087	0.64498	0.30444	-0.0038	-0.06328	-0.6015	-0.97171	-0.99413	-0.50261	1.00355	0.15855	3.23703	2.2008	1.38543	0.47147	-1.07742	-1.62871	-0.25088	-0.711	0.49499	0.61963
YMR137C	-0.16554	-0.76927	-0.26516	-1.35086	-1.51138	-0.40784	0.11207	-0.09611	-0.54434	-0.10881	-0.12987	-0.28321	-0.13161	-0.13955	0.18433	0.13285	-0.24419	-0.69476	-0.68823	0.0455	-0.75209	-0.21161	-0.16278	-0.52589	-0.19201	0.0071	-0.35883	-0.69253	0.23704	-0.04203	-0.60142	-0.66161	-1.57307	-0.68845	-0.1469	-0.71686	0.33614	-0.03985	0.30016	-0.21421	-0.32798	-0.28196	0.00621	-0.42178	-0.28913	-0.15068
YKL062W	-0.4699	-0.87215	-0.06327	-0.76627	-1.53391	-0.65999	-0.05383	-0.1294	0.73771	-0.09093	0.08457	-0.01564	-0.22517	0.0763	0.50484	0.57216	-0.01461	-0.47408	-0.38338	0.31691	-0.52906	-0.41171	-0.2601	-0.59041	0.22388	-0.10877	-0.05277	-0.59955	0.21206	-0.31901	0.03886	-0.55765	-1.43875	-0.46693	-0.24754	-0.54065	-0.12003	-0.26955	0.56324	-0.13045	0.11535	-0.51604	-0.11081	-0.309	-0.40449	-0.32927
YDR496C	-0.03979	-0.38366	-0.51617	-0.85783	-1.07442	-0.37932	-0.04455	0.19288	0.84995	-0.13765	-0.24269	-0.09349	0.0064	0.05206	1.62988	1.69587	-0.03553	-0.27745	-0.31305	0.22113	-0.36548	-0.3014	0.11376	-0.33543	0.24891	-0.01256	0.48001	0.12263	-0.58041	-0.46491	0.39483	0.00402	-1.37625	-0.28863	-0.12722	-0.32467	0.24968	0.21407	0.10134	-0.36146	0.16368	0.17438	-0.63276	-0.00218	-0.51774	-0.00111
YKL155C	-0.01942	-0.02619	-0.13581	-0.25984	-1.82733	0.11836	-0.2855	0.15039	1.05104	0.0629	0.13013	-0.22259	0.41101	-0.43	0.31659	-0.18967	0.13185	-0.37549	-0.63871	-0.03306	-0.3578	-0.44788	-0.16136	-0.65903	0.38459	-0.36746	0.08699	-0.66794	-0.39134	-0.10109	0.33461	0.36458	-0.06738	-0.24151	-0.33495	-0.70837	-0.12921	0.07844	0.09266	-0.09672	-0.1679	0.01825	-0.09759	0.24228	-0.32878	-0.08912
YJL209W	-0.13593	0.07775	-0.15515	0.02806	-1.72395	-0.72432	-0.14154	0.1705	1.07373	0.09148	0.09517	-0.16045	0.18853	-0.62561	0.33506	-0.30245	-0.17768	-0.60743	-0.18574	-0.0903	-0.28822	-0.41951	-0.09881	-0.71282	0.25684	-0.53787	-0.08119	-0.93126	0.30941	-0.02988	0.28247	0.1024	0.51915	-0.4516	-0.52126	-0.69421	-0.31529	-0.03203	-0.55904	-0.33659	0.28505	-0.21885	-0.03585	0.24145	-0.45354	-0.26694
YDR425W	-0.28301	-0.51688	-0.27187	-0.36108	-2.14759	-1.0789	-0.28765	-0.52035	1.15756	0.12351	0.1823	-0.1089	0.0095	-0.8259	-0.1087	-0.67076	0.23471	-0.49423	-0.16511	-0.19236	0.22931	-0.27219	-0.52566	-0.84112	-0.06999	-0.60695	0.23726	-0.51441	-0.03997	-0.58738	0.37166	-0.69977	1.21375	-0.35448	-0.76646	-0.96274	0.03639	0.3953	-0.72897	-0.60589	-0.22707	-0.60406	0.04236	0.07536	-0.28458	-0.13313
YLR103C	-0.0007	0.8633	-0.48444	0.95725	-1.66159	0.22156	4.68091	5.44763	1.0975	0.20608	0.2645	0.08054	0.97865	0.3831	4.50824	4.57311	1.68269	1.60816	0.85759	0.05497	1.10992	0.50773	7.06152	5.55563	-0.22317	-0.47669	4.61137	4.50263	-0.27394	0.20915	0.54186	0.54305	1.94949	1.04149	2.84288	3.00962	4.32527	4.12394	-0.75879	0.03026	0.1575	0.32591	0.29069	0.28458	4.44034	4.70774
YMR119W	0.13365	0.0424	-0.5062	-0.0339	-2.10803	-0.94708	-0.88826	-0.87675	1.1952	-0.13608	0.18174	-0.42948	0.14213	-0.76798	-0.29482	-0.769	0.24654	-0.31263	-0.58574	-0.30982	0.10564	-0.5557	-0.57254	-0.86464	-0.37249	-0.85521	-0.06464	-0.62482	-0.21415	-0.72482	-0.05649	-0.80108	2.04171	0.47102	-1.88768	-0.97922	-0.43673	-0.18181	-0.72394	-0.53637	-0.17518	-0.30871	0.45122	0.39439	-0.06086	-0.11065
YLR273C	-0.08868	0.1748	-0.28557	0.63271	-2.83476	-0.94175	-1.10741	-1.1709	1.04393	0.02559	-0.00612	-0.07541	-0.01371	-0.36083	-0.50591	-0.7469	0.35568	-0.46743	-0.3305	0.25746	0.39432	-0.47581	0.21008	-0.22594	-0.22285	-0.50035	-0.00648	-0.10567	-0.71966	-0.45545	-0.5214	-0.35368	1.84046	0.76648	-1.56967	-0.52902	-0.76502	-0.38445	-0.76167	-0.69426	-0.13031	-0.46051	1.70374	1.06113	0.35396	0.15473
YJL132W	-0.55445	0.32659	-0.2127	0.59049	1.39181	0.60551	-0.32149	-0.06138	-0.30513	0.15997	-0.04394	0.54667	0.76504	0.84319	0.01919	0.23125	0.533	0.64223	1.62651	0.16268	0.43988	-0.04008	-0.58425	-0.26862	-0.44337	-0.04556	0.19954	0.63112	-0.12995	-0.36527	0.48764	0.66505	2.80502	0.73599	0.04928	0.13903	-0.02148	-0.73476	-1.30082	-1.42353	0.5115	0.92718	-0.14464	0.6928	-0.03058	-0.1566
YGR145W	0.61618	-0.26139	-0.15627	-1.33118	0.94543	-0.0345	-0.13627	-0.12702	0.17678	0.31799	0.23995	0.63144	-0.65161	-0.45632	-0.12747	0.05301	-0.24527	-0.86868	-0.14875	-0.01581	0.11528	-0.08776	-0.96284	-0.14223	-0.07567	0.39244	0.63294	0.87436	-0.63522	-1.12567	0.27228	-0.63548	1.45273	0.14834	-0.22547	-0.20757	-0.08134	-0.06449	-0.39478	-0.46584	0.16945	0.29672	-0.34494	0.61685	-0.20922	0.13403
YLR135W	0.63873	-0.3872	-0.24018	-1.34344	1.19171	0.2491	-0.04336	-0.1605	-0.26185	0.31102	-0.13053	0.54313	-0.45712	-0.69665	0.40508	0.00264	-0.57335	-0.77262	-0.30059	0.05182	-0.05964	0.05728	-0.94063	0.03902	-0.44799	0.14554	0.86598	0.82005	-1.68078	-1.26813	0.23307	-0.45854	0.87349	0.01444	-0.27563	-0.21395	-0.0998	-0.10812	-0.04705	-0.39709	0.09869	0.54037	-0.43446	0.67165	-0.09537	0.31212
YLR258W	1.08227	0.47769	-0.11005	-0.448	1.01018	0.1263	0.05671	-0.03239	-0.51235	0.2876	0.03517	0.48736	0.31419	-0.29616	0.36781	-0.09137	-0.33677	-0.44342	-0.53036	0.15874	0.04027	0.09549	-0.21335	0.52821	-0.30502	0.43109	0.57714	0.7484	3.81424	3.62266	-0.00579	-0.80876	1.94358	0.73767	-0.13776	-0.17556	0.13475	-0.04075	-0.0306	-0.3323	-0.32576	-0.02194	-0.47069	0.50778	0.00994	0.19312
YCL039W	-1.7012	0.66781	1.42309	3.07168									0.08643	-0.34511	-0.47501	-1.20139	0.81494	1.22951	3.37689	-0.51406	0.51796	-0.5774	-0.48869	-0.4375	-3.5229	-1.63723	-1.37256	-1.01343	-1.66959	-0.66418	1.31793	0.52584	0.82646	0.1655	1.20525	0.74993	0.3246	-0.03136	-0.41402	-0.09956	-0.95585	0.11282	0.59142	0.38535	-0.38646	0.07781
YMR037C	-1.80182	0.35031	1.72372	2.65512									-0.14549	-0.85954	0.45748	-0.21861	-0.16785	-0.55435	-0.89974	0.14365	-0.38327	-0.03235	-0.5224	-0.40599	-0.73017	0.25053	0.08125	0.31225	-0.18201	-0.21296	0.27217	-0.27014	0.46005	-0.3025	0.04511	-0.34564	0.23524	-0.05004	-0.07407	-0.22244	-0.23064	-0.23374	0.0834	0.37081	-0.11852	0.02695
YKL054C	0.30537	-0.1394	0.28019	-1.23816	3.09122	1.54812	2.48263	1.31585	-0.49319	-0.385	2.58073	1.69351	-0.87014	-0.0198	1.46589	2.27479	0.57986	0.33241	-2.5376	0.70949	-1.5218	-0.23488	0.76727	0.43582	3.77807	5.12363	1.2575	2.00989	0.64831	0.11357	0.54009	0.01561	1.19254	-1.61645	-0.15434	-0.58544	1.42185	-0.26563	3.48664	1.1121	1.05916	1.11138	-2.69898	0.25428	1.05937	0.97924
YBL111C	-1.68349	-0.25746	1.70989	1.80453									-0.08443	-0.53411	-0.22857	-1.23937	0.44075	0.89895	3.21895	-0.71475	0.40731	-0.77499	-0.12519	-0.88312	-3.26647	-1.25791	-1.85018	-1.37116	-0.62007	0.44323	1.42862	0.96036	0.64824	0.8551	1.27916	0.97871	0.18565	0.08255	-0.69227	0.24285	-1.7645	-0.45044	0.91769	0.19856	-1.23833	-0.12474
YLR452C	0.8613	-0.29762	-0.00436	-1.31681	-1.20515	-0.49508	0.26147	-0.05238	-0.33857	-0.1003	-0.38278	-0.45155	-0.50758	0.00353	0.27336	0.39191	0.04093	-0.37321	-0.07858	-0.2969	-0.33803	-0.31321	-0.11041	-0.117	-0.89384	0.21286	-0.36293	0.1032	1.37507	1.74914	0.27908	0.14445	0.31507	-0.7865	-0.16854	-0.71689	0.34178	0.10521	-0.1272	0.38215	-0.49879	-0.27135	-0.03343	0.11288	-0.15917	0.07777
YMR277W	-0.4586	-0.78397	0.01206	-1.02667	-1.54574	-0.40575	0.08076	-0.04553	-0.34479	-0.09468	-0.34813	-0.31925	-0.3062	0.20016	1.89014	1.8563	0.70191	0.70907	0.39133	0.50923	1.00566	0.88467	2.33164	2.1629	-0.54898	-0.00976	2.76252	2.86925	-0.30025	0.30234	0.56715	0.30688	-0.06196	-0.90636	1.59682	0.8096	1.52616	1.29277	-0.33286	0.03112	-0.39126	0.02345	0.25187	0.14238	0.98828	1.51991
YPR008W	-0.50063	-0.35822	0.23039	-0.10362	-0.57566	-0.05492	0.03143	0.0378	-0.37332	-0.22297	0.44663	0.18977	-0.23408	-0.06913	-0.04377	-0.24913	-0.3833	-0.74557	0.14337	-0.1082	-0.44949	-0.39875	-0.31077	-0.48489	-0.85288	-0.04116	-0.41676	-0.385	0.10059	0.3437	-0.60899	-0.65935	-0.63094	-1.05435	-0.00105	-0.64666	0.28092	0.16598	-0.26143	-0.17327	-0.38328	-0.28548	-0.06638	-0.19314	-0.58762	-0.00492
YBL097W	-0.58718	-0.83793	0.1225	-1.0428	-1.49982	-0.37543	2.92563	2.70903	-0.56879	-0.1587	-0.24616	-0.2381	-0.0976	0.28191	4.54615	4.58696	-0.33299	-0.76242	-0.57113	-0.5048	-0.6931	-0.48522	-0.21757	-0.50425	-0.21409	-0.13163	4.57412	4.27753	-0.17238	0.09049	0.02903	-0.58201	-1.01099	-0.97922	2.82037	2.12034	1.16074	0.90098	0.28715	0.16038	-0.25549	-0.02484	-0.05408	-0.02279	-0.52887	-0.29005
YMR224C	-0.71991	0.15166	-0.35444	0.34128	-1.0668	0.27528	-0.39821	-0.12798	0.52074	0.03822	-0.24746	-0.12027	0.04293	-0.42412	0.20935	-0.07975	0.04918	-0.3666	-0.15054	0.73779	0.08419	-0.04666	0.05441	-0.24929	0.16734	-0.067	0.58629	0.27398	-0.40327	-0.53124	-0.28981	-0.46896	-0.04943	-0.22738	0.48236	-0.19643	0.43698	0.26924	0.3586	0.04412	0.23638	-0.35229	0.2321	-0.12527	-0.52192	-0.1837
YDR164C	-0.15155	-0.74845	-0.28167	-1.31386	-1.37136	-0.93882	0.04515	-0.52146	0.58792	-0.19442	0.21638	-0.15674	-0.33743	0.02532	0.3711	0.27694	-0.16552	-0.54156	-0.16125	-0.13247	-0.14736	-0.10145	0.5553	0.0137	1.17153	1.41933	-0.22744	-0.35562	5.82155	6.52196	2.28282	1.87783	-0.53147	-0.82402	-0.21858	-0.52469	0.11537	0.06645	0.07942	-0.02572	-0.36751	-0.43067	-0.16342	-0.04828	4.7225	5.06247
YBR259W	0.01813	-0.17843	-0.37341	-0.75857	-1.01834	-0.20875	-0.48225	-0.17806	0.87844	-0.10352	0.02465	-0.22423	0.01697	-0.51498	0.4387	-0.05846	0.09059	-0.43317	-0.53491	-0.11523	-0.17488	-0.46017	-0.08072	-0.4269	-0.14761	-0.06608	-0.0116	-0.32165	-0.23861	-0.3259	0.1396	-0.12487	-0.30057	-0.66783	-0.21404	-0.55791	-0.14704	-0.12593	0.13333	-0.24571	-0.05308	-0.41019	0.13792	-0.01889	-0.42271	-0.07847
YLR335W	-0.38839	-0.4306	-0.12773	-0.32242	-1.1647	-1.12288	-0.01282	-0.78123	0.81437	-0.05393	0.15629	0.03382	-0.04785	-0.13082	0.60245	0.28327	-0.10341	-0.52151	-0.76737	-0.46776	-0.31895	-0.26438	0.25031	-0.11071	1.34802	0.93619	0.07393	-0.55797	5.96106	7.04379	1.79424	2.00678	-0.13136	-0.52268	-0.03987	-0.35617	-0.02501	0.09036	0.36314	-0.03501	-0.30532	-0.22413	-0.02756	0.30394	4.99021	5.2569
YDR444W	-0.13593	-0.0689	-0.39032	-0.42247	-0.5996	1.66615	0.05897	0.67605	0.88225	-0.04885	-0.00927	-0.26896	0.10781	-0.43796	0.21057	-0.17166	0.10735	-0.38131	-0.42737	-0.01294	-0.14843	-0.51168	-0.07576	-0.46545	-0.08051	-0.52844	0.23721	-0.50537	-0.23333	0.07928	0.10499	0.32479	0.06684	-0.66654	-0.72192	-0.85391	-0.1962	0.22728	-0.16945	-0.05155	-0.2322	-0.14075	0.16091	0.43081	-0.31926	0.17195
YKL213C	-0.27384	0.67249	-0.00862	1.67101									-0.79607	-0.48437	0.76487	0.63759	-0.22185	-0.89329	-1.24008	-0.80715	-0.2144	-0.57984	-0.01513	-0.47911	0.06311	-0.32798	-0.09783	-0.33324	-0.31671	0.06849	-0.28225	-0.06874	1.27522	0.37154	-0.86158	-0.4378	-0.34769	-0.15481	-0.3352	-0.43521	0.54704	0.63674	0.30019	0.41257	-0.23686	0.20751
YGR128C	1.32313	2.46873	-1.05645	0.215	-3.50196	-3.30736	1.24724	0.28195	0.70735	0.17444	0.08298	0.1092	0.47693	0.4544	3.83393	4.24255	0.41778	-0.07046	0.03578	0.02359	1.31226	0.4917	-0.58467	-0.51985	-0.05493	-0.61787	0.97278	0.588	-0.55807	-0.64884	0.28442	-0.01032	1.66702	0.18154	1.42385	2.12867	0.99509	1.49296	-0.18739	-0.21201	-0.4003	-0.32967	0.44041	0.59542	-0.10845	0.02904
[truncated: 4,729 more rows]

## Sheet: Mean smoothed Z-scores
Figure 1-souce data 1
[truncated: 5,737 more rows]
