# Supplementary material for: Synthetic protein interactions reveal a functional map of the cell
Source: eLife. 2016 Apr 21;5:e13053. doi: 10.7554/eLife.13053 (PMC4841780; doi:10.7554/eLife.13053)
Supplement: Figure 1—source data 2. — A list of the plasmids used to generate the SPI data are listed. DOI: http://dx.doi.org/10.7554/eLife.13053.005 [file elife-13053-fig1-data2.xlsx]

## Sheet: Sheet1
Figure 1-Source data 2: Plasmids used in this study.
Plasmid name	Relevant genotype	Reference
pHT4	LEU2 pCUP1::GBP-RFP	Ólafsson and Thorpe, 2015
pHT234	LEU2 pCUP1::DAD2-GBP-RFP	This study
pHT208	LEU2 pCUP1::DAD2	This study
pHT274	LEU2 pCUP1::NUF2-GBP-RFP	Ólafsson and Thorpe, 2015
pHT210	LEU2 pCUP1::NUF2	Ólafsson and Thorpe, 2015
pHT275	LEU2 pCUP1::NOP10-GBP-RFP	This study
pHT212	LEU2 pCUP1::NOP10	This study
pHT215	LEU2 pCUP1::NUP53-GBP-RFP	This study
pHT214	LEU2 pCUP1::NUP53	This study
pHT276	LEU2 pCUP1::IQG1-GBP-RFP	This study
pHT225	LEU2 pCUP1::IQG1	This study
pHT228	LEU2 pCUP1::CDC11-GBP-RFP	This study
pHT227	LEU2 pCUP1::CDC11	This study
pHT230	LEU2 pCUP1::ASE1-GBP-RFP	Ólafsson and Thorpe, 2015
pHT229	LEU2 pCUP1::ASE1	Ólafsson and Thorpe, 2015
pHT232	LEU2 pCUP1::HEH2-GBP-RFP	This study
pHT231	LEU2 pCUP1::HEH2	This study
pHT237	LEU2 pCUP1::PUS1-GBP-RFP	This study
pHT236	LEU2 pCUP1::PUS1	This study
pHT239	LEU2 pCUP1::HTA2-GBP-RFP	Ólafsson and Thorpe, 2015
pHT238	LEU2 pCUP1::HTA2	Ólafsson and Thorpe, 2015
pHT241	LEU2 pCUP1::RAD52-GBP-RFP	This study
pHT240	LEU2 pCUP1::RAD52	This study
pHT243	LEU2 pCUP1::PSR1-GBP-RFP	This study
pHT242	LEU2 pCUP1::PSR1	This study
pHT245	LEU2 pCUP1::VPH1-GBP-RFP	This study
pHT244	LEU2 pCUP1::VPH1	This study
pHT247	LEU2 pCUP1::SAC6-GBP-RFP	This study
pHT246	LEU2 pCUP1::SAC6	This study
pHT249	LEU2 pCUP1::SEC63-GBP-RFP	This study
pHT248	LEU2 pCUP1::SEC63	This study
pHT251	LEU2 pCUP1::VPS35-GBP-RFP	This study
pHT250	LEU2 pCUP1::VPS35	This study
pHT265	LEU2 pCUP1::SEC7-GBP-RFP	This study
pHT264	LEU2 pCUP1::SEC7	This study
pHT254	LEU2 pCUP1::OM45-GBP-RFP	This study
pHT253	LEU2 pCUP1::OM45	This study
pHT267	LEU2 pCUP1::COP1-GBP-RFP	This study
pHT266	LEU2 pCUP1::COP1	This study
pHT256	LEU2 pCUP1::SEC3-GBP-RFP	This study
pHT255	LEU2 pCUP1::SEC3	This study
pHT258	LEU2 pCUP1::PIL1-GBP-RFP	This study
pHT257	LEU2 pCUP1::PIL1	This study
pHT285	LEU2 pCUP1::SKL-GBP-RFP	This study
pHT284	LEU2 pCUP1::SKL-RFP	This study
pHT278	LEU2 pCUP1::LOA1-GBP-RFP	This study
pHT277	LEU2 pCUP1::LOA1	This study
pHT10	LEU2 pCUP1::MTW1-GBP-RFP	Ólafsson and Thorpe, 2015
pHT296	LEU2 pCUP1::MTW1	Ólafsson and Thorpe, 2015
pHT314	LEU2 pCUP1::MIF2-GBP-RFP	Ólafsson and Thorpe, 2015
pHT313	LEU2 pCUP1::MIF2	Ólafsson and Thorpe, 2015
pHT312	LEU2 pCUP1::CTF19-GBP-RFP	Ólafsson and Thorpe, 2015
pHT311	LEU2 pCUP1::CTF19	Ólafsson and Thorpe, 2015
pHT340	LEU2 pCUP1::KRE28-GBP-RFP	Ólafsson and Thorpe, 2015
pHT339	LEU2 pCUP1::KRE28	Ólafsson and Thorpe, 2015
pHT336	LEU2 pCUP1::SKP1-GBP-RFP	Ólafsson and Thorpe, 2015
pHT335	LEU2 pCUP1::SKP1	Ólafsson and Thorpe, 2015
pHT344	LEU2 pCUP1::CBF1-GBP-RFP	Ólafsson and Thorpe, 2015
pHT343	LEU2 pCUP1::GBP-CBF1-RFP	This study
pHT310	LEU2 pCUP1::CBF1	Ólafsson and Thorpe, 2015
pHT319	LEU2 pCUP1::CNN1-GBP-RFP	Ólafsson and Thorpe, 2015
pHT320	LEU2 pCUP1::GBP-CNN1-RFP	This study
pHT318	LEU2 pCUP1::CNN1	Ólafsson and Thorpe, 2015
pHT342	LEU2 pCUP1::CHL4-GBP-RFP	Ólafsson and Thorpe, 2015
pHT341	LEU2 pCUP1::CHL4	Ólafsson and Thorpe, 2015
pHT338	LEU2 pCUP1::CTF3-GBP-RFP	Ólafsson and Thorpe, 2015
pHT337	LEU2 pCUP1::CTF3	Ólafsson and Thorpe, 2015
All plasmids are based upon pWJ1512 (32), which contains CEN6 and ARS209.
