# Supplementary material for: Synthetic protein interactions reveal a functional map of the cell
Source: eLife. 2016 Apr 21;5:e13053. doi: 10.7554/eLife.13053 (PMC4841780; doi:10.7554/eLife.13053)
Supplement: Figure 2—source data 1. — These data provide a detailed list of the localization type for each GBP-GFP protein pair. DOI: http://dx.doi.org/10.7554/eLife.13053.008 [file elife-13053-fig2-data1.xlsx]

## Sheet: Sheet1
Figure 2 - source data 1	Colocalization data from high-throughput microscopy
	For each interaction imaged there are 3 colocalized categories: Y = clolocalized; N = not colocalized; U = uncharacterized.
	For each interaction there are 8 location categories: R = colocalized at the normal location of the target protein - RFP; G = colocalized at the normal location of the query protein - GFP; B = both proteins observed in their normal location as well as that of the other protein; N = colocalized outside of the normal location of either protein; O = one protein has relocated to the same region of th…
				GBP-RFP-tagged target proteins:
		Query		Nup53 - nuclear pore			Nuf2 - kinetochore			Loa1 - lipid droplets			Sec7 - late Golgi			Heh2 - inner nuclear membrane			Pus1 - nucleus			Rad52 - nucleus			Vps35 - endosomes			Ase1 - spindle midzone			Hta2 - nucleus			Sec63 - ER			SKL - peroxisomes			Sac6 - actin			Dad2 - kinetochore/spindle			Nop10 - nucleolus			Sec3 - exocyst
	ORF	Protein	Localization	Colocalized	Location	z-score	Colocalized	Location	z-score	Colocalized	Location	z-score	Colocalized	Location	z-score	Colocalized	Location	z-score	Colocalized	Location	z-score	Colocalized	Location	z-score	Colocalized	Location	z-score	Colocalized	Location	z-score	Colocalized	Location	z-score	Colocalized	Location	z-score	Colocalized	Location	z-score	Colocalized	Location	z-score	Colocalized	Location	z-score	Location	Location	z-score	Colocalized
GFP STRAINS	YCR028C-A	RIM1	mitochondria	U	U	-1.10733	Y	S	0.187138	Y	S	-0.165465	Y	S	-0.152365	N	U	0.0771225	N	U	-1.06167	N	U	-0.475822	N	U	0.779941	N	U	0.384779	N	U	0.511281	N	U	-0.168912	Y	S	-0.0734838	Y	S	0.513846	N	U	-0.272525	N	U	-0.202542	N
	YGR179C	OKP1	foci (kinetochore)	Y	G	0.384277	Y	S	8.15138	Y	S	2.16269	no cells		3.89688	Y	S	3.04195	Y	S	-0.567107	Y	G	2.46596	Y	S	0.92769	Y	S	0.82957	Y	S	1.75385	N	U	3.47915	Y	U	0.065445	Y	S	0.900358	Y	S	2.96999	Y	S	1.2344	N
	YMR076C	PDS5	nucleus	Y	S	-0.0408925	Y	S	0.815133	Y	G	0.545397	Y	R	0.0072975	Y	S	2.34406	Y	S	-0.291363	Y	S	0.0443875	Y	S	-0.0795325	Y	S	0.183273	Y	S	0.092365	Y	S	0.213133	N	U	0.141015	U	U	-0.339502	Y	B	0.17147	Y	S	0.265043	N
	YJR089W	BIR1	foci (SPB)	Y	S	0.355791	Y	S	4.00305	Y	S	-0.214182	U	U	1.62518	Y	G	0.17194	Y	S	-0.0609862	Y	U	0.138588	Y	U	-0.0614912	Y	S	-0.0793588	Y	O?	6.0046	Y	S	1.14341	N	U	0.172373	N	U	-0.207677	Y	S	0.328688	Y	S	-0.182617	N
	YJL074C	SMC3	nucleus	Y	S	0.491938	Y	S	0.152482	Y	G	1.47719	no cells		3.89223	Y	S	0	Y	S	-0.37602	Y	S	-0.220787	N	U	0.497213	y	S	-0.23181	no cells		6.28528	no cells		4.29727	N	U	0.14558	U	U	0.227357	Y	B	0.268672	Y	S	-0.188175	Y
	YGL029W	CGR1	nucleus	Y	S	-0.51108	Y	G	3.5624	Y	G	1.4781	Y	R	0.83214	Y	S	0	Y	S	0.927546	Y	F	0.393249	Y	S	1.1186	U	U	0.643615	Y	S	2.49291	Y	S	0.531816	Y	G	0.251431	U	U	2.49527	Y	G	0.245548	Y	S	0.141614	Y
	YNL248C	RPA49	nucleolus	Y	G	1.26508	Y	S	0.787655	Y	G	3.70376	Y	R	-0.0324775	Y	S	4.06879	Y	S	0.27879	Y	G	-0.846078	Y	G	0.782417	Y	S	1.07102	Y	S	1.7212	Y	S	2.27614	Y	G	0.405413	Y	G	0.92004	Y	B	2.94379	no cells		4.48489	N
	YMR231W	PEP5	endosome - vacuolar mambrane	Y	S	0.68124	Y	S	0.547501	Y	S	0.240563	Y	S	4.34181	Y	S	0.106876	N	U	0.40114	N	U	0.135196	Y	S	2.42137	Y	U	-0.624182	N	U	-0.261459	Y	S	5.87535	Y	S	-0.440311	Y	S	0.676342	N	U	-0.0089325	N	U	-0.782715	Y
	YGR116W	SPT6	nucleus	Y	S	-0.30514	Y	G	0.351821	no cells		2.46536	Y	R	1.35373	Y	S	3.40267	Y	S	-1.31785	Y	S	-0.168813	Y	G	0.615217	Y	S	1.14075	Y	O	2.63786	Y	S	2.76618	Y	G	0.585251	Y	G	-0.291459	Y	G	-1.59999	Y	S	3.67903	Y
	YOL135C	MED7	nucleus	Y	S	-0.162121	Y	G	-0.0501912	Y	G	4.592	Y	B	3.39006	Y	S	2.84419	Y	S	-0.361805	Y	S	2.03876	Y	S	-0.270066	Y	S	0.0518588	Y	S	3.02503	Y	S	3.13393	Y	G	-0.106744	N	U	-0.911754	Y	G	-1.70317	Y	S	0.777737	Y
	YCR057C	PWP2	nucleolus	Y	G	-0.0714112	Y	G	-0.0328138	Y	B	2.08038	Y	B	0.666599	Y	S	0.687377	Y	S	-0.526331	Y	G	0.307929	Y	G	-0.140409	Y	S	-0.0604112	Y	S	-0.00157875	N	U	3.54173	Y	G	-0.130546	Y	G	0.225007	Y	S	-0.464491	Y	S	0.309275	Y
	YPL255W	BBP1	foci (SPB)	Y	F	2.72856	no cells		6.27734	Y	G	2.86693	no cells		5.30695	Y	G	1.96068	Y	S	1.56723	Y	G	1.36281	Y	G	10.2272	Y	S	0.536709	Y	S	0.801315	Y	R	4.39253	Y	R	0.0882788	no cells		10.4095	Y	S	2.50269	N	U	0.607844	Y
	YOL034W	SMC5	diffuse	Y	S	-0.241108	Y	R	3.19817	Y	S	3.06329	Y	B	-0.338839	Y	S	4.26994	Y	R	0.410495	Y	R	0.645639	Y	S	-0.24638	Y	R	0.06619	Y	R	2.58572	Y	S	2.76768	U	U	0.216613	U	U	0.235836	Y	R	2.04595	Y	R	2.13951	Y
	YDR238C	SEC26	Golgi	Y	S	-0.241478	Y	G	-0.0478138	Y	S	1.13898	Y	S	4.38654	Y	U	0.462134	Y	R	0.502487	Y	F	2.36206	Y	S	0.57168	Y	S	0.02778	N	U	0.272719	Y	G	1.38905	Y	G	0.150064	Y	S	0.11863	Y	G	0.634517	N	U	0.833178	Y
	YGL172W	NUP49	nuclear membrane	Y	S	0.62226	Y	G	0.447172	Y	G	0.218261	Y	B	1.79602	Y	F	0.353542	Y	G	-0.146705	Y	F	2.31589	Y	S	1.43145	Y	G	0.646424	Y	S	0.0417725	Y	S	0.837249	Y	G	-0.486277	Y	G	-0.149864	Y	G	0.561078	Y	S	-0.26314	Y
	YNR015W	SMM1	diffuse	Y	S	0.0180037	Y	S	-0.0912625	Y	S	0.443968	Y	B	-0.215781	Y	S	-0.14887	Y	S	0.0813525	Y	S	0.133975	Y	S	0.496611	Y	S	-0.474881	Y	S	0.0902913	Y	S	0.0762437	U	U	-0.325468	Y	S	0.00944375	N	U	-0.269651	U	U	0.844485	Y
	YGR195W	SKI6	nucleus	Y	S	-0.162344	Y	G	-0.071045	Y	G	0.264405	Y	R	2.82776	Y	S	-0.170485	Y	S	0.429664	Y	S	0.46914	Y	S	1.16782	Y	S	0.451901	Y	O	0.569101	Y	S	2.85322	Y	B	-0.0401875	N	U	0.98553	Y	G	1.07076	Y	S	0.202626	Y
	YDL092W	SRP14	ER	Y	S	-1.08778	Y	S	0.227855	Y	R	0.850978	Y	S	3.0679	Y	B	0.401241	Y	R	-0.12251	Y	F	2.20776	Y	S	0.30231	N	U	-0.017375	Y	R	-0.10535	Y	R	0.376235	Y	S	-0.227823	Y	S	-0.06189	Y	R	-0.12992	Y	R	0.0164775	Y
	YPL263C	KEL3	diffuse/nucleus	Y	S	0.891545	Y	S	-0.05355	Y	S	3.28606	no cells		3.89184	Y	R	0	Y	R	0	Y	R	0	no cells		5.22748	Y	R	0.198208	Y	R	0.94069	no cells		4.80548	Y	U	0.145855	Y	S	-0.144783	Y	R	-0.22734	Y	S	0.768968	Y
	YIR006C	PAN1	Actin - foci around cell membrane	Y	F	-0.108116	Y	G	6.8329	Y	S	0.0790987	Y	S	0.169075	Y	B	0.034875	Y	S	-0.0499112	Y	F	-0.367324	Y	R	-0.130605	Y	G	-1.23057	Y	F	-0.0268925	Y	G	-0.0993825	Y	S	-0.358168	Y	S	-0.0578538	Y	R	-0.02358	U	R?	0.131137	Y
	YDR092W	UBC13	diffuse	Y	S	-0.870726	Y	S	-0.175589	Y	S	0.466876	Y	S	0.0323488	Y	S	0	Y	S	0	Y	S	0	Y	S	-0.272796	Y	S	-0.129976	Y	S	0.13922	Y	S	-0.143755	Y	R	-0.0621775	Y	S	0.161061	N	U	1.87942	Y	R	-0.167038	Y
	YKL075C	YKL075C	diffuse	Y	S	-0.202582	Y	S	0.127039	Y	F	0.327823	Y	R	-0.37376	Y	F	-0.392881	Y	S	-0.415935	Y	F	0.099415	Y	R	0.303325	Y	U	0.383105	Y	S	-0.107655	Y	S	-0.308054	Y	R	-0.343162	Y	S	-0.385242	Y	R	0.0644475	no cells		0.225662	Y
	YGL190C	CDC55	diffuse	Y	R	2.0386	Y	R	0.16222	Y	B	1.67163	Y	R	0.254657	Y	F	1.82268	Y	R	1.26156	Y	R	3.02791	Y	R	1.30607	Y	R	6.70172	Y	R	4.69074	Y	R	2.70484	Y	R	0.225637	Y	R	-0.950015	Y	R	3.90291	Y	R	2.57474	Y
	YDR477W	SNF1	diffuse	Y	S	-1.97516	Y	R	0.0147325	Y	S	0.807137	Y	R	0.980712	Y	R	0.0914	Y	R	-0.586035	Y	R	-0.523883	Y	R	1.14359	Y	G	-1.22626	Y	R	-1.3092	Y	R	1.84494	Y	G	-0.131185	Y	S	0.83355	Y	R	-1.74455	Y	R	-0.523428	Y
[truncated: 23 more columns]
