# Supplementary material for: Synthetic protein interactions reveal a functional map of the cell
Source: eLife. 2016 Apr 21;5:e13053. doi: 10.7554/eLife.13053 (PMC4841780; doi:10.7554/eLife.13053)
Supplement: Figure 4—source data 1. — All the high-density SPI data to retest the strongest interactions are listed together with a list of those GFP strains that produce a reproducible SPI with each of the 23 GBP proteins. We also include a list of the growth data for a subset of GFP proteins whose expression and location is well characterized. DOI: http://dx.doi.org/10.7554/eLife.13053.014 [file elife-13053-fig4-data1.xlsx]

## Sheet: Re-test scores
Figure 4 - source data 1	Validation of SPIs
	The retest data on the SPIs is shown as Log Growth Ratios (LGRs). The target proteins are listed in row 5. In each case the Validated column indicates whether a SPI validated (1) or not (0).
		Nuf2			Nup53			Om45			Rad52			Sec3			Sec7			Sec63			Vph1			Vps35			Heh2			Ase1			Cdc11			Cop1			Dad2			Hta2			Iqg1
ORF	No. screens validated in	Validated?	Re-test LGR	Screen Z-score	Validated?	Re-test LGR	Screen Z-score	Validated?	Re-test LGR	Screen Z-score	Validated?	Re-test LGR	Screen Z-score	Validated?	Re-test LGR	Screen Z-score	Validated?	Re-test LGR	Screen Z-score	Validated?	Re-test LGR	Screen Z-score	Validated?	Re-test LGR	Screen Z-score	Validated?	Re-test LGR	Screen Z-score	Validated?	Re-test LGR	Screen Z-score	Validated?	Re-test LGR	Screen Z-score	Validated?	Re-test LGR	Screen Z-score	Validated?	Re-test LGR	Screen Z-score	Validated?	Re-test LGR	Screen Z-score	Validated?	Re-test LGR	Screen Z-score	Validated?	Re-test LGR	Screen Z-score
YDR069C	21	1	1.62	5.2828	1	0.95	4.84009	1	2.165	5.85962	1	0.985	4.7162	1	1.075	3.98319	1	1.535	5.02622	1	1.61	4.8199	1	1.32	4.22403	1	1.17	5.33662	1	0.745	3.02294	1	0.505	2.57466	1	0.9	5.28022	1	1.085	5.57766	1	0.345	6.07619	1	0.965	5.49364	1	0.26	1.82328
YKR068C	21	1	2.125	7.31844	1	0.83	4.6103	1	2.105	8.55233	1	1.13	4.74967	1	1.07	4.89505	1	1.82	5.30875	1	1.905	5.14997	1	2.225	6.80124	1	1.715	8.21609	1	1.37	8.21609	1	0.24	1.61936	1	0.935	7.52985	1	1.235	7.14075	1	0.86	3.03593	1	0.795	5.4969	0		1.26877
YOR160W	19	1	1.525	3.8143	1	0.32	2.39726	1	1.875	6.41545	1	0.67	4.52237	0		0.373677	1	1.315	4.09468	1	1.56	4.59147	1	0.415	2.49636	1	1.08	5.29852	1	0.805	5.29852	0		-0.134941	1	0.84	5.87065	1	1.04	6.01921	1	0.22	6.55541	1	0.57	3.99375	0		0.410971
YGL238W	18	1	1.745	5.66101	0		0.769718	1	2.17	5.14267	1	0.985	3.6163	1	0.97	2.22309	1	1.5	4.08981	1	1.835	4.31067	1	1.56	4.41957	1	1.345	4.64898	0		1.26455	0		-0.342388	1	0.82	2.5791	1	1.39	7.48024	1	0.18	4.04625	1	0.505	5.91988	0	-0.02	2.30172
YHR036W	18	1	2.29	8.88319	1	0.295	1.50239	1	2.805	4.11437	1	0.345	3.09743	1	1.02	3.51295	1	1.99	5.31416	1	2.185	6.97777	0		0.632247	1	1.45	6.70089	1	0.755	6.70089	0		0.486165	1	1.065	4.30293	1	1.53	8.03104	0	-0.12	6.04291	1	0.515	1.93101	0		0.80688
YKL042W	18	1	2	7.42694	1	0.84	3.32542	1	2.455	6.17002	1	0.545	2.31168	1	1.44	1.85433	1	2.225	4.36281	1	2.26	8.74023	1	1.915	4.87012	1	1.39	7.43399	1	1.245	7.43399	0		1.06124	1	0.57	2.01531	1	1.435	8.17606	1	0.23	1.50847	0		1.43375	1	0.19	1.28488
YPL169C	18	1	1.41	6.79391	0		1.38437	1	2.24	5.79603	1	0.605	4.69189	1	0.425	2.805	1	1.75	5.33309	1	1.705	6.64745	1	0.61	5.22124	1	0.905	6.54098	0		0	0		0.176423	1	1.035	6.84782	1	1.285	8.92585	0	-0.125	4.41984	1	0.59	4.14957	0		1.15667
YER148W	17	1	0.83	3.17991	0		1.14719	1	0.99	3.42551	0		0.392332	1	0.8	3.17671	1	1.645	3.04212	1	1.215	2.3156	1	0.84	3.90706	1	0.835	2.77229	1	1.865	2.67313	1	0.605	2.69131	0		0.6671	1	1.06	5.02528	1	0.31	3.61338	1	0.545	6.2592	0	0.09	1.99125
YGR140W	17	1	1.225	5.43764	0		0.610304	1	2.085	7.77104	0		-0.217713	1	0.635	3.09503	1	1.36	5.2694	1	1.83	5.00326	1	1.42	4.28285	1	1.375	6.59103	1	1.105	6.59103	1	0.325	2.68896	1	0.77	3.89525	1	1.09	8.64435	0		1.16105	1	0.94	11.247	1	0.94	3.01116
YLR166C	17	1	1.52	5.67242	1	0.52	2.58953	1	2.595	6.41965	1	1.22	4.67851	1	1.19	4.12663	1	1.59	4.3914	1	1.675	4.78937	1	1.51	5.1646	1	1.47	6.20775	0		0.928623	1	0.48	4.02799	1	1.005	3.59298	1	1.49	7.04857	1	0.215	2.69519	0		1.79021	0		0.907055
YLR212C	17	1	1.865	8.96434	0		0.873394	1	2.295	6.37625	1	0.28	0.7236	1	1.43	3.69983	1	2.035	6.00203	1	2.08	5.95667	1	2.04	7.27841	1	1.565	6.91136	1	1.33	6.91136	0		-0.145144	1	0.96	6.474	1	1.155	8.64514	0	-0.235	4.11614	1	0.815	4.56146	0		0.906844
YPL124W	17	1	2.625	7.777	1	0.755	3.01898	1	2.775	8.01674	1	0.475	2.64312	1	1.81	3.16014	1	2.725	5.69824	1	2.195	3.65003	1	1.485	2.95014	1	2	9.86825	1	1.625	9.86825	0		0.152215	0		1.48789	1	1.28	10.4502	0		1.75611	1	1.42	6.56491	0		-0.031275
YDR027C	16	1	0.58	1.88407	1	0.34	2.19132	1	0.635	3.82462	1	0.745	2.83672	1	1.155	3.45473	1	1.775	5.07631	1	1.87	5.0133	1	1.34	5.5156	1	1.19	5.90681	1	1.275	2.16199	1	0.155	2.4085	0		0.736484	1	1.525	8.19202	0	-0.055	3.03109	0		0.704794	0		-0.170148
YDR161W	16	1	1.375	4.61144	1	0.84	2.40249	1	0.85	3.7104	1	0.955	3.52699	0		1.24449	0	-0.27	1.69119	1	1.035	3.84543	0	0.24	1.99986	0		0.827929	1	1.5	0.827929	0		0.226	0		0.67304	1	0.585	2.29148	1	0.655	2.54312	1	2.065	4.74254	0		1.58176
YDR189W	16	1	1.755	5.91348	0		0.716797	1	2.225	6.00034	1	1.04	4.8616	1	0.76	3.37831	1	2.085	4.20798	1	1.815	5.50542	1	1.105	4.23147	1	1.48	4.42962	0		1.22211	0		0.554582	1	1.115	6.44066	1	1.52	8.87146	1	0.41	2.77445	0		0.382968	0		0.558242
YIL068C	16	1	1.815	5.38935	1	0.475	2.41114	1	2.745	7.8634	1	1.585	5.60582	1	1.68	5.6181	1	1.685	4.64299	1	2.06	4.76856	1	1.78	4.70419	1	1.53	6.70182	0		0.300698	0		0.932544	1	1.06	4.86174	1	1.535	9.60449	1	0.37	4.99453	0		1.41922	0		1.23943
YJL173C	16	1	1.33	4.9777	0		-0.81396	1	2.54	6.80491	0		0.5706	1	0.755	2.70316	1	1.98	4.56874	1	2.04	4.28637	1	0.94	3.95378	1	1.365	3.6649	1	1.505	3.6649	0		1.00968	0	-0.02	2.65897	1	1.325	7.98847	1	0.325	6.13645	1	0.42	5.1579	0		0.982712
YPL255W	16	1	1.835	6.27734	1	0.6	2.72856	1	2.075	8.15687	1	0.26	1.36281	1	1.2	3.43315	1	2.045	5.30695	1	2.37	4.39253	1	0.99	8.91401	1	1.795	10.2272	0		1.96068	0		0.536709	1	1.06	4.24535	1	1.81	8.43646	0	0.06	3.84368	0		0.801315	0		0.0256213
YNL317W	15	1	1.065	4.43049	0		-0.282836	1	0.975	3.64813	1	0.41	1.29047	0		-0.808325	1	2.585	3.84739	1	1.705	3.53082	0	0.08	1.38031	1	0.53	3.03703	1	1.205	3.03703	0		-0.263369	1	0.42	2.75526	1	0.69	3.22395	0	-0.11	1.53418	1	1.29	6.00022	0		-0.0132412
YOR250C	15	1	0.785	2.99953	1	0.335	1.43421	0		0.0226175	0		0.40669	0		0.637193	1	0.685	2.41304	1	1.06	2.18	1	0.685	2.58672	1	0.62	2.24967	1	1.135	3.30294	1	0.44	3.03764	0		-1.04109	1	0.82	6.21428	1	0.205	2.49505	0		1.59735	0		-1.80534
YPL128C	15	1	1.63	8.13273	1	0.38	1.7256	1	0.625	3.42755	0		0.513338	1	0.455	2.03788	1	0.775	2.05649	1	2.035	5.92566	0		1.25221	1	1.4	3.65805	1	1.34	3.65805	0		0.740165	0		0.999795	1	1.045	5.78248	0		1.09604	1	1.825	6.13097	0		0.320525
YDR145W	14	1	0.36	2.69566	0		-0.276194	1	1.13	4.37009	1	0.23	1.23554	1	0.715	3.19109	1	1.495	4.61436	1	1.94	5.11099	1	1.3	3.87675	1	0.885	3.16778	1	0.865	3.16778	0	0.06	1.50442	0		1.71279	1	0.81	7.08491	0		2.02862	1	0.945	7.64639	0		1.49165
YGL247W	14	1	2.23	4.71251	1	0.64	1.58799	0		1.49498	0		0.244212	1	0.775	2.40541	1	1.36	1.89287	1	1.465	2.25173	1	2.22	6.06944	1	1.035	2.51501	0		0	1	0.155	4.49926	0		0	1	1.08	5.5422	0	0.045	4.46703	1	0.825	5.96648	0		0.251406
YKR063C	14	0		1.35294	1	0.255	1.78458	1	0.56	2.81239	1	0.455	1.1215	0		1.29465	1	1.945	2.95474	1	2	4.95768	0		1.09813	1	1.45	7.00397	1	1.38	7.00397	1	0.52	2.44875	0		0.91447	1	1.15	6.29575	0	0.06	2.4187	1	1.63	7.50853	0		0.647428
YPL010W	14	1	1.72	7.10418	1	0.345	1.78147	1	2.11	6.77848	1	0.74	5.07353	1	1.035	4.71152	1	1.115	4.76081	1	1.805	6.30407	0		0	1	0.7	6.38959	0		0.75135	1	0.455	1.36963	0		0	0		0	0	-0.11	4.10727	0		0.818315	0		1.26582
YPL125W	14	0		1.19055	1	0.41	1.4183	1	0.785	3.46305	1	0.67	2.9424	1	0.455	2.65164	1	1.48	3.52318	1	0.675	4.35648	0		1.20179	0		1.28371	0		1.60321	0		0.539249	0		0.737269	1	0.745	2.78421	1	0.185	2.7507	1	0.645	4.29401	0		1.11028
YDR412W	13	0		0.43363	0		0.864348	0		1.48908	0		0.25181	1	0.845	2.04864	1	1.44	4.22698	1	0.33	1.66268	1	0.465	2.36116	1	0.87	4.23801	1	0.53	4.23801	1	0.52	2.24272	0		0.20355	1	0.985	4.81375	0		2.57256	1	1.055	2.22076	1	0.35	2.01354
YGL025C	13	0		-2.06017	0		0.673654	0		0.127525	1	0.37	0.997762	1	0.215	1.8672	1	0.825	2.14343	1	1.79	4.12243	1	0.945	2.4345	0		-0.107311	0		0	1	0.62	4.22668	0		-0.452468	1	0.265	2.24638	0		1.02047	1	0.85	5.18162	1	0.39	3.03189
YGR156W	13	1	0.5	1.70603	0		0.12223	1	0.43	2.63314	1	0.315	1.08719	0		0.01969	1	1.235	4.31365	1	1.595	4.82526	0	0.085	1.525	0	0.105	2.56126	1	0.96	2.56126	0		-0.559765	1	0.42	2.63975	1	0.45	1.7819	1	0.15	2.65385	1	1.435	6.52702	0		0.893467
YKL002W	13	1	0.595	1.75657	0		0.429507	1	0.655	2.47279	0		0.35095	1	0.7	1.89535	1	0.81	2.70996	1	1.07	2.91662	1	0.88	4.41833	0		0	1	1.075	3.03563	0		-2.85579	0		0.407024	1	0.89	3.45307	0	0.035	5.25106	0		1.74558	0	0	1.15652
YMR117C	13	1	2.27	9.12082	0		-0.222995	0		1.82538	1	0.66	1.46672	0		0.32103	1	1.94	5.56405	1	2.125	4.77465	1	1.375	3.75621	1	1.16	6.34274	1	1.18	6.34274	0		0.708285	0		0.609067	0		0.157685	0		-0.236955	1	0.945	10.3744	1	0.56	2.13008
YPL242C	13	1	1.855	8.34644	0		0.511232	1	2.2	7.51527	0		-0.229593	1	1.235	3.82319	1	1.63	5.15764	1	2.04	5.70739	1	0.94	4.67499	1	1.345	9.65599	0		0.135195	0		0.54858	1	0.81	4.50684	1	1.07	10.3301	1	0.125	3.24904	0		-0.659062	0		-0.45943
YBR237W	12	1	1.775	6.56248	0		0.535239	0		0.695645	1	0.525	6.13033	0		-1.55659	0		-0.364416	1	1.12	2.44184	0		-0.037085	1	0.99	2.71185	1	1	2.71185	1	0.225	1.76334	1	0.76	4.46173	1	0.525	2.60404	0	-0.075	4.18807	1	0.88	4.98584	0		-0.124901
YBR254C	12	1	1.38	4.80344	1	0.515	3.11002	1	1.52	7.44974	1	0.5	2.3507	1	0.95	5.89421	0		4.01667	1	1.415	5.76237	1	1.285	7.04698	1	1.13	5.51397	0		1.0191	0		0.328197	0		0	1	1.16	5.41524	0		1.35156	1	0.29	2.37153	0		0.899558
YDR335W	12	1	0.4	2.88821	0		0.620715	1	0.555	2.33352	1	0.34	1.67118	0		1.00981	1	1.42	2.90832	1	1.11	2.9729	0	0.2	1.91604	1	0.575	3.97004	0		0	0		-0.146505	0		1.54323	1	0.725	3.2174	1	0.44	6.31205	0		1.78737	0		-0.383317
YDR373W	12	1	1.82	5.91437	1	0.535	2.92987	1	2.37	8.0722	1	0.525	2.22056	1	0.765	2.98966	0		-0.348715	1	1.98	6.66014	0		0	0		0	0		1.80721	0		-0.154677	1	0.82	3.64859	0	0.08	0.878153	1	0.215	2.96999	1	0.745	8.49496	0		-0.0059675
YER006W	12	0		0.986525	0		0.21808	1	1.115	2.37612	0	0.09	2.31174	1	0.665	3.26357	0		4.00103	1	1.29	5.8604	1	0.56	4.66732	1	0.835	2.32338	0	-0.095	2.32338	0		0.150425	1	0.66	2.13977	1	1.025	4.86319	0		1.50029	1	0.37	2.81106	0		1.1502
YHR170W	12	1	0.495	2.0004	0		0.08956	1	1.97	6.08742	1	0.415	1.68685	1	0.22	2.07049	1	2.285	4.85358	1	0.955	4.54513	0		0.778792	0		0.98187	0		0	0		0.0190975	1	0.915	3.08811	0		0	1	0.39	3.00889	0		-0.438865	0		0.74034
YIL019W	12	1	1.2	2.95932	0		1.51824	0		1.31936	1	0.485	2.97375	0		-3.75911	0		-1.62652	1	0.205	1.48439	0		-0.257255	1	0.685	3.61819	1	0.68	3.61819	1	0.59	2.11508	0		-0.597677	1	1.18	1.3967	1	0.755	4.00951	1	1.26	2.05056	0		0.411385
YKL009W	12	0		-0.324415	0		0.0699075	0		1.49204	1	0.36	1.26515	1	0.65	2.37362	1	1.365	2.30802	0		0.569025	1	0.85	2.4713	0		1.03436	1	0.665	3.5063	0		-0.246768	0		-0.624715	1	0.6	1.94974	1	0.18	2.39438	0		0.98202	1	0.23	1.33803
YLR370C	12	1	1.03	2.77735	1	0.255	1.65345	1	0.775	6.66591	1	0.135	1.1781	0		1.62664	1	1.545	2.72354	1	0.34	1.82573	0		0.02351	0		1.38428	0	0.415	2.78803	0		0.89159	1	0.93	6.3589	1	1.005	6.0187	1	0.175	3.78573	0		-0.950596	0		1.41243
YPR010C	12	1	0.31	1.85237	0		1.12625	0		-0.47533	1	0.25	1.4118	0	0.15	2.00353	1	1.425	4.47286	1	1.475	5.0112	0		0.466508	0		-1.1668	1	1.195	-1.1668	1	0.315	5.2215	1	0.6	2.97154	0		-0.751045	0		0.931975	1	0.47	4.79145	1	0.29	1.85153
YPR016C	12	0		0.481652	1	0.345	1.68394	1	0.705	2.48044	1	0.86	2.74721	0		1.51797	1	1.945	3.4327	0	0.05	1.85994	1	1.235	4.4554	0		0.319495	0		0	1	0.44	1.59796	0		-2.88946	1	0.535	1.82416	1	0.19	8.04964	0		-0.0140988	1	0.17	3.88692
YPR086W	12	0		0.673245	0		-1.29466	1	0.65	3.37774	0		0.105108	0		1.45642	1	2.68	3.25179	1	2.045	3.71818	1	0.6	2.52661	1	1.205	3.46321	1	1.305	3.46321	0		0.655693	0		0.646015	1	1.16	6.24923	0		-0.85154	1	0.685	6.23182	0		1.44357
YPR173C	12	0		2.79685	1	0.505	1.80573	1	0.295	2.88779	1	0.3	1.10603	1	0.41	2.18345	1	0.835	2.85611	1	0.55	2.27917	1	0.3	3.11675	1	0.95	3.21995	0		0.80138	0		-0.366295	0		-1.13306	1	1.175	3.26584	0		0.370045	1	0.33	1.91529	0		-0.464095
YBL023C	11	0		0.989331	0		-0.210558	1	1.98	5.41569	0		0.045305	0		0.619984	1	1.72	4.43584	1	2.105	4.5459	1	0.585	2.99431	0		1.17008	1	0.95	1.17008	0		-0.66926	1	0.675	2.78724	1	0.725	4.40006	0		0.555754	1	1.23	8.84564	0		0.256029
YDR356W	11	1	1.84	5.8269	1	0.26	1.72312	0		0.535971	0		1.5414	0		0.878349	0		0.997326	1	2.14	4.92706	0		0.250964	1	0.385	3.06541	1	1.175	3.06541	0		0.405656	0		1.81404	1	0.59	3.27638	0	0.015	3.0552	1	0.56	4.17354	1	0.62	1.97898
YER151C	11	1	0.535	1.67331	0		0.528116	1	1.085	5.58019	1	0.31	1.83468	0		0.478981	1	0.835	1.7748	1	2.055	3.61531	0	-0.005	1.69033	1	0.44	3.33989	0		2.03409	0	0.09	1.36929	0		1.55924	1	0.56	3.18714	0		1.34149	0		0.52053	0		0.768073
YFL034C-B	11	0		-0.953391	1	0.61	5.49907	1	0.415	2.36461	1	0.665	2.90056	0		1.35894	1	0.36	2.20431	1	0.57	2.39603	1	0.215	3.98393	1	0.155	1.84805	1	0.89	1.84805	1	0.18	1.80552	0		-0.379617	0		-0.692588	0		2.80433	1	1.26	8.2911	0		1.01472
YGR218W	11	0		0.933896	0		1.18859	1	1.405	6.53308	1	0.26	2.23815	0		0.309116	1	1.325	2.71078	1	0.775	3.52759	0		0.780752	1	0.545	2.62148	0		1.23377	0		0.306845	1	0.61	5.87577	1	1.025	6.76566	0	-0.115	3.32035	0		0.0487563	0		0.452764
YIL062C	11	1	0.43	1.99242	0		0.679248	1	1.07	4.60651	1	0.34	2.57539	0		1.00478	1	1.575	3.95369	1	1.165	4.63881	0	0.1	2.23048	0		1.01453	0		1.74507	0		0.267825	1	0.81	4.39204	1	0.95	5.28168	0	0.075	5.27762	0		1.07713	0		0.449275
YKL049C	11	1	0.265	5.51909	0		-2.32646	0		0.370497	0	0.085	4.46379	1	0.78	3.33779	0	0.32	2.62893	0	0.105	4.2807	0	0.12	2.28213	1	0.84	3.31871	0		0	1	0.56	5.42531	1	0.665	6.81694	1	0.775	4.86178	0	0.085	3.43279	1	0.695	8.15234	0	0.04	2.5374
YKR002W	11	0		0.336323	0		-0.0423925	1	0.79	4.40805	1	0.135	2.29557	0		-0.535038	1	0.49	2.06846	1	1.47	4.90374	0		1.248	0		0.443213	1	0.69	0.443213	0		0.825398	0		0.276655	1	0.445	1.47222	0		1.04441	1	0.915	9.78852	0		0.33727
YLR074C	11	0		0.797813	0		0.496986	1	1.135	4.85333	1	0.29	1.65889	0		1.52876	1	1.725	4.49122	1	1.01	4.30913	0	-0.045	1.59819	0		1.72777	1	0.685	1.72777	0		-0.0411163	0		1.56128	1	1.505	6.47575	0		1.92521	0		0.718041	0		-0.115125
YLR196W	11	0		0.78594	0		0.4631	1	1.56	6.51218	1	0.145	1.0515	1	0.34	2.33643	1	1.3	5.08849	1	1.54	4.40698	0	0.195	2.11728	0		1.66714	0		1.80319	0		0.0326275	1	0.775	3.99069	1	0.9	6.77354	0		1.99754	0		1.478	0		0.526408
YMR168C	11	1	1.695	7.58111	0		0.4561	1	2.37	7.28902	0	0.17	0.61395	0		1.73638	1	1.755	7.20836	1	2.6	6.85953	1	1.29	2.79775	0		1.7879	1	0.865	1.7879	0		0.93514	0		0.587337	1	0.95	4.07872	0		0.255292	1	0.64	2.91913	0		0.199045
YOR272W	11	1	0.915	4.61827	0		1.01179	1	0.875	2.87309	1	0.45	0.807802	0		1.52534	0		-0.163467	1	0.85	2.76482	1	1.21	5.82181	0	0.33	7.57981	0		0	1	0.54	1.95561	0		-1.68511	1	0.72	6.00829	0		1.31384	0		1.28564	1	0.58	3.60907
YOR319W	11	1	1.55	5.10139	0		0.240693	0		1.43509	1	0.285	0.854561	0		1.00677	0		0.38557	1	1.445	3.84296	0		0.53086	1	0.96	3.37531	1	1.205	3.37531	0		0.29938	0		1.34466	1	0.475	1.81713	1	0.72	2.97966	1	0.31	2.51448	0		0.401653
YPL012W	11	0		-0.571902	0		-0.239868	1	1.41	5.03108	1	0.255	2.36636	1	0.4	2.93402	1	1.93	3.34868	1	0.245	1.8412	1	0.38	1.56127	1	0.34	1.97937	0		0.913112	0	0.025	1.56262	0		0.511883	1	0.525	5.26806	0		0.00406	0		0.893865	0	0.04	2.75884
YPR107C	11	0		0.678834	0		0.0282587	1	0.905	3.00299	1	0.39	0.592636	0		0.92657	1	2.61	3.53838	1	1.79	4.16605	0	0.105	1.93308	0		1.56494	1	1.34	1.56494	0		0.820661	0		0.443248	1	0.395	1.88623	0	0	2.18419	1	1.31	6.48669	0		-0.0724025
YBL040C	10	0		1.4015	0		0.455728	1	0.56	3.44555	1	0.305	1.0714	0		1.12221	1	1.12	3.0874	1	0.625	3.22858	0	0.155	2.02635	0	0.035	2.05634	0		0.28774	0		-0.943061	0		1.61985	1	1.1	4.30536	0	-0.015	6.20449	0		0.159135	0		-0.21601
YBL084C	10	0		-1.3171	0		0.472328	1	1.595	7.97131	0		-0.855596	1	0.265	4.26162	1	1.255	3.96005	1	0.41	2.10224	1	0.305	1.79283	1	0.67	2.73181	0		0.541647	0		-0.270579	0		0.518714	1	0.61	1.61516	0		0.212559	1	0.605	2.949	0		1.21872
YBR080C	10	0		-0.479753	1	0.335	1.34797	0		0	1	1.105	5.24895	1	0.195	2.85108	1	1.825	4.08312	1	2.04	4.67583	0		0	0		0	1	1.785	2.87754	1	0.195	1.9875	0		1.51466	1	0.37	2.19321	0		-1.13386	0		0.792852	0		0.764472
YDR021W	10	0		0.682878	0		-0.081175	1	2.125	5.11172	0		0.446235	1	1.185	2.58251	1	2.895	3.63336	1	2.205	6.05055	0		0.767648	1	1.29	6.98761	0		1.52222	0		-0.18858	0		0.51308	1	1.23	7.82047	0		1.20854	0		0.100752	0		0.552183
YDR246W	10	0		-0.239487	0		-0.0508175	1	1.325	4.93884	1	0.15	1.09095	0		0.252812	1	1.32	5.36745	1	1.865	6.44307	1	0.67	4.02848	1	0.36	1.94096	0		0.162807	0		-0.275263	0		0.536403	1	0.56	1.13512	0		1.21678	0		0.181718	0		-0.115968
YFR031C	10	0		1.20821	0		0.554911	0	0.17	2.2752	1	0.2	0.788678	0		-0.0405187	1	0.735	3.00742	1	0.515	3.21554	0	0.105	1.51408	0		1.53777	0	0.43	2.66401	0		0.563341	1	0.675	2.16911	1	0.36	2.5477	0		1.3016	1	0.72	5.95597	0		0.42683
YGL122C	10	1	0.395	1.8504	0		0.21044	1	0.59	3.82508	1	0.21	1.9727	0		1.01419	1	0.585	2.21473	1	0.535	3.55255	0		0.698864	0		1.12352	0		1.0176	0		-0.316431	0		1.52386	1	0.99	4.54177	0		0.875964	0		0.25945	0		0.02135
YKL059C	10	0		0.947449	0		-0.0183525	0		0.453724	1	0.2	2.09884	0		0.817501	1	2.12	3.81411	1	1.76	5.16184	1	0.305	1.46978	0		1.48264	1	1.1	1.48264	0		0.572218	0		0.768391	0		0.206684	0		2.23714	1	1.105	6.93048	0		-0.115601
YLL036C	10	0	0.28	1.48951	0		-0.0300625	1	2.025	3.49483	0		-0.572717	0		1.79658	1	2.03	4.3298	1	1.9	7.19916	1	1.355	3.60595	1	1.08	5.18777	0		0.0898475	0		-0.739581	0		0.566686	1	0.685	2.87014	0		-0.657591	1	0.38	3.4331	0		0.388785
YLR051C	10	0		-0.175045	0		1.30483	0		0.990765	1	1.06	3.23741	1	0.6	3.22343	1	2.145	3.54483	0		1.09432	1	0.255	2.40344	0		-0.356175	1	0.555	-0.356175	0		0.764938	0		0.61742	1	0.195	0.891423	0		1.18115	1	0.59	4.56312	0	0.06	1.75714
YLR208W	10	0		-0.919115	0		-0.103587	1	0.79	7.54952	1	0.425	3.18693	0		0.486293	1	0.875	4.19129	1	0.965	3.45792	0	0.15	2.21171	0		1.60861	0		0.211305	0		-0.073175	1	0.32	2.15743	1	1.52	6.29422	0		2.33562	0		0.419591	0		0.32584
YML064C	10	0		-0.217842	0		0.0946338	1	2.415	9.3675	0		0.167425	0		1.69035	1	1.795	5.53223	1	2.105	3.904	1	1.91	10.5697	0		1.34042	0		1.37812	0		0.439301	1	0.92	7.01943	1	0.49	1.46683	0		-0.462757	1	0.485	2.0592	0		0.91783
YNR046W	10	1	0.415	1.63596	0		-1.02574	1	0.9	3.28679	0		0.324597	0		1.25967	1	2.27	3.67946	1	0.56	3.34067	0		0.951823	0		1.32275	0		1.19638	0		0.128655	0		1.67058	1	1.37	4.96349	0		1.77596	0		0.181663	0		0.86749
YOL005C	10	0		0.610873	0		0.58348	0		1.39065	0		0.202747	0		0.3869	1	1.84	4.3625	1	1.455	4.22749	1	0.205	3.52473	0		0.529587	0		1.90596	0		-0.047865	0		0.774787	1	0.44	2.28264	1	0.475	3.40199	0		0.518476	0		-0.09541
YOL069W	10	0		-0.00369	0		0.019885	1	0.305	2.22818	1	0.26	0.794403	0		-0.112734	1	1.585	4.75098	1	2.06	5.71942	0		1.26965	0		-0.141099	1	0.99	-0.141099	0		0.0870138	0		-0.36056	1	0.48	1.34929	0		-0.0803113	1	0.51	2.67413	0		1.20936
YDR289C	9	0		1.26011	0		0.408403	0		0.770875	0		-1.8655	0		0.43061	0		-0.456578	1	1.02	2.88785	0		-0.401743	1	0.16	2.37959	0		1.91768	1	0.14	1.24249	0		0.758228	1	0.235	1.46131	0		0.955137	0		1.04156	1	0.29	5.21345
YDR301W	9	0		-0.523435	0		-0.211698	0		1.9107	0	0.07	0.724322	0		-0.031985	1	1.45	4.01772	1	1.66	3.27799	0	0.225	2.17557	0		1.5276	1	0.67	1.5276	0		0.426875	0		0.527745	1	0.415	1.24272	0		2.03261	1	0.955	5.19312	0		0.41429
YDR320C-A	9	1	2.44	7.53103	1	0.38	1.57197	0		-0.358949	0		0.37797	0		-0.648136	1	0.815	4.26714	1	2.12	5.39648	0		0.208536	0		2.4091	0		0	0		-0.122316	0	-0.075	2.33252	1	0.26	0.933373	0		-0.516851	1	0.585	4.02422	0		-0.03373
YER107C	9	1	0.72	2.29688	0		0.941625	0		0.894424	1	0.475	1.00747	0		0.213446	1	0.565	1.73262	1	0.87	2.38395	0		0.519211	1	0.715	2.98828	0		0.154943	0		1.03712	1	0.31	3.19953	1	0.775	4.12436	0	0.01	2.50269	0		0.0156475	0		-0.151015
YGL190C	9	0		0.16222	1	0.715	2.0386	0		1.82843	1	0.895	3.02791	0		0.17118	0		0.254657	1	0.785	2.76618	0	0.18	1.83482	0		1.30607	0		1.82268	1	0.56	6.70172	0		0.174226	0		0.437352	1	0.18	2.53719	1	1.77	4.69074	0		-0.16359
YGL201C	9	0		0.182918	0		0.126922	1	1.8	5.82725	0		-0.036365	0		1.0537	1	1.64	4.22827	1	2.16	3.91176	1	1.685	4.44046	0		0.504186	1	0.815	0.504186	0		0.0239963	0		0.571403	1	0.325	1.15101	0		-0.00181375	1	0.38	1.99228	0		-0.0834437
YGL212W	9	1	0.575	4.52605	0		1.01456	0		0.740724	0	0.13	0.788436	0		0.85211	1	1.155	3.1985	1	0.795	2.85784	1	0.175	2.40731	1	0.47	4.36863	0		0.519288	0		-0.42169	1	0.675	2.58066	1	0.86	4.27608	1	0.29	2.87642	0		0.128848	0		-0.0663925
YIR011C	9	1	2.19	5.35715	0		0.660565	1	0.48	2.13833	1	0.32	4.05863	0		0.120035	1	0.79	2.13196	1	0.42	2.19034	0		0.300019	0		0.267609	0	0.31	3.52542	0		0.0394787	0		-0.173781	0		0.319919	0		1.85745	0	0.2	2.47558	0		-0.141526
YJL039C	9	1	2.155	5.74064	0		0.120709	0		1.45759	1	0.16	1.36864	0		-1.92414	0		-0.139265	0		0.838011	0		-0.83361	1	0.42	2.28787	0		2.00664	0		0.851448	0		1.87101	1	0.52	5.05025	1	0.225	5.82227	0		0.664529	0		-0.508472
YJL069C	9	1	0.745	2.92674	0		0.11351	0		0.758275	0		0.155727	0		-0.335707	1	1.71	4.38825	1	1.535	5.39738	0		1.10387	0		0.552755	0		0	0		-0.576388	0		0.76085	1	0.765	4.22884	1	0.16	4.81939	0		0.734405	0		-0.22702
YJL085W	9	0		0.779726	0		0.271535	1	2.555	7.83996	1	0.76	3.24845	1	1.16	4.64096	1	1.625	4.71567	1	2.035	6.56621	1	2.065	7.80918	1	1.475	5.54165	0		0.02277	0		0.560504	0		-0.594307	1	1.405	6.21823	0		0.52956	0		-0.122974	0		-1.01572
YJR112W	9	1	0.595	1.73111	0		-0.120557	0		0	0		-0.456024	0		0.509077	1	1.68	4.64572	1	2.02	5.03182	0		3.97647	0		0.08745	1	1.35	2.61421	0		0.250855	0		-0.34526	0		-0.206754	0		0.321062	1	0.53	4.61557	0		-0.137577
YLR010C	9	0		-0.501314	0		0.1121	1	1.285	4.46004	0		-0.849835	1	0.39	1.83967	1	2.605	3.43019	0		0.222426	0		0.342251	1	1.16	1.8399	0		0.087055	0		0.0562313	1	0.27	2.13387	1	0.685	2.26918	0		0.0739525	0		0.261375	0		-0.122631
YLR071C	9	0		1.04622	0		-0.578025	0		-0.0676625	0		0.48149	0		0.163972	1	1.33	4.20161	1	1.255	3.41118	1	0.47	2.14459	0		-0.00564	1	0.63	3.39425	0		0.08899	0		0.706237	0		0.456693	0		1.61352	1	1.25	6.38368	0		1.28576
YOL072W	9	1	0.605	1.58386	0		0.325487	0		1.21407	1	0.665	3.24409	0		1.68923	1	0.905	2.66512	1	0.86	3.96928	0		0.312676	1	0.395	3.37978	0		1.45246	0		0.497939	0		0.790192	1	0.655	2.1562	0		-0.0893775	0		0.465105	0		-0.37766
YPL209C	9	1	2.135	8.4859	0		0.330521	0		0.51296	0		0.177885	0		1.45321	0		0.218595	1	2.295	5.04854	0		-0.156683	1	1.315	6.85564	0		0.0060725	1	1.08	11.3205	0		0.103211	1	0.575	1.49324	0		0.0907712	1	1.805	9.43075	0		-0.210505
YBR143C	8	0		-0.0024125	0		0.5642	1	0.89	4.9216	1	0.315	1.38672	0		0.338416	0		0.59775	1	0.32	1.94134	0		-0.0014	0		0.422564	0		0.574433	0		-0.836979	0		1.37668	1	0.78	5.96534	0		1.80376	0		0.33046	0		-0.0492462
YDL102W	8	0		-0.369733	0		0.976405	0		0.02613	0		-0.927063	0		0.458444	1	1.42	2.61684	1	2.01	4.14481	0	0.165	1.54365	1	1.225	4.72958	1	0.975	4.72958	0		0.417749	0		-1.01934	1	0.805	2.94673	0		0.532031	1	0.935	4.14912	0		0.598171
YDL195W	8	0		0.0368475	0		-0.241275	1	0.58	2.08978	1	0.225	2.63994	0		0.311964	0	-0.25	1.49073	1	0.545	2.70729	0		1.06791	0		1.25191	0		0.927685	0		0.398034	0		1.45732	1	0.85	6.30069	0		-0.135424	0		0.177661	0		0.550635
YER068W	8	0		0.86428	0		-0.662637	1	2.21	6.18605	0	-0.125	1.00034	0		-0.34767	1	1.575	3.5205	1	1.99	7.00516	1	0.355	2.77511	0		0.600325	1	1.245	0.600325	0		-0.714723	0		0.374415	1	0.49	2.33005	0		-0.623997	0		-0.516968	0		-0.2046
YER171W	8	0		-0.266025	0		-0.500766	1	0.74	2.05977	0		-0.0420563	0		-0.228865	1	1.9	4.82069	1	1.705	4.98555	1	1.23	4.24457	0		0.0543563	0		0	0		0.358124	0		0.266531	1	0.22	1.19714	0		-0.562922	1	0.245	3.72816	0		0.67082
YGR092W	8	0		0.72228	0		0.03611	1	0.99	4.11884	1	0.185	1.48936	0	0.085	2.11349	1	1.075	2.65572	1	0.975	3.20627	0		0.977237	0		1.67424	0		1.06549	0		-0.38843	1	0.48	1.8435	1	0.55	4.14003	0		0.160337	0		0.113785	0		0.104387
YGR104C	8	0		1.01569	0		-0.466675	0		0.851785	0		0.0201425	0		1.63398	1	1.65	2.89834	1	1.645	3.84616	1	0.66	2.41604	0		1.80684	1	0.795	1.80684	0		0.840002	0		0.7982	0		0.156405	0		-0.277054	1	0.535	3.64845	0		1.12775
YJL011C	8	0		-0.389462	0		-0.0950375	1	0.42	2.38084	0		0.47773	0		1.49054	1	2.355	2.69664	1	1.91	2.49171	0	0.045	2.13296	0		-0.524168	1	0.875	3.07299	0		-0.269025	0		0.955838	0		0.139795	0		0.259062	1	0.715	6.00112	0		0.751938
YJL029C	8	0		1.05519	1	0.515	2.10254	0		1.78766	1	0.625	2.54715	1	0.93	3.24642	1	1.895	3.97039	1	1.705	4.64944	1	1.27	3.18252	1	1.53	4.33863	0		0.388008	0		0.679205	0		1.9204	0		0	0		1.07476	0		0.19662	0		-0.089405
YJR076C	8	0		-0.0259575	0		0.458547	1	1.99	6.57376	1	0.42	1.2339	0		0.552852	1	1.365	2.47213	1	1.72	5.75886	1	0.38	2.44513	0		1.0564	0	0.38	2.30721	0		0.240553	0		0.131485	1	0.265	1.87214	0		0.110855	0		-0.0239675	0		0.0399025
YKL112W	8	0		-1.636	0	0.175	1.91631	0		1.54364	0		0	1	0.325	5.79568	1	2.05	2.84855	1	1.65	4.29727	0		0.846442	0		1.02982	0		0	0	0.09	1.85232	0		0	0		0.108871	0		-0.820963	1	1.305	8.28946	1	0.62	2.11687
YLR277C	8	0		-0.141725	0		-0.226459	0		1.45495	0	0.11	0.759907	0		0.819105	1	1.71	4.38491	1	1.72	3.20541	1	0.565	2.58571	0		0.0894362	1	0.705	0.0894362	0		-0.231369	0		1.5312	0		0.184512	0		-0.11529	1	1.095	7.36223	1	0.55	2.28263
YMR112C	8	0		0.0410462	0		-2.08302	0		0.464514	0		-3.00533	1	0.21	2.46451	0		-0.758101	1	0.115	1.78186	1	0.3	1.83393	0		-0.0810562	1	0.905	-0.0810562	1	0.325	1.63088	0		0.0395075	0	0.075	1.66585	0		0.758285	1	0.355	4.99971	0		0.247091
YMR236W	8	0		0.328655	0		-0.602648	1	0.485	2.48943	0		0.296382	0		0.0944875	1	1.375	3.99487	1	2.11	4.10056	0	0.275	2.19274	0		0.4158	1	1.12	0.4158	0		-0.409805	0		0.751505	0		0.72528	0		-0.32664	0		1.68412	0		-0.191612
YNL059C	8	0		0.603302	0		-0.149531	0		1.77919	1	0.195	0.752757	0		-0.0761137	1	1.14	2.11553	1	0.935	2.8592	1	0.69	2.78812	0		0.974638	0		1.34892	0		0.55446	0		0.0361725	0		0.763469	0		1.13835	1	0.725	3.933	0		1.04323
YNL261W	8	1	0.8	3.02623	0		-2.23744	0		0.023935	0		-0.390257	0		0.18541	1	2.05	3.1111	1	1.105	2.87466	0		0.902667	0		0.097555	1	1.345	2.21864	0		-0.233051	1	0.725	2.48862	0		-0.293685	0	0.115	2.87907	1	1.945	4.73763	0		-0.393234
YNL308C	8	1	1.22	4.73395	1	0.615	3.39479	0		0.810615	0		0.260165	0		-1.7954	0		0.86199	0		0.548775	0		-0.63114	0		0.562105	0		-0.199052	0		0.651277	0		1.69243	1	0.49	2.47169	0	-0.42	3.53843	1	0.625	1.92644	0		0.518455
YOR046C	8	0		0.111105	0		-0.918525	1	2.515	5.31619	0		0.253321	0		0.485422	1	1.82	3.77571	1	1.59	6.52666	0	0.165	2.11088	0		1.36376	1	0.495	1.36376	0		-0.4352	0		0.968326	1	0.51	2.90021	0		-0.773185	0		0.814878	0		0.278562
YOR210W	8	0	0.215	1.4869	0		0.136212	0		0.984659	0		0.06964	0		0.162441	1	1.82	3.46622	1	1.095	3.14052	0	0.04	1.43025	0		-0.230263	0	0.565	2.07535	0		0.765371	0	0.005	2.15009	1	0.64	1.54785	0	-0.04	5.70736	0		1.56497	0		-0.194195
YOR224C	8	0		0.984425	0		-1.08216	0		1.97171	0		-0.199914	0		0.627975	1	1.905	3.75048	1	1.17	2.55308	0		0.811689	0		0.00370125	1	0.85	0.00370125	0		0.548219	0		0.83514	1	0.375	2.3197	0		2.07149	0		1.75254	0		-0.09184
YPL233W	8	1	0.67	2.07711	0		0.347573	0		1.59557	0		-0.50474	0		-0.202635	1	2.715	4.42418	1	2.67	5.88485	1	0.675	2.57272	0		0.683922	0		0	0		-0.489032	0		0.364201	0		0.0585375	0		0.123705	0		-0.0708325	1	0.89	4.78633
YAL021C	7	0		0.128659	0		-0.0196075	1	1.89	8.4476	0	-0.03	1.08318	0		-0.057775	1	1.525	3.54969	1	1.75	6.84763	1	0.73	2.39695	0		0.563242	1	1.13	0.563242	0		-0.574154	0		0.336346	0		0.461981	0		-0.745224	0		-0.291768	0		-0.561806
YAL041W	7	0		0.400317	0		-0.264624	1	2.105	9.24048	0		-0.486515	0		0.783695	1	1.435	5.19298	1	1.95	4.55435	0	0.16	2.05633	1	0.595	2.36824	0		1.71345	0		-0.237581	0		0.641006	0		-0.147184	0		0.211919	0		-0.146597	0		0.0633988
YBL014C	7	0		0.751108	0		-0.383265	0		1.41132	0		0.499309	0		0.71191	1	1.77	4.33565	1	1.39	2.85052	0		0.234723	1	0.23	1.98252	0	0.345	3.27535	0		0.563205	0		1.14411	1	0.785	2.22747	0		0.909264	1	0.395	2.5137	0		0.619116
YBL026W	7	1	1.53	4.68587	0		-2.03004	0		1.13089	0	0.185	0.631279	0		1.0775	1	2.055	2.76383	1	1.495	3.87918	0		0.534872	0		1.4029	0		0	0		-0.0488037	0		1.68506	1	1.005	6.73456	0		0.741484	0		0.0058125	0		0.35311
YBR198C	7	0		-0.00879125	0		-0.139821	1	1.385	4.92682	0		0.387585	0		-0.132605	1	1.955	2.97102	1	1.39	4.32004	1	0.485	2.53673	0		0.875827	0		1.55315	0		-0.797476	0		0.0337325	0		0.643236	0		-0.564357	0		-0.36776	0		0.0619487
YDL005C	7	0		1.35427	0		-0.581568	0		0.203533	0		0.526463	0		0.2257	0	0.455	2.81548	1	0.75	4.92752	0		1.03316	0		0.540848	1	0.975	0.540848	0		0.787563	0		0.522303	1	0.275	2.2072	0		0.28122	1	0.365	2.14618	0		-0.405605
YDL150W	7	0		-0.458685	0		-0.0406825	0		1.16241	0		-0.624907	0		0.349755	1	1.76	4.02393	1	2.025	4.95688	0	0.095	1.78808	0		-0.389943	1	0.96	-0.389943	0		-0.00986	0		0.46454	0		0.753425	0		0.29788	1	0.575	4.17541	0		0.535837
YDR141C	7	0		0.0298813	0		-0.03264	1	2.01	6.73867	0		0.285923	0		0.135077	1	1.315	5.19634	1	2.25	4.09939	1	0.895	4.24777	1	0.565	3.56487	0		0.332721	0		-0.205201	0		0.01716	0	-0.125	0.927802	0		0.372039	0		0.0724812	0		0.0771025
YFR002W	7	0		0.489992	0		0.587963	1	1.995	5.02759	1	0.19	1.92773	0		0.690322	1	2.95	3.82369	1	1.005	4.2377	0	0.055	2.17686	0		0.970487	0		1.23575	0		0.092905	0		1.83933	1	0.975	4.30675	0		-0.068235	0		-0.0332575	0		0.092915
YGL016W	7	0		0.705424	0		0.498515	0		1.12259	1	0.4	0.634228	0		1.19254	0		0.84383	1	0.96	2.74642	0		0.0136	0		0.44699	0		1.37558	0		0.504513	0		1.83496	1	0.555	1.28338	0		0.377418	0		1.21169	0		-0.146805
YGR179C	7	1	2.26	8.15138	0		0.384277	0		0.89626	1	0.385	2.46596	0		-0.20031	1	2.255	3.89688	1	1	3.60651	0		0.39986	0		0.92769	1	1.005	3.04195	0		0.82957	0		-0.06553	1	0.345	2.34863	0	-0.035	4.10785	0		1.75385	0		0.125397
YGR252W	7	0		1.35384	0		0.24227	0		0.732052	0		-0.211588	0		0.359855	0		0.728753	1	1.095	2.59035	0		0.230997	1	0.345	1.85398	1	1.16	3.34946	0		0.60891	0		-0.01624	0		0.596132	0		2.02032	1	0.685	2.64846	0		0.131002
YHR025W	7	1	0.98	5.72267	0		0.15216	0		0.562041	0		-0.08917	0		0.29568	1	0.65	2.34662	0		-0.474853	0		0.228492	1	0.425	2.10674	0		0.203055	1	0.285	3.06501	0		-0.0593875	1	0.13	0.821229	0		0.0910963	0	0.22	3.10869	0		-0.00127125
YHR102W	7	1	0.58	1.52007	0		0.593703	1	1.41	5.70154	0		-0.238851	0		-0.837548	1	1.775	2.7553	0		-1.08283	1	0.625	3.86761	1	0.185	2.16566	0		-0.300384	0		-0.242957	0		-0.496138	0		0.671172	1	0.205	2.81704	0		0.174916	0		0.74466
YHR178W	7	0		-0.38671	0		0.198118	0		1.19777	0		-0.032945	0		-0.169871	1	2.57	3.27154	0		0.529239	0		0.29656	1	1.64	4.67667	1	0.595	4.67667	0		-0.005205	0		-0.0690975	1	0.75	3.20181	0		0.239225	1	1.89	7.28337	0		0.07454
YIR008C	7	0		-0.425513	0		0.58061	0		-0.343732	0		-1.07666	0		0.43204	1	1.16	1.81353	1	1.465	4.29001	0		0.490382	0		-0.176618	1	0.815	2.93087	0		0.778535	0		-0.808291	1	0.38	1.65161	0		0.899293	1	0.935	3.45811	0		0.528378
YJL010C	7	1	1.78	6.01043	0		0.588503	0		0.11841	0	0.055	0.676532	0		-1.57362	0		0.620674	1	0.615	3.22198	0		0.00902375	0		0.917118	0		0	0	-0.295	1.27342	1	0.79	2.40268	1	0.625	3.84443	0	0.01	8.14888	1	0.425	3.02503	0		0.453097
YJL140W	7	0		-1.22927	0		0.762692	0		0.707165	0		0.351555	0	0.15	1.83827	1	1.31	2.37411	0		1.24315	0	0.235	2.11543	0		0.80681	1	0.625	0.80681	0		0.373638	0		-0.39053	1	0.335	1.10466	0		2.28555	1	0.49	2.04006	0		0.204767
YKR081C	7	0		0.8263	0		-0.124313	0		1.31681	0		0.397398	0		1.47759	0	-0.045	1.50251	1	1.475	2.25158	0		-0.499	0		0.463765	1	0.875	0.463765	0		0.540837	0		0.314385	1	0.85	2.9045	0		1.83088	0		1.83336	0		0.541983
YLR103C	7	0		0.0505325	0		0.172508	0		1.60499	0		-0.1078	0		0.486265	1	1.88	4.25344	1	1.92	4.79346	0		0.831278	1	1.34	6.6229	1	0.85	6.6229	0		0.45378	0		0.04649	1	0.7	4.54451	0		0.518057	0		0.88945	0		0.535945
YLR141W	7	0		0.818644	0		-0.409601	1	1.345	4.30857	0		-0.123059	0		1.10668	1	1.92	3.7513	1	2.255	4.98593	0		0.049825	0		0.912321	0		1.01699	0		-0.10736	0		0.453409	1	0.795	3.62298	0		0.0235563	0		0.45658	0		1.11666
YLR315W	7	1	2.01	9.1434	0		-0.00368	0		-0.0680125	1	0.915	4.05407	0		0.186496	0		0.807539	1	0.325	1.99809	0		0.356947	0		0.939133	1	1.025	3.02895	0		0.847087	0		0.0460575	0		0.687643	1	0.335	1.53575	1	0.58	1.97205	0		1.3146
YLR383W	7	1	0.685	3.65706	0		1.16742	0		0.955055	0		0.218905	0		0.0436	0		0.276077	1	1.055	2.27642	0		0.25792	1	0.305	2.05146	0		0	1	0.19	1.77103	0		0.115132	0		0.65932	0		1.63224	1	0.95	3.50542	0		0.543608
YLR403W	7	1	0.465	1.51151	0		0.360982	1	0.56	3.16149	0		-2.96695	0		0.476498	0		1.05542	1	0.16	2.06681	0	0.11	1.98444	1	0.49	3.64783	0		0.232439	0		0	0		0	0		0	0		0.749265	0		1.68954	0		0.332805
YLR451W	7	0		0.704806	0		1.18388	0		0.718789	0		0.449596	0		0.0276188	0	-0.155	1.43351	1	0.47	2.09444	0		0.158571	1	0.725	2.56795	1	1.125	2.59962	0		0.411596	0		-0.339772	1	0.335	2.10696	0		0.163776	1	0.695	3.79543	0		0.419205
YMR028W	7	0		1.11993	0		-0.104594	0		0.0136425	0		0.182457	0		-0.626977	1	1.53	2.99753	0		4.42328	0		1.31546	0		0.170178	1	1.06	0.170178	0		-0.166563	0		0.958241	1	0.415	1.83752	1	0.48	4.72875	0		0.556543	0		-1.02896
YOL108C	7	0		0.231175	0		-0.374689	0		1.24529	0		-0.835379	0		0.58878	0	-0.105	1.16403	1	0.935	4.80939	0	0.23	1.40452	1	0.65	5.99977	1	1.14	3.02504	0		0.724804	0		-0.24964	1	0.425	3.94554	0		-0.765626	1	0.4	4.10522	0		-1.34661
YOL135C	7	0		-0.0501912	0		-0.162121	0		0.274873	1	0.195	2.03876	0		0.464305	1	2.255	3.39006	1	0.62	3.73411	1	0.365	1.78969	0		-0.270066	0	0.465	2.84419	0		0.0518588	0		0.15378	0		0.288385	0		-1.70317	1	0.71	2.03407	0		0.410382
YOL144W	7	1	1.125	5.29582	0	0.12	2.32706	0		-0.670057	0	-0.055	0.73055	0		-3.85999	0		-2.04645	1	0.92	2.90748	0		0.1632	1	0.495	1.92416	0	-0.105	1.92416	0		0.350152	0		-0.328655	0		-0.022555	0	0.1	3.66406	1	1.08	3.84236	0		-1.35695
YOL149W	7	0		-0.533053	0		0.357388	1	0.675	3.67203	1	0.415	1.93746	0		0.72205	1	0.58	2.18308	1	0.19	2.04833	1	0.86	2.47978	0		0.613823	0		1.5975	0	0.04	1.55875	0		0.85215	0		0.594835	0		0.366463	0		1.48816	0		0.34108
YOR075W	7	0		1.0339	0		-0.822775	1	0.395	4.32893	0		-0.570269	0		-2.40225	0	0.46	2.65244	1	0.59	3.9397	0		0.791538	1	0.375	1.80825	0		-0.023545	0		-0.908211	1	0.295	3.09654	1	0.535	3.88813	0		0.0165763	0		-0.667053	0		-0.0201475
YOR098C	7	0		0	0		0.299114	0		-0.72981	1	0.665	3.98456	0		0.992226	0		-0.2177	0		0.906528	0		0.159395	0		0.238512	1	0.865	2.92238	0		0.217397	0	-0.09	2.17304	1	0.875	4.85462	1	0.445	3.90291	0		0.929253	0		0.193653
YPL065W	7	0		0.848375	0		1.01612	0		1.7309	1	0.31	2.02811	0		0.791545	0		0.908162	1	0.525	1.60325	0		1.03182	0		0.940775	0		0	1	0.245	2.71616	0		0	1	0.335	1.66992	0		0	1	0.54	3.64175	0		0.714377
YAL043C	6	0		0.665323	0		0.441705	0		1.0801	1	0.185	2.15714	0		1.40875	0	0.245	2.24662	1	0.245	1.50697	0	-0.05	2.01108	0		1.1755	0		1.29587	0	0.12	1.58956	1	0.22	2.89075	0	-0.045	1.06001	0		2.09009	0	0.27	2.26767	0		1.22508
YBR036C	6	0		0.452993	0		-1.21719	1	0.57	2.40189	0		0.322409	0		0.13954	0	-0.415	1.63627	1	0.9	2.66492	0		1.28939	0		0.57196	0		0.235503	0		0.103261	0		0.91683	0		-0.210736	0		0.887188	0		1.01042	0		1.44608
YBR160W	6	0		0.473643	0		0.140593	0		0.841588	1	0.345	1.66854	0		-0.163095	1	0.97	1.74216	0	0.11	3.10581	0		1.16241	0		0.070755	0		0.672625	0		0.444315	0		-0.549588	1	0.29	1.30583	0		2.5269	0		0.79713	0		-0.62878
YBR233W-A	6	0	0.06	6.20461	0		-0.115301	0	0.035	4.54875	0		-0.548375	0	-0.065	2.44933	1	0.395	5.26497	0	0.17	3.54173	0	-0.065	5.73644	0	0.165	6.56351	0	0.175	6.56351	0		0.329678	0	0.005	3.32545	1	0.135	1.62942	0	0.085	2.6011	0	0.05	4.94213	1	0.27	3.0587
YBR253W	6	0		-0.0244963	0		-0.0843275	0		0.547446	0		-0.067045	0		1.40585	1	1.46	3.83777	1	0.87	3.83881	0	0.16	1.47386	0		-0.171971	1	0.965	2.99628	0		0.470938	0		0.282705	0		0.238466	0		-0.378223	1	0.375	3.79007	0		0.630959
YDL139C	6	0		0.259304	0		-1.09801	0		0.36238	0		-0.69361	1	0.175	2.71683	0	0.28	1.35928	1	1.45	2.90427	0		0.0705125	0		0.850829	1	1.22	0.850829	0		0.337369	0		-0.470914	1	0.29	0.862731	0		-0.711444	0		1.41793	1	0.5	2.65561
YDR014W	6	1	0.495	1.81745	0		-0.0713	1	0.6	2.72568	0		-1.6993	0		-0.3486	0	-0.34	1.4882	1	1.205	2.63098	0	0.13	1.66082	1	0.59	3.11079	0		0	0		-0.635871	0		0	0		0	0		1.41588	0		1.43709	0		-0.083505
YDR101C	6	0		-0.228375	0		-0.055	0		1.02982	1	0.235	1.66431	0		0.48288	0	-0.06	1.55949	1	0.13	1.84949	0		0.444725	0		0.10227	1	0.78	0.10227	0		-0.07707	0		0.545239	1	0.13	0.98834	0		1.23782	0		0.0632	0		-0.0669125
YDR195W	6	0		1.28795	0		0.39335	0		0.298013	1	0.205	1.23272	0		0.11093	0		0.983437	1	0.71	2.35011	0		-0.047955	0		0.22645	1	0.825	2.62522	0		0.328522	0		0.169625	0		-0.0614375	1	0.295	5.8007	1	0.68	3.6551	0		-0.273363
YDR367W	6	0		0.243503	0		0.40101	1	0.465	3.17093	1	0.225	0.643946	0		0.627252	1	0.82	2.43595	1	0.99	2.98213	0		1.2125	0		0.39082	0		-0.160823	0		-1.06065	0		0.296003	0		0.181003	0		1.27768	0		0.167252	0		0.397601
YDR449C	6	0		-0.339797	0		-0.0038725	1	0.495	2.37125	0		-0.716195	0		0.717604	1	1.505	2.40408	1	1.15	4.67591	0		0.690307	0		0.613971	0		1.38556	0		-0.777374	0		0.566057	1	0.765	4.82202	0		0.688279	0		0.0022325	0		0.659679
YDR532C	6	1	0.49	2.45323	0		0.771147	0		0.350336	0		-0.0967175	0		-0.0780575	1	2.185	2.82029	1	0.925	2.55708	0		0.299855	0		0.0189638	1	1.32	2.79258	0		0.202198	0		-0.303488	0		0.27394	0		-0.0577937	0	0.28	2.16369	0		-0.138319
YFR028C	6	1	2.115	8.39075	0		0.287106	1	0.515	2.37743	0		0.0532375	0		0.804808	1	1.195	4.76609	0		1.04324	0		0.920476	1	1.37	6.566	0		0.596715	0		0.414355	0		0.58766	1	0.965	6.15565	0		0.829849	0		-0.032925	0		0.723204
YGL197W	6	1	0.565	2.03588	0		1.36901	0		1.06481	1	0.295	1.01635	0		0.119335	1	0.955	2.4889	0		-1.47423	1	0.555	1.84325	1	0.72	2.4996	0		0.117227	0		0.962193	0		0.524145	1	0.38	1.3316	0	0.045	3.51559	0		0.421465	0		1.51789
YGL233W	6	0		0.0257138	0		0.311723	1	2.595	5.86298	0		0.2651	0		-0.678986	0	-0.075	1.57219	1	1.995	5.10482	1	0.935	5.32618	0		0.0603638	1	0.865	2.09696	0		0.180749	0		0.09133	0		0.181281	0		-0.249172	0		-0.17661	0		-0.135972
YHR166C	6	0		-0.463985	0		0.164763	1	2.345	5.43979	0		0.384125	0		1.44813	1	1.825	4.35001	1	2.185	4.88304	0		1.27369	0		1.27875	0		0.441515	0		-0.135525	0		0.46914	1	0.315	2.06283	0		0.0040675	1	0.35	3.36464	0		0.26053
YIR010W	6	1	0.53	1.41634	0		0.132041	0		0.847745	0		-0.138144	0		-0.604775	1	2.6	3.5461	1	2.155	5.35269	0		0.402741	0		-0.45793	1	1.475	-0.45793	0		-0.521584	0		-1.82773	0		-0.413595	0		-0.0114337	0		0.125631	0		1.01043
YJL056C	6	0		-0.109875	0		0.175534	0		0.341835	0		0.007435	0		0.295702	1	0.6	2.00769	1	1.37	4.52952	0		0.402365	1	0.52	2.74347	0		1.44348	0		0.0546263	0		0.251246	1	0.205	1.35368	0		-0.0898063	0	0.235	3.11206	0		0.484739
YML010W	6	0		-1.3992	0	0.125	3.18081	1	0.27	2.27012	0		-0.228081	0		1.53732	1	0.62	2.33661	0		-0.208754	0		0.22713	0		1.35587	1	1.11	3.31372	0	-0.03	4.2115	0		0	1	0.495	1.30709	0		-0.0873613	0		0.539311	0		0.587944
YMR239C	6	0		0.494691	0		-0.334216	0		1.58786	0		0.273999	0		0.906992	1	0.785	1.76369	1	0.55	3.45781	0		-0.03346	0		1.11535	0		0.361187	0		1.16588	0		-0.2482	1	0.885	3.00263	0		-0.37198	1	1.265	6.80757	0		0.451419
YMR260C	6	0	0.105	1.42856	0		-2.56685	0		0.663567	0		-0.262597	0		0.81051	0	-0.155	1.32023	0		0.986636	0		1.12936	0		0.131685	0		1.46949	1	0.36	1.70169	0		1.42542	1	0.385	4.70946	0		-0.33546	1	0.31	2.59441	0		-0.0995738
YNL113W	6	0		-0.05515	0		0.322829	0		0.647968	0	0.105	0.839158	0		0.130775	1	1.605	4.36959	1	0.84	3.4501	0	0.005	1.79312	0		0.0506875	0		1.61495	0		0.008955	0		0.1812	0		0.23667	0		0.165239	0		1.33939	0		0.213705
YNL248C	6	0		0.787655	0		1.26508	0		0.18391	0		-0.846078	0		-0.298048	0		-0.0324775	1	0.795	2.65978	0		0.383862	0		0.782417	1	1.02	0.782417	0		1.07102	0		0.08092	1	0.27	1.82793	1	0.55	7.01758	0		1.7212	0		1.23371
YOL010W	6	0		1.37345	0		0.417346	0		0.254755	0		-0.0546763	0		-0.312972	1	1.425	2.97622	1	1.125	3.69636	0		1.09026	0		0.175836	0		-0.206426	0		0.174333	0		-0.00754875	1	0.465	1.83085	0		0.482604	0		0.959472	0		-1.04005
YOL034W	6	1	0.445	3.19817	0		-0.241108	0		-0.05985	0	0.06	0.645639	0		-0.490654	0		-0.338839	1	1.055	2.30404	0		-0.239207	0		-0.24638	1	0.705	-0.24638	0		0.06619	0		-0.29127	0		0.0625225	0		2.04595	1	0.365	2.55432	0		0.967399
YOL078W	6	0		0.609326	0		-0.5546	1	0.235	2.78553	0		-0.0582812	0		1.13811	0	-0.075	1.19343	1	0.195	2.14851	0	0.025	1.39068	1	0.13	1.94988	0		-0.554724	0		-0.78995	1	0.91	2.48787	0	0.02	1.08859	0		0.676459	0		-0.628931	0		-0.849973
YOR290C	6	0		-0.468842	0		0.290422	0		0.453884	0		0.49128	0		0.428871	1	0.615	1.90183	1	0.215	1.66864	0		0.502223	0		0.205224	0		1.73947	0		-0.379204	0		0.584911	0	-0.195	1.02027	0		-0.529854	1	0.51	2.5992	1	0.19	1.98084
YPL122C	6	0		-0.384342	0		0.20255	0		1.22321	0		0.506038	0		0.327825	1	1.49	3.49534	1	1.665	4.38401	0	0.135	1.99882	0		0.116623	1	0.985	0.116623	0		0.274633	0		-0.55178	0		0.706696	0		-1.29337	1	2.225	5.15982	0		0.22942
YPL263C	6	0		-0.05355	0		0.891545	0		1.6819	0		0	0		0.19639	1	1.91	3.89184	1	2.12	4.80548	0		0.400045	1	1.49	5.22748	0		0	0		0.198208	0		0	1	0.75	4.54669	0		-0.22734	0		0.94069	0		0.379215
YPR019W	6	0		-0.00671125	0		-0.0200413	1	1.635	4.31433	0		0.0893175	0		0.853351	1	1.925	4.07339	1	1.57	4.35776	0	0.03	1.854	0		0.156489	0		1.74213	0		-0.235576	0		1.093	1	0.625	2.94795	0		0.22783	0		0.412052	0		-0.44372
YPR072W	6	0		0.130855	0		0.05346	1	1.54	4.99371	0		0.556887	0		-0.222355	1	0.695	2.42838	0		0	1	0.385	2.70227	0		0.608677	0		0	0		-0.286295	0		-0.0069325	1	0.23	2.16228	0		-0.601648	0		-0.171958	0		-0.04107
YPR178W	6	0		0.350345	0		0.16193	1	0.515	3.31969	0		-0.065645	0		0.601322	1	2.155	3.7599	1	1.855	4.97067	0		0.23182	0		1.36245	0		0.295108	0		-0.214418	0		-0.171873	1	0.245	1.72616	0		0.253688	0		1.17592	0		0.182672
YBL034C	5	1	0.81	5.01702	0		-0.11741	0		-0.145551	0		-0.0963375	0		-0.0248625	0		0.186486	1	1.03	2.61408	0		0.414614	0		0.463505	1	0.945	2.70782	0		0.423809	0		-0.329135	0		-0.0310825	0		0.519059	1	0.37	3.19868	0		0.157787
YDR054C	5	0		-0.522479	0		0.49592	1	1.285	4.69236	0		0.0244063	0		0.0467487	1	1.49	3.73781	1	0.42	2.70484	0	-0.04	2.16798	0	0.315	4.20314	0		0.447972	0		0.47743	0		1.57037	1	0.875	5.18159	0		-0.797273	0		0.106753	0		-0.0364175
YDR079C-A	5	0		0.266719	0		-0.579465	1	0.235	2.45017	0		-0.375839	0		1.33147	0	0.39	1.52958	0	-0.175	1.92949	0	0.26	1.5353	0		0.428098	1	1.385	2.13865	0		-0.367963	0		-0.271643	0		0.17509	0		-1.07113	1	0.39	4.72423	0		0.0270137
YDR091C	5	0		0.520903	0		0.174228	1	0.47	4.08075	1	0.205	0.87959	0		-0.741194	0	0.135	1.22464	1	0.545	3.04227	0		0.730594	0		0.309895	0		0.25644	0		-0.582985	0		0.431745	0		-0.108234	0		0.0781075	0		0.721104	0		0.676684
YER008C	5	0		0.009505	0		0.0413775	1	0.915	2.64123	0		0.136559	0		0.08545	1	1.55	6.06265	1	2.085	4.52433	1	1.03	3.98197	0		0.098645	0		0.16873	0		-0.457349	0		-0.055485	0		-0.239166	0		-0.0277112	0		0.02352	0		0.62725
YGL073W	5	0		0.224511	0		-0.002535	1	1.085	2.45035	0	0.065	0.841034	0		0.188653	1	0.65	2.42827	1	1.89	2.96414	0	0.21	1.68033	0		0.321232	0		2.02589	0		-0.0139212	0		0.0630187	0		0.647146	0		-0.342556	0		-0.111043	0		0.0944912
YGL080W	5	0		1.22326	0		-1.4238	0		-1.74024	0		-0.431305	0		-0.104497	0		1.09283	0		0.286225	0		0.129573	0		-0.110797	0		0	1	0.49	1.78031	1	0.18	2.41169	1	0.135	1.23355	0		0.710973	1	0.39	1.86565	1	0.38	2.15706
YGL093W	5	1	1.445	5.16328	0		0.0518625	0		-0.272871	0		-0.323248	0		-0.183594	0		0.224502	1	2.07	4.90049	0		0.039425	0		-0.757798	1	1.17	-0.757798	0		0.115907	0		-0.132735	0		-0.745351	0		-0.933268	0		1.7697	0		-0.197565
YGL216W	5	1	1.15	5.57422	0		-0.20985	0		0.404927	1	0.605	5.5552	0		0.0563625	0		0.22431	0		0.0472738	0		0.02871	0		0.272804	0		1.58713	1	0.76	6.4523	0		-0.0303488	0		0.216685	1	0.315	4.22059	1	1.45	9.57967	0		0.260126
YGR030C	5	0		0.172013	0		-0.0018425	0		0.73992	0		-0.007385	0		0.140217	1	2.02	3.91994	0		0.476805	0		0.8419	1	0.345	1.91402	0		-0.42528	0		-0.253638	0		0.577793	1	0.965	5.17349	0		-0.311632	0		0.182888	0		0.2585
YGR116W	5	0		0.351821	0		-0.30514	0		0.198689	0		-0.168813	0		0.991472	0	0.075	1.35373	1	0.655	2.74008	0		0.637334	0		0.615217	0	0.575	3.40267	0		1.14075	0		0.087235	0		0.01214	0		-1.59999	1	0.36	2.12116	0		-0.0458325
YIL038C	5	0		0.231533	0		-0.0649838	1	2.125	6.41333	0		-0.811505	0		0.363686	0		0.989838	1	2.1	4.12552	1	0.495	2.52075	0		0.110191	1	0.64	0.110191	0		-0.27971	0		0.0905175	0		0.799307	0		0.0804638	0		0.0584788	0		-0.26665
YJL074C	5	0		0.152482	0		0.491938	0		0.30987	0		-0.220787	0		0.657323	1	2.205	3.89223	1	1.59	3.7357	0		1.12048	0		0.497213	0		0	0		-0.23181	0		-0.97757	0		0.5172	0		0.268672	1	1.14	6.28528	0		0.0211725
YJL076W	5	1	0.745	1.81373	0		-0.10054	0		1.35879	0		0.101803	0		0.596584	0		0.47063	1	0.205	1.57881	0		0.552331	0		0.394714	1	0.685	2.97363	0		0.140134	0		0.45283	0		0.583897	0		0.996896	0		1.5652	0		0.638021
YJR063W	5	0		-0.375912	0		0.513125	0		0.816265	0		-0.284005	0		0.0121	1	0.8	1.87401	1	0.71	3.03769	0		0.966982	0		0.022655	0		0.339077	0		-0.24315	0		-0.5097	0		0.05405	0		0.579885	0		-0.19482	0		0.182775
YKL122C	5	0		0.588055	0		-0.203157	1	1.715	5.61494	1	0.235	2.11434	0		-0.301488	1	0.855	3.99536	0		0.346842	0	0.11	1.70232	0		0.4798	0		0.57585	0		0.01239	0		-0.501865	0	0.02	0.895465	0		0.635355	0		-0.321427	0		-0.0599425
YKR083C	5	1	1.535	6.49971	0		-1.81514	0		-0.324985	0		-0.56552	0		0.12808	0		-0.009775	1	0.545	2.18744	0		0.09532	0		-0.89339	1	1.435	-0.89339	0		0.37643	0		0.381887	0		0.051255	0		-0.43484	0		0.15697	0		-1.13482
YLR240W	5	1	0.535	1.96384	0		-0.02517	1	1.165	5.62374	0		0.04854	0	0.165	4.07376	0		-0.339631	0		0.679068	0		0.878349	0		1.69025	0		0	0		-2.46434	0		0	0		0	0		1.17191	0		-0.293939	1	0.66	2.21871
YLR337C	5	0		-0.0712625	0		-0.694311	0		0.985765	1	0.18	0.921979	0		-0.434135	1	0.615	2.28645	1	1.265	4.51649	0		1.13583	0		0.191614	0		0.130238	0		0.0699088	0		0.339671	1	0.23	1.4483	0		-0.446283	0		0.118758	0		0.474618
YLR347C	5	0		0.479558	0		0.599082	0		0.602284	1	0.47	4.4067	0		-0.683956	0		0.98414	0		0.625822	0		0.528625	0		0.380995	0		0.391841	0		-0.0245875	0		1.47388	1	0.315	2.45811	0		0.94058	0		0.175236	0		0.174918
YLR419W	5	0		0.0608625	0		-0.149635	0		1.23947	0		0.10963	0		0.226504	1	1.29	4.92774	1	1.23	3.47915	0		0.703518	0		-0.145031	0		1.54741	0		0.0126587	0		0.115124	0		0.124938	0		0.147461	0		0.973856	0		-0.429183
YLR435W	5	0		0.86151	0		1.34076	0		0.483828	1	0.42	1.9995	0		0.288612	0		0.286212	0		0.946823	0		1.32986	0		0.345942	1	0.365	0.345942	0		-0.219195	0		-0.3389	0		0.428372	0		1.90562	0	0.27	2.87418	0		0.408615
YML031W	5	0		0.916758	0	0.03	1.42626	0		1.083	1	0.305	2.23754	0		0.449279	0	-0.29	1.64771	1	0.49	2.81556	0		0.458303	0		1.55465	0		0.535925	0		0.223579	0		1.25921	1	0.94	4.5312	0		0.770977	0		0.233254	0		-0.481045
YMR077C	5	0		0.16538	0		0.94062	0		0.63451	1	0.28	1.17018	1	0.205	2.12917	0		0.33487	0		0.684915	0		0.170222	0		0.970665	0		0	0		0.4841	1	0.655	3.75699	1	0.755	1.49194	0		1.06414	0		1.06144	1	0.46	2.82807
YNL061W	5	0		-0.4529	0		-1.23455	0		0.415355	0		0.447985	0		0.354948	1	1.24	3.2184	1	0.415	3.67774	0		0.124418	0		0.19964	0		0.1329	0		0.996935	0		-0.067285	1	0.405	1.93199	0		-0.057905	0		0.18816	0		-0.04538
YNL161W	5	0		0.204975	1	0.36	2.75053	0		1.11082	1	0.51	0.932701	0		0.237492	0		0.073985	1	0.49	3.13393	1	0.495	3.97077	0		1.69641	0		0.937277	0		-0.0621712	0		-0.48931	0		0.411516	0		0.657377	0	0.28	2.86815	0		-0.795435
YNL182C	5	0		-0.80123	0		-0.17004	1	0.56	2.369	0		-0.111287	0		1.01397	0	0.1	1.25306	1	2.095	5.02862	0	0.175	1.68467	0		-0.148859	0		0.320327	0		0.086375	0		0.5506	0		0.266612	0		-0.697225	1	1.145	7.23204	0	-0.06	2.02483
YOR014W	5	1	1.645	5.65627	1	0.255	2.07562	0		0.681835	1	0.515	1.36013	0		0.351828	0		-0.423534	0		-0.956535	0	-0.09	1.43501	0		0.362216	0		-0.262578	0		0.502321	1	1.145	7.71462	0		-0.314663	1	0.18	6.05903	0		0.810244	0		-0.320989
YOR110W	5	0		-0.00815375	0		0.0076875	0		0.35046	0		0.396636	0		0.14588	1	1.415	1.95721	1	1.29	3.61647	0		0.837354	0		0.158628	0		0.753947	0		-0.619991	0		0.0649475	0		0.676471	0		0.132192	1	0.57	2.60487	0		0.69651
YOR116C	5	0		0.178155	0		-0.05733	0		0.901667	0		0.178415	0		0.218365	1	1.48	5.72708	1	1.535	5.54997	0		1.11712	0		0.03826	0		1.46813	0		-0.404402	0		-0.425758	0		-0.0770725	0		-0.0045425	0		0.48899	0		-0.303935
YOR329C	5	0		0.141245	0		0.88399	1	0.87	2.54393	0		0.393213	0		0.950724	1	1.33	3.68085	1	0.765	3.17566	0		0.351882	0		0.371099	0		0.0709575	0		0.912189	0		-0.0225937	1	0.59	2.89127	0		-0.0320275	0		0.342469	0		-0.0549125
YPR055W	5	0		-0.14136	0		-0.348145	1	2.405	6.98305	0		0.113614	0		0.440858	1	1.68	3.63543	1	1.955	5.33385	1	1.315	4.10958	0		0.326842	0	0.33	2.15647	0		-0.318974	0		-0.0946275	0		-0.0119988	0		0.259411	0		0.026675	0		0.21524
YPR133C	5	0		-0.940867	0		0.405548	0		0.410967	0		-0.89725	0		0.8734	1	1.385	1.819	0		1.46828	0	0.06	2.32986	0	-0.105	1.9229	1	0.46	1.9229	0		0.01643	0		0.470533	1	0.185	2.72634	0		-0.423922	0		1.65697	0	-0.2	2.50886
YBL097W	4	0		0	0		-0.0942125	0		-0.376525	0		-0.0239725	0		-0.387033	1	1.71	4.34394	1	1.605	3.39805	0		-0.707392	0		-0.303248	1	0.85	2.72656	0		-0.004805	0		-0.80398	0		-0.325215	0		-0.654648	0		0.19641	0		-0.596873
YBR049C	4	0		-0.0808525	0		0.599343	0		-0.91021	0		0.201495	0		-0.0300575	0		0.30556	0		1.40604	0		-0.601975	0		-0.0880787	1	0.955	-0.0880787	0		-0.470743	0		0.645126	0		0.501992	0		1.52948	0		1.60207	0		0.218931
YBR087W	4	0		-0.253611	0		0.212131	0		0.202212	0		-0.106904	0		0.336753	0		0.343441	1	1.505	3.86937	0		-0.0660225	0		-0.260196	1	1.37	-0.260196	0		0.47951	0		0.216299	0		0.219256	0		1.15898	1	0.525	2.06228	0		-0.403004
YBR142W	4	0		-0.465417	0		0.105789	0		0.477552	0		-0.24083	0		-0.07573	1	0.68	1.73287	1	0.17	1.49078	0		-0.0891762	0		0.346939	0		0.391958	0		0.122789	0		-0.322298	1	0.725	2.61766	0		-0.369155	0		0.343521	0		-0.184644
YDL092W	4	0		0.227855	0		-1.08778	0		1.87618	1	0.325	2.20776	0		0.052425	1	1.615	3.0679	0		0.376235	1	0.515	2.58911	0		0.30231	0		0.401241	0		-0.017375	0		-0.195543	0		0.43298	0		-0.12992	0		-0.10535	0		0.102487
YDL116W	4	0		0.470627	0		-0.464282	1	2.24	5.0206	1	0.4	2.60702	0		0.801392	1	1.78	3.51354	0		1.25723	0		1.0616	0		0.303173	0		0.317607	0		0.09728	0		0.46567	0		-0.02227	0		0.057995	0		0.0148675	0		0.079255
YDL147W	4	0		0.0364225	0		-0.554645	1	0.31	2.6458	1	0.31	0.591441	0		0.596055	0		0.695655	1	0.165	1.60465	0		0.614272	0		0.0489475	0		0.162901	0		0.229802	0		-0.473086	0		0.329516	0		-0.0826375	0		-0.259178	0		-0.52041
YDR080W	4	0		-0.0040525	0		0.229807	0		-0.0105688	0		-0.034905	0		0.743509	1	1.175	4.11193	1	0.41	4.25664	0		0.72776	1	0.435	3.52188	0		-0.136868	0		-0.370059	0		0.0656662	1	0.5	1.65125	0		0.087725	0		-0.0525362	0		0.249133
YDR235W	4	0		-0.453813	0		-0.110012	0	0.145	2.22345	0		-0.050205	0		-0.0693675	1	1.675	3.06207	1	2.155	5.81852	0		0.241803	0		-0.160328	0		1.08567	0		0.121122	0		-0.313255	0		0.236393	0		0.0566475	0		0.982646	0		-0.152675
YDR318W	4	1	0.95	3.50152	0		-1.07085	0		0.701456	0		0.572131	0		0.535196	0		1.01441	0		1.09679	0		0.181921	0		0.647064	0		1.18622	0		-0.128515	0		0.569743	1	0.315	1.00951	0		0.820301	0		1.22577	0		0.62978
YEL050C	4	0		0.0435263	0		0.31106	0		0.181455	0		-0.057605	0		0.0414863	1	1.945	4.33257	0		0.668221	0		0.26862	0		0.161874	0		0.356998	0		-0.228285	0		0.145953	1	0.455	2.27034	0		0.00441125	0		0.618466	0		0.575341
YER022W	4	0		-0.10696	0		-0.137192	0		0.0492475	0		0.0374437	0		0.0073975	1	1.705	3.7676	1	1.375	4.58219	0	0.05	1.838	0		0.286709	0		1.10113	0		-0.288975	0		-0.367297	0		0.573695	0		-0.990698	0	0.265	2.10888	0		1.00123
YER104W	4	0	0.265	1.9357	0		0.641112	0		1.56272	0		0.500499	0		0.17127	0	-0.135	1.49472	0		0.443582	0		1.03686	0		-0.675257	0		1.30417	1	0.385	3.43398	0		0.0763537	0		-0.0743675	0		1.92867	1	0.435	3.06761	0		0.226455
YER125W	4	0		-0.17911	0		0.64275	0		-0.37679	0		-0.123438	0		0.111988	0		0.37544	0		1.18362	0		-0.29418	0		-0.0682438	1	0.89	2.66104	0		-0.108147	0		-0.617429	0		0.520615	0		0.975755	0		1.68992	0		-0.0713987
YFR051C	4	0		0.25539	0		-0.61467	1	2.045	6.11368	1	0.24	0.900245	0		-0.394829	1	1.535	4.9018	0		0.805392	0	0.115	1.4291	0		0.719522	0		0.22895	0		-0.675235	0		0.12132	0		-0.0236862	0		0.62618	0		-0.342941	0		0.183049
YGL029W	4	1	0.425	3.5624	0		-0.51108	0		0.385557	0		0.393249	0		0.151541	0		0.83214	0		0.531816	0		0.75451	0		1.1186	0		0	0		0.643615	0		0	1	0.56	2.96123	0		0.245548	1	0.315	2.28474	0		0.500861
YGL172W	4	0		0.447172	0		0.62226	0		1.30041	1	0.5	2.31589	0		0.309556	1	0.57	1.79602	0		0.837249	0		0.784421	0		1.43145	0		0.353542	0		0.646424	0		0.109027	1	0.3	3.12772	0		0.561078	0		0.0417725	0		0.032195
YGR119C	4	0		0.0231125	0		-0.10827	0		1.70897	1	0.42	2.77129	0		0.993265	1	0.7	1.78198	0		1.0177	0		0.949967	0	0.23	2.59986	0		0.990276	0		0.0271	0		0.952627	1	0.55	3.23965	0		0.652115	0		-0.420471	0		-0.647151
YGR158C	4	0		-0.702275	0	-0.215	1.96112	0		0.706154	1	0.135	2.16599	0		1.58992	1	0.53	2.09155	1	0.255	2.6297	0	0.11	1.38189	0		1.04581	0		0.75944	0		-0.0510963	0		-0.768305	1	0.28	1.11273	0		1.60942	0		-0.0144312	0		-1.39031
YGR195W	4	0		-0.071045	0		-0.162344	0		1.07966	0		0.46914	0		0.968348	1	1.045	2.82776	1	0.335	2.85322	0	0.13	2.72007	0		1.16782	0		-0.170485	0		0.451901	0		0.68491	1	0.37	1.29783	0		1.07076	0		0.569101	0		-0.0303775
YGR274C	4	0		-0.411741	0		-0.187105	0		-0.00889	0	0.115	0.752291	0		0.560283	0	-0.205	1.50531	1	0.31	2.05173	0		0.804493	0		0.432865	1	1.04	2.42942	0		0.531445	0		-0.21806	0		0.582017	0		0.240256	1	0.98	3.72681	0		0.187482
YGR278W	4	0		0.18819	0		0.059245	0		0.0613625	0		-0.360421	0		0.0350225	1	1.35	2.67338	1	0.575	3.92204	0		0.142712	0		0.602838	0		0	0		0.292532	0		-0.640074	1	0.49	1.42369	0		-0.597355	0		0.721579	0		-0.0236725
YHR058C	4	0		1.05405	0		-0.899047	0		0.406154	0	0.17	0.689508	0		0.754521	1	0.835	2.24122	1	0.83	3.8003	0		1.23711	0		0.874765	0	0.54	2.68209	0		-0.0588125	0		0.434636	0		0.760245	0		-0.0989987	0	0.18	2.58572	0		0.586606
YHR089C	4	0		0.504323	0		0.068505	0		-0.222256	0		0.0317913	0		-0.274115	0		0.21409	0		-0.12153	0		0.817505	0		0.199464	0		0.249612	0		0.118125	0		0.303085	0		0.233272	1	0.27	3.30636	0		0.107042	0		0.233004
YJL154C	4	0		-0.101678	0		0.101205	1	0.445	3.97201	1	0.465	1.14124	0		0.563348	0		0.381251	1	0.4	2.1248	0	0.025	2.23685	0		0.390894	0		0.442974	0		-0.240916	0		0.451485	0		0.626818	0		0.142481	0		0.228568	0		0.450195
YJR126C	4	0		-0.289243	0		-0.0252563	0		0.466068	0		0.306749	0		-0.126985	1	0.77	1.84599	1	1.595	2.43224	0		1.08722	0		0.148621	0		-0.938775	0		0.431091	0		-0.335601	1	0.3	1.37537	0		-0.658107	0		-0.297583	0		0.729633
YJR131W	4	0		0.198412	0		-0.33692	1	2.52	5.95255	1	0.505	0.98519	0		-0.586926	1	1.35	4.58931	0		0.928965	0		0.782664	0		1.16008	0		0.145198	0		-0.737328	0		0.218927	0		0.504984	0		0.599317	0		0.119206	0		0.654806
YKR025W	4	0		0.127239	0		0.892529	0		0.703577	0	0.08	0.659403	0		-0.0225525	1	1.05	3.16217	1	0.87	3.46433	0		0.802898	0		1.07691	0	0.49	2.81271	0		0.177065	0		0.242896	0		0.324333	0		-0.02095	0	0.085	3.279	0		-0.133319
YLL034C	4	1	0.75	2.49795	0		0.281646	0		0.868046	0		0.07586	0		0.197866	0		0.809059	0		-0.0170875	0		0.167991	1	1.075	2.27444	0		0.235224	0		0.630485	0		-0.148	1	0.925	3.58522	0		0.872869	0	0.2	2.4093	0		0.67376
YLR005W	4	0		0.280611	0		0.13981	0		0.0322875	0	0.1	0.605093	0		0.462388	0		-0.128496	1	0.23	1.5956	0		0.666399	0		0.0289963	1	0.645	2.8347	0		-0.0885275	0		0.0173288	0		0.326264	0		0.154134	1	0.39	3.09131	0		0.32505
YLR033W	4	1	0.63	3.19585	0		0.415648	0		0.773837	0		-0.151145	0		1.25623	0		0.866273	0		0.901608	0		0.0853025	0		0.600858	0		0.743614	0		0.161598	0		0.866135	1	0.425	1.47309	0		2.69174	0		1.55171	0		0.656578
YLR148W	4	0		1.12086	0		0.0585325	0		-0.43323	0		0.456612	0		1.01725	1	0.945	3.79698	1	0.415	2.45221	0		0.582803	1	0.36	3.61479	0		0.215794	0		0.35363	0		-0.256742	1	0.19	1.36334	0		-0.32909	0		-0.0014575	0		-0.373626
YLR272C	4	1	0.435	1.42772	0		-0.06112	0		-0.0326975	0		-0.052165	0		0.470058	1	1.04	4.83305	1	1.445	4.75686	0		-0.04436	0		-1.13424	0		0	0		0.392392	0		0.20444	0		0.05099	0		0.03069	0	0.26	2.42114	0		0.608058
YMR195W	4	0		0.142155	0		-2.36874	0		1.16159	0		-0.573575	0		-1.58164	0		0.48834	0		-2.46042	0		-1.11396	1	0.625	2.62442	0		-0.622367	0		-1.41723	1	0.86	4.37084	1	0.705	1.92721	0		1.32896	0		-4.12981	0		0.846455
YMR277W	4	0		-0.01679	0		-0.435215	0		1.01064	0		-0.379225	0		0.56345	1	1.355	3.20278	1	0.18	1.68366	0		1.23518	0	0.275	2.41234	0		-0.1037	0		0.035945	0		-0.862197	1	0.44	1.49352	0		-0.557715	0		0.12895	0		-0.2209
YMR308C	4	0		-0.277755	0		1.07644	0	0.17	2.7948	0	0.09	0.61357	0		-0.383741	1	0.635	1.89025	0		0.864039	0		0.137806	0		-0.403796	0		0.0590738	0		-0.127301	0		-0.484903	1	0.66	2.03367	0		0.131551	0		-0.434405	0		-0.771209
YNL088W	4	0		0.35525	0		-0.22086	0		0.0707775	0		0.232958	0		0.0903625	0		-0.0115025	0		1.2808	0		-0.32001	0		-0.646892	1	0.725	-0.646892	0		-0.410357	0		0.596087	0		0.0164125	0		-0.0821925	1	0.315	3.31098	0		0.299928
YNL139C	4	0		0.190285	0		0.26966	1	0.865	2.11804	0		0.555268	0		-0.819994	0		1.09768	0		1.46948	0		0.80712	0		0.582016	1	1.26	3.31395	0		0.475359	0		0.358559	0		0.419702	0		-0.146584	0		0.532169	0		0.300555
YNL258C	4	0		0.02957	0		-0.350936	1	1.19	5.44383	0		-0.230923	0		-0.225734	0		0.505557	1	2.19	4.47137	0	0.065	1.71378	0		-0.115961	0		0.773752	0		-0.02308	0		0.284945	0		-0.179482	0		-0.0586837	0		0.0232963	0		0.253713
YNR010W	4	0		-0.175338	0		0.0008075	0		0.422378	0	0.18	0.783412	0		0.439153	1	1.095	2.22653	1	0.61	3.47504	0		0.445252	0		-0.108253	0	0.38	2.19927	0		-0.303155	0		0.0623125	0		0.397962	0		-1.39421	0		1.1723	0		0.59523
YOL130W	4	1	0.495	1.51015	0		0.664455	0		1.01166	0		0.29733	0		1.55691	1	0.92	2.82665	1	1.01	2.49092	0		1.02318	0		1.5874	0		0.52545	0	-0.105	1.43357	0		-0.52033	0		0.72004	0		1.29696	0		-0.260178	1	0.37	1.90939
YOR353C	4	0		0.742853	0		0.407945	1	0.48	2.19771	0		-0.454289	0		-0.988086	1	0.345	2.1521	0		-1.03844	1	0.165	2.60249	0		1.60593	0		-0.165066	0		0.28204	0		0.384751	0		0.641112	0		0.970171	0		-0.313217	0		0.232886
YPL011C	4	0		-0.10645	0		-0.07204	0		0.443519	0		0.19724	0		-0.370705	1	2.755	3.90352	1	1.515	3.87575	0		0.297878	0		-0.153846	0		0.872075	0		-0.843976	0		-0.586725	0		0.0495737	0		0.304121	0		1.37837	0		0.163656
YPL045W	4	0		0.0727925	0		0.589431	0		-0.413335	0		-0.830867	0		0.54166	1	0.96	2.5536	1	0.98	4.39472	0		0.320694	1	0.36	5.1359	0		-0.675878	0		-0.422884	0		0.0866575	0		0.75658	0		-0.01888	0		-0.0671112	0		-0.360136
YPL200W	4	0		1.24044	0		-2.58476	0		-2.4098	0		-2.04955	0		-2.90493	0		-2.03446	0		-1.01869	0		-0.837785	0		-0.427985	0	-0.035	-0.427985	0		-0.90571	1	0.17	2.2873	1	0.245	1.24606	0		-4.29464	0	0.205	2.45238	1	0.28	2.36352
YPR034W	4	0		0.00657375	0		-0.220426	0		0.92297	0		-0.0548862	0		0.589612	1	0.75	2.12711	1	0.66	2.5897	0		0.89183	0		-0.317501	0		1.66899	0		-0.221	0		-0.278925	0		0.08299	0		-0.161545	0		1.23751	0		0.706039
YPR070W	4	0		-0.022735	0		-0.116745	0		-0.227142	0	0.085	0.928477	0		0.32411	1	1.29	2.50672	1	1.15	4.46672	0		0.348683	0		-0.101655	0		1.77317	0		-0.189355	0		0.388935	0		0.586128	0		-0.480002	0		1.31646	0		0.113702
YPR110C	4	0		0.0539138	0		0.66665	0		-0.130318	0		0.191686	0		0.117614	0		-0.290903	0		1.24881	0		0.547297	0		1.69939	0	0.3	2.95679	0		0.0629737	0		-0.323773	0		0.611407	0		2.08148	0		0.592981	0		-0.395445
YPR168W	4	0		-0.420235	0		0.324065	0		0.299154	0		0.006785	0		1.42744	0		0.855293	1	1.005	2.25847	1	0.88	2.87998	0		0.0322887	1	0.495	0.0322887	0		0.43636	0	0.075	6.73416	0		0.26494	0		-1.29573	0		0.355648	0		0.5927
YPR182W	4	0		-0.218693	0		-0.0162788	0		0.00483125	0		0.204168	0		0.354716	1	1.335	3.42842	1	1.335	4.79649	0	0.025	1.46746	0		0.119941	0		0	0		-0.0805788	0		-0.00562125	0		-0.270193	0		0.244381	0		-1.08525	0		0.25134
YAL047C	3	0		-0.073865	0		0.19404	1	2.14	4.63159	0		0.0603187	0		0.44699	1	2.175	3.76464	0		0.820875	0		0.921485	0		-0.09867	0		-0.23562	0		-0.0989525	0		-0.527039	0		0.316219	0		0.070115	0		-0.161562	0	-0.11	2.88903
YAR019C	3	0		0.139233	0		-0.251758	1	1.38	4.29771	0	0.025	0.991531	0		0.262445	1	0.7	2.61193	0	0	1.59882	0		0.903593	0		0.222315	0		0.175011	0		1.15046	0		0.234631	0		-0.278622	0		-0.428264	0		0.037495	0		-0.559021
YBR011C	3	0		-0.0318387	0		0.697357	0		0.06089	0		0.161879	0		-0.518341	0		0.465102	0		0.541432	0		-0.131101	0		0.0835325	0		0.104725	0		0.35231	0		0.16349	1	0.65	1.4426	0		-0.461187	0		-0.229015	0		-0.159562
YBR060C	3	0		-0.450805	0		0.294691	0		0.312279	0		0.112945	0		0.170832	0		0.697083	1	0.92	3.59517	0		0.02728	0		-0.198972	1	0.63	3.49266	0		0.0999312	0		0.129125	0		0.323021	0		0.0239887	1	1.205	7.15908	0		0.275261
YBR081C	3	0		-0.255565	0		0.174	0		-0.163222	0		0.298167	0		0.240435	0	-0.115	1.18409	1	0.235	2.10944	0		0.774405	0		-0.486162	1	1.205	2.78438	0		-0.09825	0		-0.52541	0		0.156163	0		-0.652868	0		0.109437	0		1.17243
YBR102C	3	0		0.194758	0		0.299196	1	1.9	6.04253	0		-2.43793	0		0.528487	0		-0.29049	1	1.81	6.0522	1	1.93	3.35246	0		-0.427079	0		0.482465	0		-1.12711	0		0.427623	0		-0.298009	0		-0.0712425	0		-0.396587	0		-0.27604
YBR103W	3	0	-0.27	1.95497	0		0.567639	1	0.34	3.16229	0		0.473345	0	-0.095	2.88391	0		0.288343	0		0.58165	0		0.768066	0		0.598429	0		-0.22755	1	0.175	3.36343	0		-0.113907	1	0.13	3.00398	0		0.592319	0	-0.085	2.31236	0		0.580856
YBR112C	3	0		0.456991	0		-0.0819975	0		-0.240872	0		-0.582228	0		-1.19476	0		-0.748415	0		1.37081	0		-0.170414	0		-0.27928	1	0.985	-0.27928	0		-0.680858	0		0.471779	0		-0.487922	0	0	2.29146	0		0.232504	0		0.126056
YBR135W	3	0		0.361073	0		1.01532	0		1.14374	1	0.17	1.12421	0		1.62667	0		0.244493	1	1.02	2.37246	1	0.36	3.5031	0		0.711377	0		1.44097	0		0.430295	0		1.2291	0		0.73422	0		0.522033	0		0.5836	0		-0.305185
YBR279W	3	0		-0.53937	0		0.37173	0		0.117935	0		-0.278945	0		0.84914	0		0.742927	0	0.035	1.68678	0		-0.04385	0		-0.29406	1	0.725	2.09972	0		0.960845	0		-0.12298	0		0.202838	0		-0.770125	1	0.915	3.82045	0		0.393015
YCR057C	3	0		-0.0328138	0		-0.0714112	0		0.881006	0		0.307929	0		0.795546	0		0.666599	1	0.295	3.80619	0		1.25845	0		-0.140409	0		0.687377	0		-0.0604112	0		-0.451295	0		0.10872	0		-0.464491	0		-0.00157875	0		-0.153188
YDL003W	3	0		-0.308216	0		-0.171785	0		-0.193678	0		-0.292985	0		1.3638	0		0.205613	1	0.475	2.34144	0		0.359432	0		-0.313586	1	0.63	-0.313586	0		0.116477	0		-0.204	0		0.282083	0		0.073385	0		1.50869	0		0.620195
YDL145C	3	0		-0.179657	0		-0.530903	1	1.695	5.32151	1	0.285	1.37687	0		-0.528393	1	1.19	3.33433	0		-0.10207	0		0.289569	0		-0.74928	0		0.128759	0		0.31211	0		1.56307	0		-0.171581	0		0.268785	0		-0.245682	0		-0.119035
YDL235C	3	0		-0.864698	0		0.760347	0		0.800802	0		0.0491975	0		0.757792	0		-0.413183	0		0.48625	0		-0.105945	0		-0.22329	0		1.32324	0		-0.161633	0		-0.527497	0		-1.17338	0		-0.957395	1	0.52	2.22221	0		-0.840013
YDR164C	3	1	1.725	6.29279	0		-0.457785	0		-0.270637	0		0.07639	0		-0.00112	0		-0.0326575	0		0.359227	0		-0.008025	0		0.544667	0		-0.21644	0		-0.355595	0		-0.67338	1	0.815	5.00307	0		-0.27598	0		-0.02744	0		0.06154
YDR181C	3	0		-0.20757	0		-0.57359	0		0	0		0	0		0	1	0.52	1.51254	0		0	0		0	0		0	0		0	1	0.345	1.54419	0		0	0		-0.865475	0		2.0584	0		0	0		0.576619
YDR238C	3	0		-0.0478138	0		-0.241478	1	1.725	7.60996	1	0.46	2.36206	0		0.15163	1	1.345	4.38654	0		1.38905	0	0.025	1.42703	0		0.57168	0		0.462134	0		0.02778	0		0.021125	0		0.138891	0		0.634517	0		0.272719	0		0.786623
YDR325W	3	0		0.188	0		-0.02977	0		0.213138	0		-0.404147	0		0.549732	1	1.36	4.46117	1	1.16	3.24321	0		-0.229568	0		0.020805	0		1.90137	0		-0.01771	0		-0.808593	0		-0.09549	0		-0.17113	0		0.401035	0		-0.0246275
YDR398W	3	0		-0.445393	0		-0.590655	0		0.228265	0		0.554612	0		0.230485	0		0.573195	1	0.465	3.34275	0		0.989365	0		-0.139005	0		0.943172	0		-0.47005	0		0.126395	0		-0.04842	0		0.225575	0		0.229405	0		-0.345425
YDR460W	3	0		-1.13309	0		1.6407	0		0.239105	0	0.115	0.610515	0		-0.283793	0		0.577518	1	0.455	1.84473	0		0.828133	0		-0.250163	0		1.10625	0		-1.08029	0		-0.0741	0		-0.977442	0		0.719605	1	0.565	3.90656	0		-0.416009
YDR464W	3	1	0.54	1.6756	0		-0.12592	0		-0.0854925	0		-0.308802	0		0.319833	0		0.136895	1	0.275	2.01504	0		0.06165	0		-0.148778	0		1.94105	0		0.51501	0		-0.29362	0		0.03353	0		-0.24785	1	1.66	6.7133	0		-0.0887375
YDR478W	3	0		0.251408	0		0.573492	0		-0.632096	0		0.107931	0		-0.235377	0		-0.422234	1	0.205	1.51671	0		-0.00777	0		-0.289309	1	0.67	2.15525	0		0.236886	0		-0.33406	0		0.272254	0		0.723299	0	0.19	2.87617	0		-0.338452
YDR484W	3	0		-0.510914	0		-0.16411	0		1.85777	0		-0.0345037	0		0.305887	1	0.865	2.83597	0		0.97942	1	0.855	4.09927	0		0.26669	0		0.0501438	0		0.870783	0		0.06251	0		0.222499	0		0.160342	0		-0.138744	0		-0.419832
YFL008W	3	0		-0.106591	0		0.02976	0		0.267612	0		0.351126	0		-0.00825125	1	1.41	4.37341	1	1.665	4.47976	0		0.702405	0		0.174483	0		0	0		0.0822525	0		-0.0368013	0		0.276797	0		0.20264	1	0.33	2.59128	0		-0.532582
YFR052W	3	0		0.986745	0		0.0215	0		1.45284	0	0.115	0.797177	0		0.64957	0		0.834923	1	0.6	2.41458	0		0.398143	0		-0.177	0		0.03589	0		-0.390537	0		-0.056935	0		0.284307	0		-0.206937	0		0.294783	0		-0.11354
YGL070C	3	0		-0.59003	0		-0.504537	0		0.314412	0		0.114022	0		-0.063915	1	0.88	2.40904	1	1.035	2.60956	0		0.878888	0		0.121843	0	0.61	2.10677	0		-0.869739	0		0.190341	0		0.746273	0	0.09	2.11613	0		0.966862	0		0.0138438
YGL092W	3	0		-0.147503	0		-0.0463413	1	2.315	4.73983	1	0.385	1.94677	0		0.591087	1	1.82	4.16855	0		0.430096	0		1.35518	0		0.446178	0		0.136325	0		-0.035175	0		0.01918	0		-0.171295	0		0.0331787	0		-0.0554	0		0.423369
YGL098W	3	0		0.944651	0		-0.673581	0		0.595222	0		-0.109175	0		-0.702899	0		0.0499525	0	0	1.54692	0		-1.09149	0		1.19194	0		-0.705712	0		0.0431	0	0.13	3.19508	1	1.13	6.97789	0		0.291074	0		-0.257103	0		-0.486498
YGL120C	3	0		-0.0270025	0		0.156867	0		0.446547	0		-0.129245	0		-0.394093	0	-0.23	1.43451	1	0.385	2.11059	0		-0.199735	0		0.161064	0		0.0992275	0		-0.395355	0		0.190826	1	0.645	2.42414	0		0.539617	0		-0.457789	0		-0.601554
YGL127C	3	0		0.110552	0		-0.16648	0		0.218	1	0.475	0.661985	0		0.011945	0		1.04401	1	1.38	3.48117	0		0.790593	0		0.539805	0		1.29348	0		0.154275	0		0.48796	0		0.132545	0		-0.61888	0		0.760665	0		0.62649
YGL246C	3	0		-0.200905	0		0.58182	0		-0.03174	0		0.0702	0		-0.667957	1	0.415	1.80347	1	0.575	4.38577	0		0.128592	0		0.41692	0		1.00862	0		-0.521565	0		-0.1381	0		0.126575	0		0.12986	1	1.29	4.5531	0		-0.797883
YGR063C	3	0		-0.04014	0		-0.954876	0		0.376574	0		-0.0725975	0		-0.139721	1	1.015	2.1125	0	-0.495	1.91508	0		0.146816	0		0.429119	0		0.745031	0		0.525109	0		-0.227171	0		0.380908	0		-0.571464	1	0.35	1.95188	0		-0.744237
YGR074W	3	0		-0.114382	0		-1.19343	0		-1.02902	0		-0.708747	0		-0.0191525	0	-0.115	1.59949	0	0.11	2.10974	0		0.134103	0		0.647218	0		0	0		-0.841465	1	0.2	2.08171	1	0.275	1.16178	0		0.24134	0		-0.172225	0		0.29148
YGR128C	3	0		-0.46286	0		-0.392722	0		0.118165	0		-0.12677	0		0.0301375	0		0.338182	1	0.64	3.41174	0		0.858807	0		-0.341137	0		0.73232	0		-0.174423	0		-2.866	0		-0.113973	0		2.03836	0		0.642805	0		-0.11715
YGR229C	3	0		-0.262479	0		-0.78809	0		1.39279	1	0.195	0.627417	0		0.0231913	0		0.102047	0		0.194548	0		0.81644	0		0.27649	0		0.292121	0		-0.644144	0		0.404353	0		0.536036	0		0.139596	0		-0.327394	0		-0.261647
YHL025W	3	0		-0.827791	0		-0.209445	0		1.61504	0		-0.132149	1	0.325	4.5738	0		0.290007	0		0.770003	0		1.18411	0		0.371694	1	0.83	2.55161	0		0.327319	0		-1.26348	0		-0.118432	0		-0.814653	1	0.93	2.01814	0		1.07245
YHR039C-A	3	0		0.01211	0		-0.136648	0		1.36107	1	0.13	0.975294	0		0.635803	0	0.335	2.24022	0		1.03492	0		0.238143	1	0.385	4.62826	0		0.451435	0		-0.436503	0		1.09586	0		0.318298	0		1.36512	0		-0.69634	0		0.383808
YHR164C	3	0		-0.259215	0		0.46068	0		0.0213525	0		-0.260935	0		0.029345	1	2.855	3.01601	1	0.835	3.02833	0		-0.101447	0		0.284067	0		0.571157	0		0.350648	0		0.365468	0		0.440685	0		-0.217773	0		1.03832	0		-0.15019
YIR012W	3	0		-0.250708	0		1.15883	0		0.0110725	1	0.335	2.63474	0		-0.0189475	0		0.0743325	0		1.22439	0		0.251535	0		-0.05919	0		1.43493	0		-0.292592	0		-0.203115	0		0.169538	0		0.130793	0		1.10452	0		-0.0754725
YJL109C	3	0		-0.154896	0		0.32603	0		0.739568	0		-0.0339137	0		0.593804	0		0.39351	1	0.655	2.49251	0		0.49492	0		0.522192	0	0.485	2.38951	0		-0.181257	0		-0.367641	0		0.200263	0		0.138045	0		0.857185	0		0.0828275
YJR022W	3	0		0.154639	0		0.250591	0		-0.143426	0		0.00764625	0		-0.336075	1	2	3.60923	1	0.16	1.5931	0		0.645722	0		0.446811	0		0.045025	0		-0.202077	0		-0.0268775	0		0.0314675	0		0.151385	0		-0.149506	0		0.373244
YJR042W	3	0		-0.520785	0		-0.270385	0		1.63549	1	0.29	0.761922	0		0.302159	1	1.06	2.25401	0		0.0126425	0		0.448893	0		0.0877337	0		-0.009945	0		-0.340689	0		0.0557112	0		0.127484	0		0.164415	0		0.319449	0		-0.295963
YKL054C	3	0		0.54633	0		-0.43861	0		0.675165	1	0.24	2.28785	0		-0.820283	0	-0.205	1.53338	0		1.3725	0		-0.529915	0		0.68725	0		1.9658	0		1.07502	1	0.68	1.96598	0	-0.025	0.93587	0		0.296475	0		-0.186452	0		-0.177632
YLR062C	3	0	-0.01	2.21174	0		-4.87035	0		-0.87222	0		-0.750805	0		1.29798	0		-0.88222	0		-0.614038	0		0	0		-0.386277	0		0	1	0.18	2.22888	0	0.135	3.68742	0		0	0		-0.583865	0	0.135	2.66523	1	0.23	1.52963
YLR335W	3	1	1.84	6.74937	0		0.143052	0		-0.329533	0		0.237925	0		-0.278585	0		-0.433767	0		0.153693	0		-0.12432	0		0.233722	0		-0.298965	0		0.010215	0		-0.320555	1	0.775	5.19503	0		-0.16131	0		0.077185	0		-0.463637
YML098W	3	0		0.378538	0		0.35924	0		-0.151072	0		-0.152737	0		0.760132	0		0.433937	0	-0.045	2.07431	0		-0.157493	0		-0.331955	0		1.89108	1	0.145	1.57218	0		-0.718923	1	0.185	1.07373	0		0.10708	1	0.625	4.67842	0		-0.421583
YML127W	3	0		0.228063	0		-0.26581	0		0.611844	0		0.409923	0		-0.0032175	1	0.93	1.99885	1	0.23	1.50526	0		-0.0258813	0		-0.318742	0		1.85274	0		-0.242795	0		-0.182055	0		-0.113949	0		0.48369	0		-0.0109625	0		0.30142
YMR043W	3	1	1.1	5.23895	0		0.237874	0		0.0899875	0		0.124022	0		-0.182133	0		0.759977	0		0.884387	0		0.0826525	0		0.359535	0		1.00454	0		-0.385495	0		0.486996	1	0.93	1.50968	0		0.58982	0		0.181055	0		-0.125216
YMR079W	3	0		-0.064985	0		0.104178	0		1.45324	1	0.2	1.1061	0		-0.812095	0		0.0439675	0		1.26977	0		-0.224785	0		-0.091375	0		-0.523015	0		-1.04184	0		-0.50735	0		-0.238597	0		0.92009	0		0.163915	0		-1.06332
YMR131C	3	1	0.39	3.27161	0		-0.1875	0		0.187615	0		-0.705828	0		-0.83901	0		0.0802425	0		0.95217	0	-0.135	1.87319	1	0.53	2.57422	0		0	0		-0.365768	0		0.1622	0		0	0		1.27524	0		-0.478665	0		-0.296245
YMR231W	3	0		0.547501	0		0.68124	0		0.135125	0		0.135196	0		-0.232033	1	1.625	4.34181	1	1.1	5.87535	0		-0.029665	0	0.345	2.42137	0		0.106876	0		-0.624182	0		-0.0648325	0		0.451704	0		-0.0089325	0		-0.261459	0		0.651393
YNL064C	3	0		-0.16933	0		-1.87756	1	0.65	4.31973	0		-0.31104	0	-0.03	3.08003	0		0.222055	0		-0.42871	0		0.706135	0		1.74954	0		-1.25183	0		-0.96628	0		1.87097	0		-1.38744	0		0.07436	0	0.255	2.63786	1	0.39	3.10799
YNL110C	3	0		-0.214058	0		0.0176575	0		1.43341	0		0.447792	0	0.09	3.15531	0	0.14	1.39508	0		-0.134955	0		0.984052	1	0.375	2.83281	0		-1.08176	1	0.145	1.22984	0		0.909354	0	0.12	2.96846	0		0.038565	0		1.20934	1	0.61	2.03355
YNL197C	3	1	0.33	1.47384	0		0.752012	0		0.942218	0		0.16661	0		-0.0370525	0		0.88958	1	0.73	2.91649	0		1.01678	1	0.115	1.9666	0		0.80837	0		-0.19024	0		1.20955	0	0.095	1.07614	0		0.962368	0		0.715845	0		0.535068
YNL245C	3	0		0.377385	0		-0.18943	0		0.201107	0		-0.364353	0		-0.452373	1	0.57	1.99208	1	0.685	2.76768	0		-0.249523	0		0.435365	1	0.71	2.77706	0		-0.06205	0		-0.0776075	0		0.425545	0		-0.0337125	0		0.687477	0		-0.06351
YNL280C	3	0		-2.41145	1	0.35	1.57992	0		1.56814	0		-1.09735	1	0.2	4.55539	0		0.629425	0		-2.05973	0		-1.36108	0		0.4951	0		-3.66969	1	0.14	1.84951	0		0	0		0	0		0.974222	0	0.14	2.3433	0		0
YNL287W	3	0		-0.0351588	0		-0.416735	1	1.495	6.14602	1	0.26	1.36151	0		0.38879	1	1.475	3.1743	0		0.749657	0		0.995513	0		0.287265	0		0.251724	0		-0.0294075	0		0.194355	0		-0.258459	0		0.069505	0		0.413849	0		0.14108
YNR006W	3	0		-0.0412138	0	-0.015	1.95075	0		0.132955	0		0	0		1.17363	0		0.260569	0		0.375365	0		0.0656262	0		0.0639625	0		0	0		-0.610876	0		0	0		0	0		-1.74846	0		0.528815	0		-2.12391
YOL051W	3	0		-0.185457	0		-0.19675	0		-0.156105	0		0.480797	0		-0.124961	0		-0.181875	1	1.005	2.84804	0		-0.191589	0		-0.0424537	1	0.765	2.86511	0		-0.181761	0		1.2	0		0.203055	0		0.981616	1	0.645	4.07509	0		-0.362769
YOL123W	3	0		0.52366	0		1.14403	0		1.98349	1	0.475	2.2803	0	0.015	2.36021	0		0.553103	0		1.13659	0	-0.235	1.49509	0		0.129525	0		0	0	0.11	2.18587	0		1.23475	1	0.47	3.72866	0		1.44492	0		0.194335	0		-0.39363
YOR048C	3	0		-0.0185137	0		0.124327	0		0.104538	0		-0.227799	0		0.566107	1	1.305	2.5931	1	0.445	2.03501	0		-0.0134625	0		0.207122	0	0.455	2.09143	0		0.165965	0		0.349785	0		0.109735	0		0.634394	1	2.135	9.49112	0		0.342728
YOR260W	3	0		1.15522	0		-1.17185	1	0.335	2.19028	1	0.335	3.8435	0		1.01777	1	0.62	1.79234	0	-0.035	1.6298	0		1.16335	0		0.547565	0		0.103965	0		0.722005	0	0.01	2.64753	0		-1.85776	0		0.0413675	0		-0.684617	0		0.44274
YOR298W	3	0		1.17659	0		0.558612	0		0.0065025	0	-0.045	0.74733	0		0.121008	0		0.275448	0		0.00263	0		0.001635	0		0.121222	0		-0.0038825	0		0.413753	0		-0.813365	0		0.23798	0	0.02	2.76234	0		-0.235483	0		-0.26908
YOR328W	3	0		-0.933813	0		-0.0659638	0		0.913975	0		-0.397865	0		0.88259	0		-2.9469	0		-0.545751	0		0.854348	0		-0.16257	0		0.661855	0		-2.15945	0		-0.344367	1	0.41	1.33452	0		0.119636	0		0.942532	0		0.906926
YPL007C	3	0		-0.045605	0		-0.121468	0		0.825192	0		0.0943713	0		0.021785	1	0.98	2.00574	1	0.88	3.14099	0		0.25547	0		0.142707	0		0.466689	0		-0.13536	0		-0.0312438	1	0.345	1.20658	0		0.0087025	0		0.438271	0		-0.173965
YPL018W	3	1	0.77	1.85036	0		0.0443225	0		0.310766	1	0.37	0.80479	0		0.06473	0	-0.08	1.17983	0		0.847585	0		0.35918	0		0.669226	0		1.35891	0	-0.06	1.42076	0		0.32658	1	0.185	1.02425	0		1.64467	0		0.854376	0		-0.168154
YPL081W	3	0		0.204302	0		0.171869	1	0.235	2.52744	0		0	0		-0.367895	0		-1.76073	0		0.485126	0		-1.72996	0		1.18114	0		0	0		-2.29777	0		0	1	0.18	0.851874	0		0.692395	0		0.426745	1	0.12	1.92747
YPL084W	3	0		0.531419	0		0.678813	0		0.43766	0		-0.240226	0		-0.486918	0	-0.08	1.16187	1	0.945	2.61013	0		-0.0353825	0		0.883293	0		0.523175	0		-0.287769	0		-0.00504125	0		0.725451	0		0.810926	0		-0.0329925	0		0.0729912
YPL093W	3	0		0.1081	0		-0.594043	0		0.676325	0	0.12	0.745433	0		1.53896	0		-0.13675	0		-1.3757	0	-0.265	1.5756	0		1.74002	1	1.5	2.61755	0		0.503995	0		-0.362805	0		0	0		-0.146405	0		-1.13188	0		0.525593
YPL151C	3	0		0.217041	0		0.301135	0		2.03287	0		-0.30788	0		0.187381	1	1.95	4.21542	1	2.37	6.19065	0		0.740138	0		0.0357263	0		0.10357	0		-0.391225	0		-0.229746	0		-0.0714613	0		-0.09496	0		-0.547225	0		-0.0797412
YPL204W	3	0		1.08146	0		0.0831563	0		0.236416	1	0.34	1.48381	0		0.125032	0		0.227403	0		1.10033	0		-0.0046125	0		0.61929	0		0	0		-0.482276	0		1.19025	0		-0.04832	0		0.550948	0		0.191269	0		0.108941
YPR094W	3	0		0.3529	0		0.332499	0		1.09939	0		-0.0406825	0		0.459359	1	0.865	2.4694	1	0.63	2.4318	0		1.2826	0		0.223956	0		0.7171	0		-0.06947	0		-0.0330638	0		-0.0149812	0		0.692554	0		0.712745	0		0.424754
YAL059W	2	0		0.241083	0		0.284558	0		-0.017975	1	0.37	1.78154	0		-0.319025	0		-0.0588625	0		0.657937	0		0.137102	0		-0.72217	0		0.911665	0		-0.0637375	0		0.01214	0		-0.20298	0		2.05991	0		0.65536	0		0.077305
YAR007C	2	0		-0.138235	0		-0.317117	0		0	0		-0.225415	0		0	0	0.295	2.44191	0		0.319862	0		0	1	0.245	2.38364	0		0.009105	0		-2.22839	0		-0.324087	0		0	0		-0.19691	0		0	0		-0.634895
YBR029C	2	0		-3.07072	0		-0.0414325	0		-0.0389463	0		-2.08643	0		-0.925256	1	0.535	1.3845	0		-1.07492	0		-0.0571212	0		1.29144	0		0	0		-0.127031	0		0	0		-2.298	0		0.683662	0		0.78853	0		-0.204753
YBR089W	2	0		-1.4716	0		-3.42572	1	0.315	2.07226	0		-2.61972	0		-5.48388	0		-0.540323	0		-2.22548	0		-0.3474	0		-1.1104	0		0	0		0	0		0	0		0	0		-0.564872	0		-2.30736	0		0.257305
YBR137W	2	1	0.93	3.79319	0		-0.715917	0		-0.0761037	0		-0.689935	0		1.18029	0		-0.424082	0		-0.656996	0		0.50955	0		0.307364	0		-0.117864	0		0.173888	0		0.00778	0		-0.046865	0		-0.130683	0		-0.1196	1	0.33	1.84894
YBR172C	2	0		0.347071	0		-0.233879	0		0.634274	1	0.175	1.20122	0		0.521645	0		0.360169	0		-0.321104	0		0.0605238	0		0.64958	0		-0.0872062	0		-0.920819	0		-0.02478	0		-0.626161	0		0.0941525	0		-0.22309	0		0.224114
YCL010C	2	1	0.295	2.17983	0		-0.722551	0		0.271336	0		-0.624386	0		-0.298191	0		0.728146	0		0.355266	0		0.420469	0		0.503189	1	0.74	2.6718	0		-0.258595	0		-0.181512	0		0.135382	0		-1.21298	0		0.862727	0		0.65505
YCL031C	2	0		0.351219	1	0.28	2.10454	0		0.338087	0		0.170196	0		0.538804	0		0.668675	1	0.27	1.9219	0		0.513231	0		0.806893	0	0.14	2.13582	0		0.522495	0		0.0846375	0		0.537412	0		1.26354	0		0.0944975	0		0.383057
YCR035C	2	0		-0.891007	0		-0.465382	0		1.42066	0		-0.23992	0		0.373103	0	-0.105	1.3858	1	0.39	4.23811	0		1.2745	0		-0.171471	0		-0.263	0		-0.820762	0		0.133605	0		0.479235	0		-0.523116	0		0.307852	0		-0.502806
YCR094W	2	0		0.280655	0		0.199183	0		0.672875	0		0.00883	0		-0.322383	0	0.06	1.51873	1	1.12	4.85794	0		0.500117	0		-0.225825	0		0.501735	0		0.486105	0		-0.440535	0		0.500677	0		-0.23215	0		-0.0422925	0		0.126265
YDL029W	2	0		-1.47503	0		-0.243249	0		-0.877278	1	0.115	1.20953	0		0.294735	0		-0.335584	0		1.03704	0		-1.16091	0		-0.364171	0		0	0		0.0765312	0		-2.06085	1	0.305	1.55792	0		0.234267	0		-1.02976	0		1.6254
YDL111C	2	0		-0.0896625	0		0.974755	0		0.766825	0		-0.422	0		1.3029	1	0.765	2.26801	1	0.415	2.07434	0	0.04	1.63196	0		0.623197	0		-0.02985	0		0.549887	0		0.398298	0		0.71549	0		-0.0334075	0		0.47349	0		0.44612
YDR052C	2	0		0.237567	0		0.063745	0		-0.42577	0		-0.260139	0		0.693893	0		-0.592812	0	0.01	1.76084	0		-0.049485	0		0.38615	1	0.99	0.38615	0		0.61752	0		0.153485	0		-0.0025525	0		-0.07177	0		-0.17444	0		-0.4724
YDR060W	2	0		-0.0979088	0		0.915042	0		-0.203095	0		-0.250874	0		0.456632	0		0.0232637	0		0.268962	0		0.01263	0		0.359517	1	0.755	0.359517	0		0.549327	0		0.312692	0		-0.133225	0		1.00823	0		0.398386	0		1.20273
YDR082W	2	0		-0.205979	0		0.263653	0		0.715653	0		0.017975	0		0.516984	1	1.775	4.0741	0		0.189015	0		1.1233	0		0.567055	0		0.521294	0		-0.323549	0		-0.304455	0		0.408974	0		-0.252186	0		0.0814012	0		-0.76362
YDR103W	2	0		0.733605	0		-0.086995	0		0.220287	0		1.53582	0		1.049	0		0.956796	0		-0.206685	0		-0.20336	0		0.110905	0		-0.09074	0		-0.298051	1	0.81	2.73217	0		-0.211495	0		1.50165	0		-0.219196	0		-0.638047
YDR129C	2	0		-0.18439	0		-0.441645	0		0.99299	0		-0.494887	0		-0.530945	0		-1.00362	0		0.0693175	0		0.42318	0		0.38561	0		0.45544	0		-0.11384	0		1.02067	1	0.375	1.58907	0		0.560705	0		-0.579952	0	-0.02	2.10728
YDR174W	2	1	0.705	2.29941	0		-0.0007125	0		0.114952	0		-0.0037525	0		-0.312666	0		0.306245	0		0.638111	0		0.282199	0		0.440125	0		0.768282	0		-0.082425	0		-0.114081	0		0.518671	0		-0.462851	0		1.18897	0		0.353881
YDR180W	2	0		0.014735	0		-0.7995	0		0.428007	0		-0.0002775	0		0.485243	0	-0.295	1.53353	1	1.565	3.85542	0		0.432953	0		1.19636	1	0.87	2.09261	0		0.5907	0		0.342417	0	-0.025	0.98612	0		0.37955	0		0.529523	0		0.929057
YDR240C	2	0		-0.313015	0		-0.265558	0		0.0960675	0		-0.114555	0		-0.0298175	0		0.677373	1	0.36	3.47941	0		-0.42993	0		0.189672	0		-0.114653	0		-0.0791875	0		-0.188075	0		-0.06405	0		0.132765	1	0.415	2.25235	0		0.316615
YDR477W	2	0		0.0147325	0		-1.97516	0		0.586155	0		-0.523883	0		0.618877	0		0.980712	1	0.12	1.84494	0	-0.02	1.40222	0		1.14359	0		0.0914	0		-1.22626	0		-0.14726	0		0.808632	0		-1.74455	0		-1.3092	0		-0.201895
YDR486C	2	0		-0.29611	0		0.59441	0		0.623951	0		-0.184829	0		-0.573855	0		-0.364404	0		1.4517	1	0.145	2.8719	0		1.29444	0		-0.367155	0		-0.917469	0		0.40428	0		0.130889	0		-0.131172	0		-0.0034775	0		0.0769
YEL023C	2	0		0.86804	0		1.37992	0		-0.418627	0		0.420673	0		0.464898	0		0.77412	0		-2.27224	0		0.25683	0		0.245358	0	-0.04	0.245358	0		-2.18727	1	0.25	9.27163	0		0	0		-0.48615	0		0.634363	0		-2.59736
YEL026W	2	0		-0.273738	0		-4.77123	0		0.50525	0		-2.27172	0		0.57524	0		0.261025	0		-0.812928	0		-1.09423	0		0.25758	0	0.025	3.34451	0		-1.34731	1	0.45	4.29627	1	0.13	1.02224	0		-0.81604	0		-2.13109	0		0.43065
YEL062W	2	0		0.0217725	0		0.264887	1	1.965	5.18829	0		-0.0319475	0		0.51334	1	2.245	3.749	0		0.275779	0		0.953704	0		0.149925	0		-0.017115	0		-0.104553	0		0.134628	0		0.09684	0		-0.482995	0		-0.40011	0		-0.263757
YER013W	2	0		0.200949	0		0.284421	0		0.0190937	0		0.0564575	0		-0.0153688	0		0.0676125	1	0.765	2.3765	0		-0.211341	0		1.00218	0		1.8214	0		0.279756	0		-0.139247	0		0.793171	0		0.350506	1	0.575	2.57058	0		-0.12567
YER048C	2	0		-0.971267	0		0.28148	0		0.161	0		-0.40009	0		0.29443	0		-0.07802	0		0.852217	0		1.27906	0		-0.447203	1	0.67	2.32334	0		-0.490325	0		0.16076	0		-0.461128	0		-0.031915	0		1.62164	0		0.226425
YGL040C	2	1	0.5	2.13049	0		-0.65801	0		0.102377	0		-0.00590625	0		0.0948887	0		-0.0083725	0		-0.234442	0		0.05349	0		0.449914	0		-0.200976	0		-0.233286	0		-0.286	0		0.237022	0		-0.630683	0		-0.738791	0		0.232063
YGL116W	2	1	0.695	2.24308	0		-0.162689	0		1.72407	0		-1.68364	0		1.6511	0		0	0		0.707871	1	1.225	2.61308	0		0.85675	0		0	0		0.672746	0		-2.00488	0		0	0		-0.969294	0		-2.03689	0		1.64871
YGL164C	2	0		-0.556614	1	1.075	4.11456	0		-0.729527	1	0.315	2.51312	0		-0.120408	0		-0.158337	0		-0.0681512	0		-0.259084	0		-0.639118	0		-0.13	0		0.226531	0		-0.52535	0		-0.698381	0		-0.13949	0		-0.286745	0		0.0398775
YGL207W	2	0		-0.231375	0		0.023405	0		0.242902	0		0.28759	0		-0.160976	0		1.12061	0	0.1	1.93454	0		0.325594	0		0.482339	0		0.660444	0		0.0510212	0		0.0190625	1	0.715	2.47456	0		0.343046	0		0.998498	0		-0.0592637
YGL223C	2	0		-0.0536862	0		0.0901837	0		-0.0235575	1	0.115	1.2515	0		-1.05507	0		0.341914	0		-0.115474	0		-0.430784	0		0.423824	0		0.353295	0		-0.947489	0		0.530615	1	0.215	1.21725	0		0.0161475	0		0.576716	0		-0.10685
YGR002C	2	0		-0.098895	0		-0.492076	0		0.349881	0		0.246285	0		0.703592	0		1.13941	1	0.57	2.81944	0		0.498682	0		0.730084	1	0.65	2.23288	0		-0.584914	0		-0.0522738	0		0.651171	0		0.62046	0		1.33299	0		-0.314216
YGR052W	2	0		-0.335134	0		-1.17563	0		-0.0990488	0		-0.20654	0		-0.0950075	0		0.584796	1	0.445	1.84975	0		0.235264	0		0.32453	0		-0.0432625	0		-0.464568	0		0.1357	0		0.365876	0		0.547664	0		-0.874158	0		-0.0840188
YGR098C	2	0		-0.280335	0		-0.161417	0		-0.0084975	0		-0.177687	0		0.0581275	1	1.795	5.42342	1	1.82	5.31675	0		-0.32743	0		-0.117343	0		1.29345	0		0.583867	0		0.147297	0		0.11497	0		-0.22544	0		-0.0032575	0		-0.0025475
YGR267C	2	0		1.25662	0		0.810179	0		-0.487596	0		0.13973	0		0.250117	0		-0.285562	0		-0.50883	0		-0.852521	0		0.373852	0		0.707145	0		0.879141	0		-0.0743025	1	0.15	1.5354	0		-1.23276	0		-0.604101	0		0.161835
YHR026W	2	0		0.0926312	0		-0.198806	0		-0.87129	1	0.2	0.611052	0		0.0298038	1	0.58	2.25415	0		0.3671	0		-0.472907	0		0.139584	0		0.30025	0		0.260157	0		-0.23399	0		0.15649	0		0.319424	0		-0.122758	0		0.01867
YHR052W	2	0		-1.73255	0		-0.470224	0		1.19144	0		0.324057	0	0.125	2.8778	0		0.514104	0		0.849581	0		0.963829	0		0.397514	0		0.687755	0	0.015	2.78968	0		-0.735932	0		0.176888	0		1.30993	1	0.54	4.75795	0		1.63394
YHR069C	2	0		-0.340147	0		0.05126	0		0.13743	0		-0.455995	0		0.552582	1	0.7	2.0646	1	0.3	3.27112	0		0.71229	0		-0.278285	0		-0.165239	0		-0.239882	0		0.0347063	0		0.337018	0		0.146937	0		0.272753	0		-0.1524
YHR118C	2	0		0.292071	0		0.185583	0		-0.245487	0		-0.368383	0		0.14255	0		0.258845	1	0.26	1.51082	0		-0.0717875	0		0.0831175	0		1.98258	0		0.449983	0		0.52309	0		0.322535	0		-0.141763	1	0.31	3.02041	0		-0.118295
YHR196W	2	0		-0.627005	0		-0.285697	0		0.328773	0		0.41325	0		0.334643	0		0.783385	1	0.535	3.11326	0		0.883378	0		-0.16488	0		0.93247	0		-0.240608	0		-0.6122	0		0	0		-0.0685375	0		0.503687	0		-0.629323
YIL076W	2	0		-0.616035	0		-0.54742	1	0.785	3.32802	0		0.10065	0		0.1508	1	0.765	1.76643	0		0.06251	0		0.140763	0		-0.251565	0		-0.373525	0		-0.255415	0		-0.176663	0		0.102957	0		-0.104105	0		-0.352475	0		0.594585
YIL143C	2	0		-0.29627	0		0.558606	0		1.35378	0		-0.259918	0		0.284614	0		1.14617	0		1.07082	0	0.01	1.44882	0		0.434615	0		0.691426	0		-0.51662	0		-0.168313	0	-0.055	1.00225	0		-0.299166	0		-0.757923	0		-0.608613
YJL034W	2	0		0.31064	0		1.43077	0		0	0		0.14819	0		-0.234135	0		0.678655	0		-2.09458	0		-0.93422	0		0	0	-0.16	0	0		-1.60985	1	0.255	6.68185	0		0	0		0.0355	0		-0.832858	0		-1.82122
YJL148W	2	0		-0.107485	0		0.195151	0		-0.121029	0		-0.0570025	0		0.0646175	0		0.268945	0		0.710607	0		0.249146	0		-0.103845	0		1.08903	0		-0.609404	0		0.010575	0		0.108704	0		-0.0263125	0		0.185311	0		-0.189458
YJR089W	2	1	0.675	4.00305	0		0.355791	0		-0.353249	0		0.138588	0		-0.103684	0	-0.38	1.62518	0		1.14341	0		0.370246	0		-0.0614912	0		0.17194	0		-0.0793588	0		-0.538438	0		-0.04493	0		0.328688	1	0.81	6.0046	0		-0.536625
YJR132W	2	0		0.756938	0		0.387205	0		0.96642	0		-0.225637	0		1.04944	0		0.067	0		0.703929	0		0.985781	0	0.22	2.45149	0		1.18321	0		1.4441	0		-0.85686	0	-0.03	0.903253	0		0.344176	0		0.12492	0	0.06	1.24476
YJR141W	2	0		0.3886	0		0.0681762	0		0.072375	0		0.44145	0		-0.128938	0		0.425608	0		0.122667	0		-0.258142	0		-0.237368	0		0.0139537	0		-0.38466	0		0.195241	1	0.285	0.982934	0		0.147204	1	0.51	4.40483	0		0.68466
YKL021C	2	0		-0.31213	0		0.60998	0		0.478485	0		0.410615	0		1.28812	1	0.725	2.50412	0		1.21775	0		0.539608	0		0.0865738	0		0.238025	0		0.136094	0		-0.647995	0		0.117593	0		-1.01459	0		0.751795	0		0.631955
YKL022C	2	0		-0.6809	0		0.0918713	1	0.65	3.44836	0		0.0107	0		0.453799	1	2.715	3.36983	0		0.630385	0		0.211809	0		1.08518	0		-0.012915	0		-0.41709	0		0.400973	0		0.57576	0		0.306586	0		0.711129	0		0.160815
YKL038W	2	0		-0.771445	0		-0.331185	0		1.04097	0		-0.467593	0		0.325207	0		-0.011115	0		0.569065	0		0.493432	1	0.255	1.96277	0		-0.02815	0		0.19271	0		-0.186012	0	-0.015	1.07261	0		-0.161365	0		0.95345	0		0.472052
YKL041W	2	0		-0.971193	0		-1.06813	0		-0.4365	0		-0.242735	0		1.52395	0		0.825087	0		-0.281855	0	-0.07	1.49199	0		1.52445	0		-0.62912	0		-1.17645	0		0	1	0.42	0.869705	0		-2.27718	0		-1.36237	0		-2.48533
YKL048C	2	0		0.374543	0		0.64626	1	0.705	3.94779	0		0	0		-0.276222	1	0.38	1.79884	0		0.272842	0		0.16295	0		0.405332	0		0	0		-0.103453	0		0	0		0.223993	0		-0.660135	0		0.259345	0		0.069575
YKL130C	2	1	1.265	6.63801	0		-0.0172325	0		-0.241342	0		-0.15506	0		-0.00278	0		-0.104248	0		-0.23139	0		-0.15797	0		0.08839	0		-0.392412	0		-0.510352	0		-0.0432075	0		0.551188	0		0.192592	0		-0.495935	0		-0.192192
YKR020W	2	0		0.424903	0		0.0771888	0		-0.176919	1	0.305	0.924547	0		0.02496	0	-0.11	1.69195	0		0.878337	0	0.105	1.61848	0		0.363091	0		0.117742	0		0.723924	0		-0.67046	0		0.619988	0		0.148835	0		-0.201199	0		-0.35788
YKR035W-A	2	0		-0.59041	0	0.075	2.34729	0		0.313959	0		0.460521	0		0.318622	0	0.365	1.40343	1	0.32	1.78137	0		-0.458632	0		1.32535	0		0	0		0.450225	0		0	1	0.455	2.12446	0		0.487557	0		-0.894033	0	0.07	1.82835
YLR045C	2	0		-0.310839	0		-0.0755637	0		0.244381	0		0.535262	0		-0.347226	0		-0.291316	1	0.43	2.17541	0		-0.104046	0		-0.378671	0		0.972045	0		-0.0663162	0		-0.242025	0		-0.17678	0		-1.56143	0		-0.58938	0		-0.453945
YLR113W	2	0		0.149225	0		-0.61153	0		0.786528	0		0.214375	0		0.09302	0		0.72227	0		0.747857	0		-0.170297	0		0.556305	0		0.288385	0		-0.09597	0		0.89535	1	0.58	2.24315	0		0.355715	0		-0.620525	0		0.14743
YLR119W	2	0		-0.10245	0		-0.617705	0		-0.270075	1	0.14	1.20863	0		0.48488	0		0.070545	0		0.320705	0		-0.934702	0		0.336415	0		0	0		0.37303	0		-1.58724	0		-0.236902	0		-0.915525	0		0.44153	1	0.44	3.33349
YLR192C	2	0	0.205	1.44707	0		-0.567882	1	0.24	2.23148	0		0.33068	0		0.295843	0		0.571496	0		0.582468	0		0.173168	0		0.0674213	0		0.324232	0		-0.260535	0		0.499692	1	0.235	0.986498	0		-0.565394	0		0.587257	0		0.137415
YLR221C	2	0		0.0647212	0		0.301274	0		0.516423	0		0.0590338	0		0.39451	1	0.405	1.87637	1	0.315	1.49539	0		0.468916	0		0.114839	0		0.72747	0		-0.188274	0		-0.13521	0		0.280477	0		0.008525	0		0.194074	0		0.628005
YLR262C	2	0		0.326512	0		-1.03557	0		1.04894	0		-1.39668	0	0.105	1.94962	0		-0.271874	0		-0.00822125	0		0.864134	0		0.132741	0		0	0		-3.33366	0		0	0		-1.0131	0		0.999145	0		0.68936	0		-0.06981
YLR275W	2	0		-0.183985	0		0.773961	0		0.964738	1	0.36	1.05292	0		0.01864	0		0.701025	0		0.219834	0		-0.498441	0		0.194676	0		-0.524525	0	-0.035	1.80794	0		-1.09417	1	0.225	1.02145	0		0.819376	0		0.108281	0		0.131105
YLR309C	2	0		0.500191	0		1.19566	0		0.734841	1	0.51	0.942905	0		0.998656	0	0.01	1.57407	0		0.897475	0		1.33663	0		1.42681	0		0.17873	0		0.708854	0		0.382045	1	0.295	1.35363	0		0.71299	0		0.157821	0		0.130076
YLR310C	2	0		-0.04766	0		-0.98572	0		-1.19966	0		-0.0797362	0		-0.0278275	0		-1.07315	0		0.516842	0		0.388249	0		-0.250267	0		0.34396	0		-0.0994587	0		-0.791848	0		-0.00069375	0		-0.437694	0		0.721108	0		-0.429472
YLR338W	2	1	0.7	2.76429	0		-0.666699	0		0.107857	0		0.132345	0		-0.25764	0		0.487795	0		0.068935	0		-0.07571	0		0.033485	0		0.325263	0		-0.18409	0		0.233281	1	0.845	1.19529	0		0.0780275	0		0.389307	0		-0.114839
YLR358C	2	0		-0.0290588	0		0.152436	0		-0.603974	0		-1.4609	0		1.06801	0		0.0318475	0		-0.842846	0		-1.48154	0		0.011195	0		1.77489	1	0.24	1.72163	0		-0.101685	0		-0.494513	0		-0.160477	0		0.086125	1	0.24	1.90889
YLR459W	2	0		1.19112	0		0.46732	0		-1.23189	0		-0.465225	0		-0.4356	0		-0.85076	0		0.060935	1	0.255	3.05489	0	-0.095	2.19337	0		-0.73659	1	0.135	3.12695	0		-1.01278	0		0.340832	0		1.10744	0		0.260005	0		-0.22061
YNL118C	2	0		0.257804	0		-0.151396	0		1.29636	1	0.315	1.22392	0		0.200171	0		0.931989	1	0.3	2.02083	0		0.990924	0		0.962459	0		0.3391	0		0.00515375	0		0.966453	0		-0.22428	0		0.466839	0		0.0681988	0		-0.03469
YNL189W	2	0		0.385578	0		-0.310706	0		-0.793101	0		0.181455	0	0.15	4.3234	0		-0.0796125	0		-0.77963	0		-0.380694	0		-0.00246625	0		-0.40558	1	0.235	2.76138	0		0.0116775	0		0.151281	0		0.165119	0		-0.485938	1	0.47	2.17237
YNL302C	2	0		-0.846065	0		0.25035	0		-1.28033	0		-0.199527	0		0.019655	0		-0.244567	0		0.177437	0		0.26247	0		1.03355	0		1.35254	1	0.215	2.0481	0		-2.93085	0		0.717148	0		0.329483	0		-0.468568	0		-0.330325
YOL041C	2	0		-0.0919438	0		-0.322131	0		-0.035505	0		0.323833	0		-0.27793	0		-0.811259	0		0.0138925	0		0.31821	0		0.480946	0		1.0017	0		-0.353397	0		0.134544	1	0.185	1.98041	0		1.70511	0		-0.0758512	0		0.740155
YOL050C	2	0		0.94482	0		-0.524446	0		-0.122417	0		-1.0014	0		1.04735	1	0.43	1.17401	0		-0.332757	0		1.32737	0		0.475966	0		0.023475	0		0.213525	0		-0.427954	0	0.04	1.1757	0		0.159914	0		-0.468295	1	0.32	1.87769
YOL077C	2	0		-0.0499275	0		0.56759	0		0.969046	0		0.0833775	0		1.15325	0	-0.09	1.71465	1	0.85	2.4858	0		0.468471	0		-0.01767	0		1.93402	0		0.64215	0		0.0772987	0		0.497945	0		0.490564	0		0.310267	0		0.692559
YOL081W	2	0		-0.482891	0		-1.02185	0		-0.344604	0		-0.444091	0		-0.558729	0		-1.09503	1	0.42	1.49515	0		-0.78345	0		-0.854734	0		0.48405	0		-0.446965	0		-0.200873	0		-0.00701375	0		-1.47396	0		-0.0114512	0		0.0284925
YOL133W	2	0		1.29627	0		-0.02653	0	0.01	2.20293	0		0.047585	0	0.01	2.274	0		0.903431	0		1.23264	0		0.401184	0		0.399187	0		0.996485	0		-1.3866	0		-0.677312	1	0.65	1.30005	0		0.275711	0		-0.566994	0		1.67955
YOL138C	2	0		0.311582	0		-0.32588	0		1.6223	0		-0.099485	0		0.106315	1	0.51	1.78512	0		0.721012	0		-0.13591	0		0.795095	0		0.0504225	0		0.075845	0		-0.34	1	0.47	1.30689	0		-0.570972	0		-0.1083	0		0.133233
YOL142W	2	0		0.100541	0		-0.227514	0		0.302302	0		0.196148	0		-0.288495	0	-0.15	1.65021	1	0.35	3.81288	0		1.24442	0		-0.0881288	0		0.399171	0		-0.486281	0		-0.0821063	0		0.431579	0		-0.0462538	0		1.15321	0		0.455713
YOL145C	2	0		-0.827961	0		0.133434	0		-0.230486	0		-0.178528	0		0.218249	0		0.199368	0		1.14734	0		-0.0102612	0		-0.337873	1	0.675	2.74679	0		0.747349	0		0.044735	0		-0.291279	0		-1.09165	0		1.55769	0		-0.181253
YOR008C	2	0		-0.137945	0		0.30123	0		1.71784	1	0.165	1.48188	0		0.123558	1	0.83	2.64631	0		0.74694	0		0.315225	0		1.71806	0		0.0966	0		0.116469	0		1.11184	0		0.575497	0		0.826189	0		-0.175839	0		0.188927
YOR069W	2	0		0.425805	0		0.430773	0		0.60181	0	0.13	0.613692	0		-0.100965	0		0.892535	1	0.915	2.81166	0	0.04	1.80047	0		0.565605	0		0.183535	0		0.38998	0		-0.08444	0		0.389245	0		-0.12445	0		0.385663	0		-0.419395
YOR078W	2	0		0.236414	0		0.132763	0		-0.115513	0		-0.308273	0		0.935547	0		1.05198	0		1.13992	0		0.459383	0		0.912401	0		0.472586	0		0.1272	0		0.0704412	1	0.245	0.933296	0		1.09926	1	0.36	1.96126	0		0.96547
YOR117W	2	0		-1.07918	0		0.380351	0		-0.221032	0		-0.256865	0		0.546292	1	0.36	2.00154	0		0.32555	0		-0.0230625	0		-1.80056	0	0.165	2.69489	0		0.169765	0		0.122667	0	0.01	1.02013	0		0.016835	0		-0.411636	0		1.10648
YOR235W	2	0		-0.129068	0		-0.28735	0		0.556045	0		-0.577122	0		0.549435	0		-1.13569	0		-0.788725	0		-1.74071	0		-1.89659	0		0	0		0.263172	0		0	0	0.055	2.57557	0		-0.0539725	0		0.820625	1	0.31	4.47297
YOR326W	2	0		0.128853	0		-0.01359	1	0.905	5.12545	0		0.1222	0		-0.803238	0		0.15656	0		0.9169	0		0.482708	0		0.450495	0		0.12784	0		0.09731	0		0.69276	0		0.33021	0		-0.01845	0		0.0010375	0		0.308897
YOR332W	2	0		-0.25406	0		0.0864225	0		0.641607	0	0.045	0.711465	0		0.350127	0	0.305	1.72357	0	-0.07	1.6136	0		-0.245734	1	0.55	3.05531	0		0.30461	0		-0.587145	0		1.56011	1	0.14	1.20082	0		1.44724	0		-0.686264	0		-0.458945
YOR340C	2	0	0.12	1.51989	0		0.490183	0		0.31991	0		-0.0329837	0		0.587183	0		0.575965	0		1.33022	0		1.29869	0		0.223163	0		1.29012	0		0.6314	0		0.992225	0		0.034715	0		0.767748	0		1.63794	0		0.53303
YOR370C	2	0		0.319055	0		0.65973	0		-1.76237	1	0.215	0.85541	0		0.202626	0		-1.82433	0		0.374655	0		-2.18611	0		-1.36004	0		-0.0482925	0		0.779435	0		-0.58045	0		-0.793924	0		1.07685	0		1.65594	0		-0.705404
YOR371C	2	0		-0.303077	0		-0.07478	0		-0.548212	0		0.049925	0		-0.310534	0		-0.131551	1	0.55	3.02252	0		-0.82751	0		-0.775983	0		0.271093	0		-0.409299	0		-0.701002	0		-0.418825	0		-1.47317	0		-0.713834	0		0.00489
YPL075W	2	0		0.66267	0		0.07119	0		0.255195	0		-0.270257	0		0.0128675	0		0.729583	1	1.19	2.37615	0		-0.355712	0		-0.245133	0		0.337643	0		0.266477	0		-0.290055	0		0.0520075	0		-0.395135	1	0.29	2.70513	0		-0.15696
YPL106C	2	0		0.70518	0		1.39288	0		-0.105368	1	0.175	1.59333	0		0.626143	0		0.943135	0		0.515035	0		-1.12187	0		0.535247	0		1.19353	0	0.025	2.12133	0		0.644171	1	0.38	1.2636	0		0.681298	0		-0.31683	0		1.34769
YPL126W	2	0		0.147596	0		-0.553594	0		0.258426	0	-0.095	0.695311	0		0.116421	0		0.358466	1	0.49	2.84684	0		0.774209	0		0.216429	0		1.30055	0		-0.0266188	0		-0.252682	0		0.0639875	0		1.80714	0		0.102906	0		-0.056915
YPL210C	2	0		0.536265	0		-0.235467	1	1.2	6.43459	1	0.095	1.21743	0		-0.13523	0	-0.33	1.64183	0		0.868698	0		-0.0657325	0		0.071485	0		-0.335373	0		0.028515	0		0.509092	0		-0.06808	0		0.341888	0		0.136635	0		-1.20736
YPL253C	2	0		0.186463	1	0.245	2.09344	0		0.419208	0		0	0		1.33163	0		-0.15329	0		-1.66536	0		1.05692	0		1.31253	0		0	0		0.737213	0	0.115	2.64797	0		0	0		0.280722	0		-1.44338	0		0.617472
YPR165W	2	0		0.101288	0		0.0128025	0		-0.27197	1	0.245	1.47438	0		-0.0231575	0		0.755075	0		0.896575	0		-0.081015	0		-0.310632	0		0.862703	0		-0.222777	0		0.190218	0		0.1734	0		1.3432	0		0.350438	0		-0.0302025
YAL026C	1	0		0.253225	0		-0.285195	0		0.646948	0		-0.104817	0		0.48611	0		0.206953	1	1.14	2.50542	0		0.0102487	0		-0.52613	0		0.802349	0		-0.41862	0		0.043985	0		0.0105162	0		6.93889e-18	0		0.170417	0		0.219403
YAL035W	1	0		1.24141	0		-0.28382	0		0.60281	0		0.150114	0		0.190634	0		0.698726	0		0.0235787	0		-0.056965	0		0.0757925	0		-0.139627	0		-0.13779	0		0.655748	0	-0.04	0.886105	0		0.525361	0		0.0205688	0		-0.231276
YAL039C	1	0		-1.31585	0		-0.893136	0		1.10861	0		-0.227885	0		1.14221	0	0.185	1.21949	0		-0.510652	0		-0.0378325	0		0.336442	0		0.23026	0		-0.655807	0		-0.117711	1	0.24	0.924349	0		0.0649337	0		1.00407	0		0.665957
YAL043C-A	1	0		0.0401225	0		-0.093305	0		-0.691732	1	0.26	0.950257	0		-0.772423	0		0.83397	0		0.1159	0		0.247058	0		0.154977	0		-0.127696	0		-0.198478	0		0.312997	0		-0.406104	0		-0.004945	0		-0.257665	0		-0.213367
YAR020C	1	0		0.453991	0		-2.85303	0		-1.75634	0		0.454638	0		-0.359673	0		0.288338	0		-1.13644	0		-0.141528	0		-1.87094	0		0	0		-2.16778	0		1.23244	0		-0.731104	0		-0.613138	0		1.01649	0		-0.447543
YBL002W	1	0		0.277835	0		-0.56284	0		-0.12357	0		-0.028175	0		-0.270965	0		-0.37035	0		-0.002565	0		-0.04676	0		-0.41064	0		0.0732063	0		1.01689	0		-0.10805	0		0.72266	0		-0.581782	0		-0.22728	0		-0.847095
YBL003C	1	0		-0.349897	0		0.11467	0		0.232645	0		0.401475	0		0.083345	0		-0.290525	0		0.119407	0		0.145292	0		0.11131	0		-0.09545	0		-0.169035	0		-0.729073	0		0.041995	0		-0.1837	0		-0.60907	0		-0.531175
YBL039C	1	1	0.22	3.2169	0		0.38321	0		-0.155015	0		0.43342	0		0.215798	0		0.02539	0		0.173003	0		0.130257	0		0.05127	0		-0.099515	0		-0.176775	0		0.0282775	0		0.159773	0		1.07546	0		-0.0806475	0		0.115185
YBL056W	1	0		-1.06558	0		0.195876	0		-0.0703088	1	0.43	0.912098	0		-0.15237	0		-0.34667	0		-0.739535	0		-0.174313	0		0.306885	0		0.134489	0		-0.0812	0		1.38429	0		-0.222037	0		0.784584	0		0.885504	0		0.241102
YBL058W	1	0		-0.15215	0		-0.217945	0		0.38546	0		0.24748	0		0.361315	0		0.491793	0		0.29879	0		0.279998	0		0.175737	0		0.102438	0		-0.920763	0		1.05334	1	0.335	1.37722	0		-0.08578	0		-0.118045	0		1.32052
YBL059C-A	1	0		0.49899	0		-1.07208	0		-1.54115	0		-0.394033	0		0.210567	0		-0.657783	0		-0.2092	0		-1.57095	0		-0.335215	0		0	0		-0.32832	1	0.255	2.66583	0	0.105	0.878935	0		0.603023	0		-0.421105	0		-0.053625
YBL063W	1	1	0.645	2.00853	0		-0.0856637	0		-0.27045	0		-0.122343	0		-0.484407	0		-0.150998	0		-0.414066	0		-0.238244	0		-0.312926	0		-0.102191	0		0.305561	0		0.030295	0		0.211876	0		-0.439151	0		-0.186028	0		-0.383386
YBL073W	1	0		-0.280579	0		-1.39458	0		0.120137	0		-0.611102	0		0.345776	0		0.0583525	0		0.041875	0		-0.332877	0		0.0061925	0		0.25811	0		-0.317837	1	0.185	2.18549	0		0.425077	0		0.146698	0		-0.102652	0		0.0965788
YBL083C	1	0		0.393476	0		-0.265058	0		-0.783925	1	0.275	0.592685	0		0.002585	0		-0.85017	0		-0.04884	0		0.576608	0		0.31051	0		-0.0593938	0		0.176538	0		-0.0392837	0		-0.07981	0		-0.564191	0		-0.01764	0		-0.652857
YBL087C	1	0		-0.75498	0		0.35809	0		-0.094535	0		-0.63488	0		-0.318263	0		0.280622	0		-0.0240575	0		0.47603	0		1.10279	0		0.149438	0		0.871228	0		-1.41941	0		-0.529617	0		0.520389	0		-0.677347	0		-0.355617
YBR013C	1	0		0.0794862	0		-0.0458013	0		-1.12378	0		-0.279239	0		0.149092	0		0.0613737	0		-0.125569	0		-0.264157	0		-0.0531462	0		-0.0150875	0		0.34097	0		0.754777	1	0.2	1.0741	0		-0.16278	0		0.455184	0		0.490691
YBR020W	1	0		-1.41928	0		-1.48492	0		1.87492	0		-0.723492	0		0.748862	0		-0.985498	0		0.796292	0		-0.364115	0		0.829063	0		-0.01348	0		0.685168	0		-1.18993	1	0.34	1.40772	0		1.89558	0		0.653462	0		-0.338585
YBR046C	1	1	0.515	3.32693	0		0.00296375	0		-0.143352	0		0.227603	0		0.3025	0		0.207652	0		0.355683	0		-0.19717	0		-0.134477	0		0.271365	0		0.258405	0		0.08792	0		0.283087	0		-0.702085	0		-0.226325	0		-0.324935
YBR048W	1	0		0.19539	0		0.474307	0		0.025305	0		0.0632112	0		0.851047	0		-0.79964	0		-0.816375	0		0.64753	0		0.380723	0		0.946485	0	-0.195	1.25295	0		-0.322475	0		-0.22888	0		0.0113875	0		-0.0889	0		0.86291
YBR059C	1	1	0.62	3.97008	0		0.512781	0		-0.0286563	0		0.235607	0		0.0972013	0		0.167222	0		0.534161	0		0.298089	0		0.433237	0		0.448205	0		0.362091	0		-0.735417	0		0.0486463	0		0.123831	0		0.825214	0		0.83636
YBR066C	1	0		-0.0785575	0		0.0221975	0		-0.0284075	0		0.0310663	0		0.245455	0		-0.865575	0		0.112415	0		-0.130015	0		-0.231088	0		0	0		0.005655	0		-0.0564675	0		-0.865677	1	0.35	3.71675	0		0.303382	0		0.0820425
YBR070C	1	0		0.0398025	0		0.265064	0		0.260964	0		-0.21954	0		0.475419	0		0.213597	0		-1.28759	1	0.435	2.71949	0		0.0436863	0		-0.674725	0		0.719404	0		0.04261	0		-0.224469	0		-0.254148	0		-0.0262537	0		1.05911
YBR113W	1	0		-0.513566	0		-1.4814	0		-0.0803212	0		-0.605456	0		-0.209945	0		-0.31349	0		-0.241929	0		0	0		0	0		-1.49639	1	0.26	2.49	0		-1.58329	0		-3.09078	0		-0.476094	0		0.0451288	0		0.345678
YBR140C	1	0		0.0712725	0		-0.58926	0		-0.279363	0		-0.394911	0		-0.676523	0		-1.0959	1	1.09	2.57135	0		-0.470816	0		-0.58006	0		0.997675	0		-0.433734	0		0.05401	0		0.328009	0		-0.710061	0		-0.144217	0		0.027625
YBR168W	1	0		-0.260131	0		-0.524076	0		0.870912	0		-1.89391	0		1.00743	0		-0.820366	0		-1.01882	0		0.0163587	0		0.0194138	0		0	0		1.17635	0		0.0449425	1	0.16	2.3128	0		0.188553	0		1.25497	0		0.681155
YBR179C	1	0		-0.0327737	0		0.200212	0		0.539805	0		0.250264	0		0.281498	0	-0.45	1.5082	0	0.085	1.59285	0		0.58791	0		1.68555	0		-0.517234	0		-0.103318	0		0.033935	0		0.568059	0		0.0922625	0		0.0167512	0		-0.234008
YBR189W	1	0		-1.26683	0		0.0331175	0		-0.736765	0		-0.988237	0		-0.348508	0		-0.551963	0		-0.892262	0		0.906205	1	0.555	3.26717	0		0	0		1.45669	0		-1.26854	0		-0.46217	0		0.92625	0		-2.01516	0		-0.486158
YBR191W	1	0	-0.04	2.05293	0		-0.633501	0	-0.145	4.77007	0		-3.57638	0		-1.10387	0		-0.105329	0		-1.71452	0		0.590706	0		-0.457958	0		0	0		-1.19138	0		1.79693	1	0.305	2.33945	0		-3.84892	0		0.220444	0		-0.474184
YBR222C	1	1	2.235	5.36551	0		0.612607	0		1.28536	0		-0.0592188	0		0.531204	0		0.408567	0		0.0187063	0		-0.167394	0		0.195055	0		-0.0997925	0		-0.801811	0		-0.02902	0		0.193996	0		-0.281707	0		-0.482944	0		0.715394
YBR236C	1	0		1.28161	0		0.379472	0		0.146342	0		0.241595	0		0.151863	0		0.388314	1	0.235	1.65377	0		0.0610038	0		0.0840213	0	0.355	2.14368	0	-0.21	1.23574	0		-0.258016	0		0.642719	0		0.445799	0		0.399908	0		0.616273
YBR252W	1	1	0.445	1.54886	0		-0.196865	0		-0.47216	0		0.0361575	0		0.17179	0		-0.083675	0		-0.197687	0		-0.98167	0		-0.367468	0		-0.019565	0		-0.378223	0		0.0656475	0		0.44004	0		0.470398	0		-0.155985	0		0.03329
YBR257W	1	0		-0.916419	0		-0.0774	1	0.24	2.98184	0		-0.155168	0	0.13	2.43714	0		-0.345161	0		-2.37144	0		-0.994614	0		-1.36233	0		0	0		-0.181054	0		-0.331015	0		0	0		-0.0925987	0		-0.181952	0		1.23507
YCL007C	1	0		0.291411	0		-1.67513	0		0.416459	1	0.375	0.619126	0		1.40568	0		0.885911	0		0.414191	0		-2.15057	0		0.376734	0		-0.562028	0		0.672395	0		0.829283	0		0.562808	0		-0.136437	0		0.651181	0		0.925406
YCL033C	1	0		-1.66844	0		-2.02445	0		1.20798	0		-0.125518	0		1.44031	0		-1.61034	0		-0.208193	0		0.461977	0		0.0286	0		0.385028	0		-1.56217	0		-0.977407	0		-2.34621	0		-1.33432	0		0.294173	0		0.107813
YCL054W	1	0		0	0		0.0639088	0		-0.519795	0		0.186806	0		1.03876	0		-0.597927	0		0.393408	0		-0.895649	0		-0.285641	0		-0.19962	0		-1.08846	0		0.587861	0		-1.34457	0		-0.217665	0		0.114615	0		-1.09842
YCL059C	1	0		-1.15583	0		-1.06952	0	0.015	2.84326	0		0.15936	0	0.015	2.06254	0		-2.05947	0		-0.683496	0		-0.23322	0		0.0931325	0		1.16814	0	0.075	3.52624	0		-0.394096	0		-5.42382	0		-0.222969	0		-0.23173	0	-0.23	2.84791
YCR002C	1	0		-1.31279	0		-0.0979325	0		-1.06942	0		-0.37621	0		-0.272875	0		-0.266	0		0.568673	0		0.37842	0		-0.570823	0		2.01097	0	0.045	1.39072	0		0	1	0.195	1.33112	0		0.213765	0		-0.89505	0		-1.24625
YCR020W-B	1	0		-0.182096	0		0.138239	0		-0.186636	0		0.185976	0		0.0592112	0		-0.50994	0		0.363584	0		-0.130713	0		0.7658	0	0.475	2.57938	0		1.17657	0		-0.084	0		-0.00819125	0		0.238505	0		-0.497334	0		-0.346788
YCR028C-A	1	0		0.187138	0		-1.10733	0		1.48397	0		-0.475822	0		1.4791	0		-0.152365	0		-0.168912	0		0.0856187	0		0.779941	0		0.0771225	0		0.384779	0		0.466245	0		0.190472	0		-0.272525	0		0.511281	1	0.15	1.73022
YCR104W	1	0		-0.036665	0		0.09044	0		-0.138618	0		0.161765	0		-0.06049	0		0.32681	0		-0.087365	0		-0.245195	0		-0.104737	0		0	0		-0.114032	0		0.96211	1	0.29	1.48118	0		0.73556	0		-0.47724	0		0.07403
YDL006W	1	0		-0.948963	1	0.415	1.35696	0		0.0988088	0		0.0073775	0		0.770651	0		-0.114024	0		-0.366096	0		0.730246	0		0.019745	0		2.06077	0		-0.289445	0		-0.855061	0		-0.330358	0		0.794484	0		0.334052	0		0.367819
YDL007W	1	0		-1.3212	0		-0.039815	0		-0.350335	0		-0.966724	0		0.33119	0		-0.150218	0		-0.195384	0		-0.251291	0		-0.86394	0		0.0116775	0		-0.196794	0		-0.748038	0		-0.0367512	0		0.100632	0		-0.417818	1	0.16	4.31597
YDL047W	1	0		-0.219185	0		0.49748	0		-0.333477	0	0.075	0.602189	0		-0.405945	0		0.484843	0		1.01167	0		-0.234306	0		-1.13864	0		0.302372	0		0.835739	0		-0.0896037	1	0.125	1.31775	0		-0.325906	0		0.02249	0		-0.300649
YDL061C	1	0		1.04795	0		-0.680755	0		-1.3212	0		-0.13311	0		0.189502	0	0.205	1.32362	0		-0.211615	0		-0.282948	0		-0.3579	0		1.21993	0		0.11262	0		-0.614286	1	0.21	0.949032	0		0.452597	0		-0.428785	0		0.263057
YDL072C	1	0		1.32175	0		-0.265408	0		0.20617	0		-0.157726	0		0.275577	0		0.07947	0		-0.026665	0		0.18523	0		0.025335	0		-0.639132	0		-0.876748	0		-0.175748	0		-0.15512	1	0.305	2.40848	0		0.149833	0		0.0101725
YDL077C	1	0		0.183996	0		0.255375	0		-0.87443	0		0.0252375	0		0.59796	0	0.07	1.46042	1	0.73	2.75693	0		-0.0164225	0		0.478637	0		-0.115547	0		-0.10076	0		1.05093	0		0.237063	0		-0.11873	0		-0.168835	0		-0.400945
YDL109C	1	0		-0.414275	0		0.09039	0		-0.302847	0		-0.749043	0		-0.372465	0		0.027015	0		-0.31011	0		0.216275	0		-0.06959	0		-0.324995	0		0.222015	0		-1.44316	0		0.153837	0		-0.356438	0		0.369315	0		-0.223
YDL158C	1	0		0	0		0	0		0	0		0	0		0	0	0.32	2.21064	0		0	0		-2.94063	0		0	0		0	0		0	0		0	0		0	0		-4.35273	0		0	0		-1.43274
YDL159W	1	0		-0.734435	0		-0.870073	0		-0.250395	1	0.265	0.94135	0		0.65436	0		-0.594647	0		0.39538	0		-0.61019	0		-0.56058	0		0.026695	0		0.747062	0		0.0016025	0		-0.290795	0		-0.71824	0		-0.59413	0		-0.77995
YDL175C	1	0		-0.331221	0		0.46813	0		-0.223607	0		-0.0742687	0		0.0861138	0		-0.0397325	0		0.0587225	0		0.248628	0		0.120414	0		-0.0116913	0		-0.534051	0		-0.0776675	0		-0.104478	0		-0.0924725	0		0.406686	0		-0.138265
YDL203C	1	0		0.42664	0		1.84676	0		-0.0525262	0		0	0		0.40908	0		-0.0535575	0		0.400219	0		-0.120811	0		0.112778	0	-0.03	0.112778	0		0.1488	1	0.315	5.31278	0		0.179828	0		-0.36079	0		0.631815	0		-0.61631
YDL205C	1	0		0.991236	0		-0.278427	0		-0.25961	0		0.0114263	0		0.0228912	0		0.586573	0		0.639948	0		0.0908475	0		-0.245154	0		-0.0310412	0		0.473086	0		0.444738	1	0.11	1.32394	0		-0.516678	0		-0.0457613	0		-0.529065
YDL225W	1	0		0.759271	0		0.0406338	0		0.224883	0		0.14352	0		-0.273679	0		-1.01432	0		0.336301	0		-0.268448	0		0.158529	0		-0.0595825	0		0.27863	0		-0.457494	0		-0.805541	0		-0.398093	0		0.422846	0		0.223598
YDL241W	1	0		0.288119	0		-0.0655788	0		-0.344711	1	0.235	0.645971	0		0.0209975	0		0.157729	0		0.0104362	0		-0.30942	0		0.105066	0		0.129312	0		0.08707	0		0.124925	0		0.200017	0		-0.0325375	0		-0.0411712	0		-0.0675188
YDR012W	1	0		0.911783	0		-0.0653587	1	0.395	2.61804	0		0	0		0.26128	0		-1.3703	0		0.768006	0		-1.04792	0		0.973905	0		0	0		-0.640352	0		0	0		0.350426	0		1.61508	0		0.589435	0		0.182168
YDR025W	1	0		1.19998	0		-1.10705	0		-0.416215	0		0.259008	0		-0.436995	0		-0.80701	0		-1.30097	0		-0.651617	0		0.0564175	0		0	0		0	0		-1.65107	0		0	0		-0.818963	0		-0.220367	0		0.918765
YDR028C	1	0		-0.0561113	0		0.09468	0		0.259217	0	0.155	0.622836	0		0.129573	0		-0.00863125	0		-0.369035	0		-0.191227	0		-0.110967	0		-0.0347888	0		-0.101458	0		0.199845	0		0.004855	0		1.7735	0		0.915764	0		0.166288
YDR081C	1	0		-0.102789	0		-0.435987	0		0.148037	0		0.135455	0		-0.218746	0		0.225967	0		0.516977	0		-0.129516	1	0.385	2.13755	0		-0.244595	0		0.135827	0		0.0863063	0		0.599045	0		0.372991	0		1.64042	0		0.0448088
YDR090C	1	0		-0.77857	0		0.909007	0		-0.04402	0		-0.429	0		-0.783188	0		-0.885323	0		0.54162	0		0.7772	0		0.801538	0		0	0		0.39425	0		0.57991	0		-0.38621	0		0.943245	0		1.22948	0		-0.752644
YDR108W	1	0		0.294737	0		0.251702	0		0.430226	0		0.47019	0		0.01201	0		0.364642	0		0.90715	0		0.959401	1	0.35	1.95126	0		0.358205	0		-0.705213	0		-0.244732	0		0.251486	0		0.531038	0		-0.188103	0		-0.11927
YDR171W	1	1	0.475	1.72446	0		0.14708	0		-0.0750187	0		0.295205	0		-0.291538	0		0.188427	0		-0.356602	0		0.102366	0		0.525459	0		0.120505	0		0.12411	0		-0.359534	0		-0.361885	0		0.0179325	0		-0.0573875	0		0.71764
YDR221W	1	0		-0.151785	0		-0.665817	0		0.416868	0		0	0		-0.322975	0		-0.083345	0		0.40553	0		0.845845	1	0.285	2.11442	0		0	0		-0.255362	0		0	0		0.0696425	0		-0.969372	0		0.26544	0		-0.0297975
YDR224C	1	0		0.273846	0		-0.643164	0		-0.348646	0		-0.309209	0		0.0282725	0		-1.28537	0		-0.210934	0		-0.353758	0		0.615969	0		0.248335	0		0.320305	0		0.382302	0		0.304202	0		-0.850947	0		-0.226646	0		-0.558649
YDR225W	1	0		0.685735	0		-1.52818	0		-1.47502	0		-0.724315	0		-0.376515	0		-0.6952	0		-0.121045	0		0.35347	0		0.585322	0		-2.31794	0		1.0551	0		1.9169	1	0.3	2.22747	0		0.08732	0		-0.5408	0		1.18556
YDR233C	1	1	0.31	2.65839	0		-1.04497	0		0.24155	0		-0.581855	0		0.111825	0		-0.167357	0		-0.08304	0		-0.9921	0		0.28218	0		-0.622382	0		-0.94739	0		0.392445	0		-0.0184725	0		0.18374	0		0.279	0		0.81171
YDR243C	1	0		-0.281745	0		0.39449	0		0.422449	0		-0.204912	0		-0.218117	0		-0.360747	1	0.41	2.55006	0		0.103126	0		0.834372	0	0.495	2.18604	0		0.0196775	0		0.406732	0		0.810924	0		1.203	0		1.37934	0		0.15499
YDR245W	1	0		-0.488472	1	0.28	3.71176	0		0.147839	0		-0.630877	0		0.590181	0		-1.02206	0		-0.0567213	0		0.195921	0		0.230838	0		0	0		0.314019	0		0	0		-0.65797	0		-0.9073	0		0.245913	0		0.52167
YDR300C	1	1	0.485	1.7945	0		0.167167	0		0.0137175	0		0.0137425	0		-0.239283	0		0.14843	0		-0.16456	0		0.162247	0		0.330535	0		-0.55545	0		-0.879452	0		-0.345495	0		0.478967	0		0.35592	0		-0.226678	0		1.02528
YDR308C	1	0		0.529288	0		0.316538	0		0.328352	0		-1.10563	0		0.456803	0		0.591307	0		-0.049415	0		-1.43079	0		-0.234882	0		0.393425	0		1.0775	0		1.51347	1	0.18	2.01118	0		0.88062	0		-0.269	0		-0.1908
YDR310C	1	1	0.645	1.64646	0		-0.002445	0		-0.048595	0		0.122033	0		0.21471	0		0.017375	0		0.867008	0		0.129218	0		0.682567	0		0.611807	0		0.18248	0		-0.0076075	0		0.20727	0		0.642548	0		1.06102	0		-0.211345
YDR354W	1	0		0.26821	0		-0.0757687	0		-0.295456	0		0.0828025	0		0.207847	0		0.601599	0		0.120286	0		0.0957563	0		-0.0438962	0		0.0647825	0		0.666269	0		-0.0460225	0		-0.193835	0		-0.431224	0		-1.00911	0		0.505104
YDR361C	1	0		-0.470499	0		-0.16114	0		0.652528	0		-0.685079	0		0.310709	0		0.428015	0		1.31476	0	0.03	1.5498	0		-0.280255	0		0.020575	0		-0.24811	0		0.0510925	0		-0.171873	0		0.971348	0		-0.107582	0		-0.212243
YDR363W-A	1	0		0.168472	0		0.11044	0		0.44412	0	0.09	0.730605	0		1.14854	0		0.328688	0		0.0393775	0		0.488555	0		0.0409925	0		0.177375	0		0.0758575	0		0.102861	0		0.297065	1	0.35	2.94379	0		-0.010345	0		0.386813
YDR388W	1	0		-0.670386	0		0.643464	0		-0.654109	0		-0.252422	0		-0.88891	0		-2.90841	0		0.860797	0		0.689983	0		0.106515	0		0	0		0.552745	0		-3.53445	0		-2.19323	0		0.130221	0		-1.26341	1	0.54	3.17244
YDR400W	1	0		-1.0547	0		0.122673	0		1.0861	0		0	0		-0.0741225	0		-2.9723	0		0.00215375	0		-2.95165	0		-0.0740362	0		0	0		-2.39256	0		0	1	0.38	1.73275	0		1.38116	0		-0.05184	0		0.604346
YDR427W	1	0		1.01177	0		-0.09767	1	0.37	2.79561	0		0.36039	0		0.923212	0		-1.34308	0		1.42107	0		-0.937338	0		0.04891	0		0.0800525	0		-1.76855	0		0.202318	0		0.393205	0		-0.386153	0		0.182952	0		0.222302
YDR441C	1	0		-0.759282	0		0.585645	0		0.32797	0	0.18	0.656145	0		0.267819	0		-0.453122	0		-0.460722	0		-0.265605	0		0.0493175	0		0.213041	0		0.245154	0		-0.0709112	0		-0.813926	0		-0.364723	0		0.482368	0		0.446544
YDR446W	1	0		0.60732	0		0.42481	0		-0.261717	0		0.0648887	0		-0.205755	0		0.315497	0		0.882241	0		-0.653251	0		-0.662946	0		-0.0799625	0		0.410339	0		0.0710413	1	0.15	1.19584	0		0.306444	0		-0.2507	0		-0.426579
YDR469W	1	0		0.062215	0		0.0202875	0		1.54322	0		0.097185	0		0.954221	0	-0.04	1.42258	0		1.01858	0		1.31035	0		1.14961	0		0.450249	0		0.397425	0		-0.0303375	1	0.76	1.3453	0		0.271653	0		1.52231	0		-0.163708
YDR540C	1	0		-0.556011	0		0.79686	0		0.281158	0		-0.188335	0		1.06983	0		-0.139462	0		-0.188856	0		0.447725	0		0.202731	0		0	0		0.216491	1	0.26	2.56523	0		0.176789	0		0.325066	0		-0.055335	0		0.295175
YEL015W	1	0		0.126145	0		0.17363	0		0.383191	0		0.308258	0		-0.303293	0		0.11798	1	0.58	2.0073	0		0.265433	0		0.323298	0		0.185048	0		-0.042075	0		0.344668	0		0.0490575	0		-0.0743475	0		0.0665788	0		0.185688
YEL018W	1	0		-0.0449563	0		1.3551	0		-0.0735325	1	0.28	1.0893	0		-0.137195	0		0.0111912	0		0.401669	0		0.237295	0		0.346432	0		-0.118035	0		0.27548	0		0.417151	0		0.027605	0		0.0591812	0		0.346687	0		-0.0793713
YEL046C	1	1	0.32	2.73888	0		0.172458	0		0.875188	0		0.06179	0		0.155415	0		0.131815	0		-0.115705	0		-0.317202	0		0.0843025	0		0.5558	0		-0.66799	0		-0.00976125	0		-0.0136875	0		-1.14947	0		-0.258472	0		-0.168313
YEL051W	1	0		-0.0900925	0		-0.00586625	0		1.40198	0	0.13	0.722355	0		0.749036	0		1.12502	0		1.26156	0		-0.0163825	1	0.635	2.72708	0		0.705932	0		0.0355738	0		0.82497	0		-0.500174	0		0.400108	0		-0.422334	0		0.997705
YEL055C	1	0		-0.412081	0		-0.0735762	0		-0.365494	0		0.041855	0		-0.0438812	0		0.06027	0		-0.285026	0		-0.449146	0		-0.310425	0		-0.240657	0		0.285954	0		0.005165	0		-0.153981	0		0.0256163	1	0.715	3.57407	0		0.706205
YER003C	1	0		-0.589121	0		-0.62266	0		0.211606	0		-0.153278	0		-0.100024	0		0.437479	0		0.0316775	0		0.020995	0		-0.0890438	0		-0.12871	0		0.30507	0		0.349869	0		0.0406212	0		-0.657098	0		0.695195	0		0.799514
YER016W	1	0		0.941369	0		0.695281	0		0.591391	0		0.277741	0		-0.549085	0		-0.0526638	0		0.436726	0		0.46445	0		0.23577	0		0.520815	0		-0.805312	0		0.251993	0		0.289612	0		1.9241	0		0.513534	0		0.0494325
YER044C	1	0		0.377871	0		0.02198	0		-0.136635	1	0.245	0.98445	0		0.0363975	0		0.425617	0		0.48055	0		-0.789218	0		-0.81005	0		0	0		0.678585	0		1.02966	0		0.13713	0		0.660421	0		-0.0199225	0		-0.131373
YER089C	1	0		-0.476195	0		0.0535775	0		-0.170355	1	0.225	1.14644	0		-0.135478	0		0	0		-0.503425	0		0.0156175	0		-0.128795	0		0.02455	0		0.35315	0		-0.17248	0		-0.535512	0		0.0194675	0		0.8297	0		0.137192
YER112W	1	0		0.646247	0		-0.09307	1	0.265	2.28147	0		0.557014	0		1.10352	0		0.790796	0		-0.114146	0		0.079625	0		0.382231	0		0.303943	0		-0.302996	0		0.296105	0		0.644584	0		0.271111	0		0.890293	0		0.144418
YER133W	1	0		-2.13657	0		0.639069	0		-0.934784	0		0	0		-1.7111	0		0	0	-0.05	1.78839	0		0	0		0	0		0	0		0	0		0	0		-1.3893	1	0.32	4.13801	0		1.57845	0		0
YER159C	1	0		-0.180889	0		-0.241407	0		-0.0415275	0		0.420725	0		-0.504385	0		1.01708	1	0.14	1.55718	0		0.72168	0		0.563765	0		0.357811	0		-0.428903	0		0.384916	0		0.328805	0		-0.76592	0		0.0187775	0		0.898249
YER187W-A	1	0		-1.562	0		-2.96002	0		0	0		0	0		0	0		0	0		0	0		0	0		0	0		0	0		0	0		0	0		0	0		0	0		0	0		0
YFL024C	1	0		0.10509	0		0.296515	0		-0.455547	0		-0.064085	0		0.420702	0		0.444383	0	0.05	1.86724	0		0.0488075	0		0.264136	1	0.875	2.88658	0		0.13891	0		-0.184729	0		0.44645	0		0.789645	0		1.14911	0		0.0566562
YFL045C	1	0		-0.525513	0		0.814594	0		0.630591	0		-0.980544	0		-0.120008	0		-1.32803	0		-1.68244	0		-2.63469	0		-1.44305	0		-1.91861	0		0	0		1.33587	0		0	0		1.27374	0		1.10008	0		-0.170777
YFL047W	1	1	0.665	1.58798	0		-0.33691	0		-0.231574	0		-0.438605	0		-0.118561	0		-0.23233	0		0.172206	0		-0.0969975	0		-0.0464787	0		-0.3046	0		-0.599012	0		0.193983	0		0.0731238	0		0.199508	0		-0.307545	0		1.07469
YFL059W	1	0		-1.29228	0		0.767698	0		0	0		-0.598805	0		-0.983993	0		-0.184542	0		-0.012145	0		0.222855	0		0.552292	0		0.948015	0		-0.554295	0		0.473328	0		-0.494435	0		0.049715	0		-0.04116	0		-1.24291
YFR001W	1	0		0.389493	0		-0.318665	0		0.217493	0		0.476386	0		0.948213	0		0.889145	0		0.747695	0		0.0212	0		0.640005	0		0.105955	0		-0.326663	0		-0.270228	1	0.345	0.901215	0		0.42787	0		0.275155	0		0.711715
YFR004W	1	0		-0.163038	0		-0.412193	0		0.758252	1	0.16	0.999925	0		0.340228	0		-0.0902875	0		0.25244	0		-0.062255	0		-0.02815	0		-0.0498525	0		-0.111177	0		-0.314723	0		0.097205	0		0.56328	0		-0.440588	0		0.621759
YFR015C	1	1	1.06	5.0375	0		0.72397	0		-0.291063	0		-0.617799	0		-0.10974	0		0.175125	0		0.51341	0		0.0620325	0		0.284983	0		0.412038	0		-0.0077125	0		0.688852	0		-0.0536775	0		-0.290467	0		0.5653	0		0.310085
YFR027W	1	0		0.443704	0		-0.0102025	0		0.230387	0		-0.00019125	0		0.826562	0		0.564196	1	0.405	1.85161	0		-0.247686	0		1.70895	0		1.41284	0		-0.301419	0		0.03182	0		0.385456	0		0.260461	0		0.598575	0		0.133942
YFR047C	1	1	0.31	1.79043	0		0.449414	0		-0.15749	0		-0.427174	0		0.39268	0		0.0855488	0		0.172575	0		-0.129499	0		0.211363	0		-0.0151325	0		0.303129	0		-0.151312	0		-0.104919	0		0.236503	0		-0.0116138	0		0.261824
YGL005C	1	0		-0.0205038	0		0.442097	0		0.14511	0		0.294454	0		0.10752	1	0.905	1.94524	0		0.217362	0		0.0281938	0		0.139654	0		-0.145336	0		-0.352084	0		0.393795	0		0.344421	0		0.173021	0		0.09553	0		0.374883
YGL015C	1	0		-0.08989	0		-0.724428	0		-0.303057	0		-0.252235	0		-0.168288	0		-0.248553	0		-0.190255	0		-0.22796	0		0.0263675	0		0	0		-0.0278025	0		1.27089	1	0.325	1.58417	0		0.643323	0		-0.288457	0		-0.033165
YGL019W	1	1	0.645	2.11047	0		-0.360247	0		-0.098035	0	0	0.66731	0		-0.15006	0		0.270697	0		-0.15021	0		0.38847	0		0.81566	0		-0.114257	0		0.261515	0		-0.30181	0		-0.117453	0		1.20802	0		-0.461275	0		0.169785
YGL032C	1	0		-1.66317	0		-2.2114	0		-0.0174237	0	-0.105	0.853605	0	-0.08	2.08063	0		-1.2089	0		-0.071965	0		1.15713	0		0.515478	0		-0.833846	0		-0.799154	0		-0.856313	1	0.3	3.01271	0		-1.8598	0		1.03433	0		-0.716265
YGL048C	1	0		-0.373555	0	0.03	3.89691	0		-0.25366	0	0.02	0.69512	0		1.71657	0		0.315377	0		1.2311	0		-0.145803	0		0.758543	0	0.155	2.25571	0		0.162362	0		-2.35331	1	0.14	2.46308	0		2.23884	0		-0.452462	0		0.995733
YGL076C	1	0		-0.63017	0		0.25555	0		-0.539693	0		0.289587	0		-0.23877	0		0.135208	0		-0.0314513	0		-0.840252	0		-1.60151	0		-0.807046	0		-0.11177	0		-0.29826	0		0	0		0.213773	0		0.219262	1	0.35	2.91392
YGL077C	1	0		0.343873	0		-0.63244	0		0.244686	0		0.166038	0		-0.25549	0		0.522069	0		-0.0926663	0		-0.0870787	0		0.997258	0		0.168923	0		-0.300305	0		0.224719	0		0.138665	0		0.356247	0		0.009645	0		-0.13991
YGL121C	1	0		-0.443575	0		-4.33246	0		-1.44457	0		-3.02614	0		-0.813065	0		0.222945	0		0.332255	0		0.22544	0		-1.07448	0		-3.22359	0		-3.58274	1	0.165	4.98257	0		0.73119	0		-1.19847	0		1.42629	0		0.07617
YGL137W	1	0		0.35623	0		-0.47483	0		1.75469	1	0.13	1.38846	0		0.0492163	0		0.543355	0		0.372565	0		0.570237	0		0.496724	0		-0.0431062	0		0.664245	0		0.0055425	0		0.206813	0		0.322912	0		-0.452587	0		-0.0171712
YGL145W	1	0		-0.169208	0		-0.298998	0		-0.233445	0		-0.06	0		-0.503193	0		-0.624267	0		-0.26805	0		-0.156975	0		-0.406807	0		-0.122292	0		0.30628	0		-0.281675	0		-0.9703	0		-0.445373	0		-0.12922	0		-0.399645
YGL148W	1	1	0.355	1.96256	0		0.233619	0		-0.150643	0		-0.10945	0		0.328229	0		0.67336	0		-0.113314	0		0.68937	0		0.699091	0		-0.02769	0		-0.322514	0		-0.386925	0		0.0958388	0		-0.371431	0		1.82777	0		0.00355
YGL151W	1	0		-1.05488	0		0.655586	0		-0.840526	0		-0.620907	0		0.784206	0		0.606592	1	0.735	2.46341	0		-0.322286	0		-0.625517	0		0.56301	0		0.558906	0		-0.0553225	0		-0.478039	0		-0.385324	0		1.20819	0		1.10049
YGL189C	1	0		0.00622	0		-0.923968	0		1.5341	0		-1.15485	0		0.227912	0		-1.97721	0		-0.99546	0		-0.323342	0		0	0		0	0	-0.065	1.43651	0		-1.39871	1	0.175	2.68518	0		-0.132834	0		0.652321	0		1.60819
YGL244W	1	0		-0.212567	0		-0.406239	0		0.106654	0		0.03427	0		0.074165	0		-0.0524125	0		1.18698	0		0.115336	0		0.0821237	0		0.957525	0		-0.184333	0		0.305173	0		-0.528669	0		-0.0854687	0		0.948453	0		0.438759
YGL252C	1	1	0.42	2.03916	0		0.0532225	0		-0.08218	0		0.166783	0		0.344002	0		-0.0585175	0		0.120453	0		-0.0839025	0		0.10291	0		-0.156743	0		-0.185282	0		-0.0984712	0		-0.317273	0		-0.528743	0		1.12506	0		0.365702
YGR024C	1	0		-0.145998	0		-0.130295	0		0.0184375	0		0.0637	0		0.03805	0		-0.055815	0		0.27364	0		0.572765	0		-0.187557	0		-0.164573	0		-0.526637	0		-0.0298125	0		-0.0170075	0		-0.492468	1	0.895	3.9135	0		0.283288
YGR034W	1	0		0.671978	0		-0.29448	0		0.0788275	0		-0.0025525	0		0.254606	1	0.565	1.15775	0		0.117944	0		0.157619	0		0.987265	0		-0.111363	0		0.206895	0		-0.0160138	0		0.505411	0		1.27033	0		-0.0056975	0		1.26981
YGR073C	1	0		0.32763	0		-3.11928	0		-1.89617	0		-3.87282	0		0.193038	0		0.6363	0		-0.43587	0		-0.138627	0		-2.86582	0		0	0		0	0		1.20259	0		0	0		-6.40632	0		0.366595	0		0.763845
YGR095C	1	0		-0.20207	0		-0.246388	0		0.865056	0		-0.263856	0		0.43439	0	-0.025	1.33708	1	0.505	2.71804	0		0.947468	0		1.0744	0		0.84081	0		-0.278575	0		0.261313	0		-0.263477	0		-1.91943	0		1.28186	0		-0.195494
YGR160W	1	0		0.35966	0		-0.678135	0		-0.630578	0		-0.154011	0		1.15177	0		0.508115	0		0.118775	0		-0.18495	0		0.584812	0		1.42006	0		0.513637	0		-0.362699	0	0.06	1.17574	0		0.626456	0		-0.71092	0		1.58083
YGR167W	1	0		-0.156752	0		-0.175751	0		1.58499	1	0.245	0.868256	0		0.24755	0	0.04	1.25254	0		1.33253	0		0.915741	0		0.750694	0		0.0998975	0		-0.11676	0		0.11568	0		0.182727	0		-0.199829	0		0.0752275	0		0.473448
YGR188C	1	0		0.271235	0		0.281678	0		-0.0079	0		0.098945	0		-0.57887	0		0.357343	0		0.989202	0		0.0410825	0		0.253352	0		0.200442	0		0.270047	0		0.349555	0		-0.159213	0		-0.08924	0		1.70943	0		-0.516012
YGR205W	1	0		0.0908125	0		-0.928761	0		-0.103545	1	0.205	0.617696	0		0.24012	0		-0.0208813	0		0.01451	0		-0.557919	0		0.0077675	0		0.686843	0		0.0234038	0		0.528297	0		0.312844	0		-0.516097	0		-0.201689	0		-0.0119813
YGR246C	1	0		0.508173	0		0.00167125	0		0.277441	0		-0.208203	0		0.378032	0		0.240753	0	0.06	1.84526	0		0.121622	0		-0.040715	0		2.07023	0		0.264391	0		-0.244275	0		-0.0788138	0		-0.0518463	1	0.585	2.9557	0		0.635041
YGR270W	1	1	0.42	2.28895	0		-0.403143	0		-0.05593	0		0.23746	0		0.409527	0		0.164293	0		0.29715	0		0.411662	0		-0.0933725	0		0.316385	0		0.33785	0		0.12152	0		-0.102852	0		-0.473565	0		0.908107	0		0.01207
YGR271C-A	1	0		0.221654	0		-0.06052	0		0.256107	0		0.285482	0		0.139687	0		-0.0419025	0		0.319256	0		0.257645	0		0.105777	0		0.41011	0		0.03485	0		-0.343771	1	0.36	1.26733	0		-0.55152	0		0.276885	0		0.0466575
YHL001W	1	0		0.205705	0		-1.21207	0		0.0688675	0		0.33667	0		0.106776	0		-0.128404	0		-0.0241887	0		-0.0126512	0		0.291602	0		0.358979	0		-1.04152	0		0.565474	0		-0.04906	0		1.796	0		0.111117	0		0.256314
YHL032C	1	0		0.3364	0		0.267645	0		0.905417	0		0	0		1.50425	0		0	0		0	0		2.369	0		0	0	0.17	0	0		0.471112	0		0	0		0	0		-2.62173	0		-2.41726	0		-2.13179
YHR001W	1	0		0.202759	0		0.190137	0		-0.332732	0		-0.271225	0		-0.388248	1	1.705	4.59036	0		0.237074	0		-0.0700463	0		-0.218486	0		-0.195909	0		0.243608	0		0.0245513	0		-0.167536	0		-0.0767937	0		-0.237412	0		-0.146105
YHR004C	1	0		-0.534121	0		-0.375003	0		0.246996	0		-0.46392	0		-0.00554875	0		-0.0513438	0		0.0443325	0		-0.22202	0		0.0956162	0		0.11719	0		0.953025	0		0.0452637	1	0.23	1.34534	0		-0.189823	0		0.777215	0		1.01867
YHR038W	1	0		0.617082	0		-0.244251	0		0.127201	0		0.108105	0		1.50266	0		-0.198417	0		-0.461838	0		-0.0575012	0		-0.13145	0		1.40043	0		-0.144209	0		-2.67989	0		0.277929	0		0.711315	0		0.262851	1	0.13	2.3555
YHR041C	1	0		-0.602707	0		0.303505	0		0.16685	0		0.108518	0		1.03699	0	0.315	1.97811	0		1.34695	0		0.191196	0		-0.150948	0		1.89537	0		1.12654	0		-0.339009	0		0.413876	0		0.759714	0		1.51806	0		0.157314
YHR082C	1	0		0	0		0.239852	0		1.06876	0		0.0178825	0		0.224417	0		0.42079	0		0.77395	0		0.361943	0		0.285565	0		-0.30838	0		0.152528	0		-0.107633	0		-0.424515	0		-0.106588	0		-0.113787	0		0.04249
YHR085W	1	0		-0.159958	0		-0.040065	0		0.201006	0		-0.04599	0		0.163819	0		0.764787	0		1.05026	0		-0.0801313	0		-0.47327	0		0.108918	0		-0.296045	0		-0.0183975	0		0.111497	0		0.28946	1	0.615	3.61866	0		-0.3749
YHR090C	1	0		0.130656	0		-0.049275	0		-0.199522	0		-0.672464	0		0.640734	0		-0.19299	0		1.21011	0		0.00018125	0		0.075225	1	0.665	0.075225	0		-1.08522	0		0.589292	0		0.0279875	0		0.693052	0		0.676832	0		0.0288925
YHR108W	1	0		0.23091	0		-0.139182	0		-0.161765	0		-0.03429	0		0.491368	0		0.06203	0		0.202187	0		0.269495	0		0.029675	0		-0.0377625	0		-0.598305	0		0.226683	1	0.645	2.96504	0		-0.0517475	0		0.22183	0		0.526238
YHR129C	1	0		1.13356	0		-0.946812	0		0.638447	0		0.0968	0		0.800747	0		0.916698	1	0.295	1.53533	0		0.971213	0		1.28943	0		0.15742	0		0.50908	0		-0.0612762	0		0.754812	0		0.370777	0		1.15522	0		1.04022
YHR135C	1	0		-0.238369	0		-0.08765	1	0.585	2.3406	0		0.226103	0		-0.216785	0		-0.053105	0		-0.162713	0		-0.050975	0		0.201543	0		-0.396275	0		-0.514889	0		-0.18203	0		0.373481	0		2.23851	0		-0.0663087	0		0.158644
YHR168W	1	0		0.0304062	0		-0.982455	0		0.868915	1	0.17	2.02426	0		0.338169	0		0.967557	0		-0.350533	0		0.204655	0		-0.238525	0		0	0		-4.0623	0		0	0		-1.53091	0		1.36949	0		-0.267464	0		-0.618823
YHR186C	1	0		-0.0014175	0		0.738548	0		0.443937	0		0.449578	0		0.563055	0		0.540825	0		0.964597	0		0.074705	0		0.930643	0		0.768073	0		-0.0435275	0		-0.328508	0		0.29754	0		0.106965	0		0.203425	0		0.61264
YHR197W	1	0		0.213893	0		-0.139331	0		0.911835	0		0.097585	0		0.886862	0		-0.0973838	0		0.674227	0		0.202891	0		-0.212224	0		-0.350195	0		0.258796	0		-0.235265	0		0.15456	0		-0.344558	1	0.8	4.48561	0		0.231164
YIL020C	1	0		0	0		0.961573	0		0.416571	0		0	0		-0.022485	0		0	0		-0.0295163	0		0	0		0	0		0	0		0	0		0	0		0	0		-0.694529	0		0.340348	1	0.74	2.31102
YIL035C	1	1	0.37	1.58807	0		-0.127477	0		0.134241	0		0.25932	0		-0.306702	0		-0.400666	0		-0.070905	0		0.43187	0		0.295146	0		0.2949	0		-0.453799	0		0.116795	0		0.0139387	0		0.0203188	0		0.346009	0		-0.770321
YIL044C	1	0		0.369521	0		0.869576	0		0.33766	0		-0.191163	0		-0.600815	0		-0.636174	0		-0.41835	0		0.886776	0		0.480917	0		-0.26323	0		-0.246984	0		-0.0897225	1	0.26	0.885532	0		0.0552988	0		-0.675747	0		0.0993712
YIL052C	1	0		0.191111	0	0.065	1.54309	0		0.0292725	0		0.117771	0		0.19189	1	0.955	2.49045	0		0.0693187	0		0.237555	0		0.37375	0		0.100187	0		0.274565	0		0.359341	0		0.19783	0		-0.0297688	0		0.228573	0		-0.194306
YIL079C	1	0		-0.0813675	0		0.156007	0		0.241212	0		0.08102	0		-1.14169	0		0.114547	0		-0.0105425	0		-0.73832	0		-0.464583	0		0.510936	0		-0.571895	0		1.08724	0		-0.31406	0		0.695505	0		0.55261	0		-0.0412525
YIL084C	1	0		-0.30192	0		-0.289293	0		0.445499	0		0.093195	0		0.260381	0		0.324217	0		0.479407	0		0.779509	0		0.583363	0		0.693118	0		-0.855152	0		-0.183342	0		-0.123597	0		-0.11772	1	0.49	2.15081	0		-0.707105
YIL086C	1	0		0.072335	0		-1.34873	0	-0.085	2.1336	0		0.255635	0		1.05049	0		-0.71348	0		-0.759796	0		0.129354	0		-0.402253	0		1.08974	0		-0.491708	0		1.11361	1	0.395	0.95849	0		0.0618175	0		0.313333	0		0.371155
YIL091C	1	0		0.4337	0		0.0451975	0		0.08464	0		0.258006	0		0.217943	0		-0.31617	0		1.23253	0		0.023405	0		0.574538	0		0.128463	0		0.00516	0		-0.962734	1	0.305	1.807	0		-0.04279	0		0.30419	0		-1.73289
YIL126W	1	0		-0.347609	0		-0.629505	0		0.298304	0		-0.551697	0		0.0744225	0		-0.479354	0		-0.686859	0		-0.0286413	0		-0.52509	0	0.24	2.25331	0		-0.695491	0		-0.51241	0		-0.0278425	0		-0.386561	0	0.225	2.49291	0		-0.440578
YIL129C	1	0		-0.232093	0		0.139398	0		0.0652588	0		0.05755	0		-0.154134	0		-0.185635	0		0.0744725	1	0.31	2.55621	0		0.584799	0		0.130848	0		0.194441	0		-0.0207337	0		-0.0075125	0		-0.313034	0		0.153444	0		-0.09696
YIL167W	1	0		0.253225	0		-0.126175	0		-0.091885	0		0.0681387	0		-0.0359875	0		-0.7515	0		0.18704	0		-0.452395	0		-0.0564075	0		0	0		0.263405	0		-2.12983	0		0.09439	1	0.495	4.75796	0		0.31352	0		0.399292
YIR006C	1	1	2.285	6.8329	0		-0.108116	0		0.878135	0		-0.367324	0		-0.140436	0		0.169075	0		-0.0993825	0		0.0750725	0		-0.130605	0		0.034875	0		-1.23057	0		-0.21873	0		0.239998	0		-0.02358	0		-0.0268925	0		0.0940075
YJL025W	1	0		0.28495	0		0.0118738	0		0.626159	0		0.282118	0		0.00531	0		0.719265	0		-0.150232	0		0.0067575	0		0.07675	0		-0.0403775	0		0.326484	0		-0.414145	1	0.105	1.30433	0		0.46926	0		0.0715588	0		0.385069
YJL110C	1	1	0.375	1.43066	0		0.409058	0		-0.236052	0		-0.041995	0		0.063345	0		0.0578613	0		-0.163993	0		-0.333222	0		-0.007185	0		-0.213833	0		-0.0291825	0		0.219238	0		-0.130295	0		0.634587	0		-0.319078	0		0.23641
YJL124C	1	0		0.254499	0		-0.41366	0		1.44145	1	0.22	0.646215	0		1.70569	0		0.252425	0		1.15775	0		0.437123	0		0.0877712	0		0.698716	0		-0.458711	0		-0.381706	0		-0.485941	0		-0.533694	0		0.280488	0		0.80386
YJL130C	1	1	0.33	1.53592	0		-0.397078	0		0.057725	0		-0.112382	0		0.03315	0		-0.463342	0		-0.298495	0		-0.117195	0		0.887452	0		1.18612	0		-0.113867	0		-0.769435	0		0.1757	0		0.147805	0		0.111937	0		0.661728
YJL136C	1	0		-0.0184825	0		-0.642073	0		-0.291102	0		0.56624	0		1.48483	0		0.82264	0		0.324576	0		-0.508046	0		1.23601	0		0	0		-0.9423	0		-0.984899	1	0.215	1.48068	0		1.23645	0		-0.59836	0		0.230786
YJL151C	1	0		0.109895	0		-0.0746975	0		0.235763	1	0.12	0.95993	0		0.330423	0		0.274695	0		0.32687	0		-0.142792	0		0.342247	0		-0.230009	0		-0.259935	0		-0.0710475	0		-0.118231	0		-0.506605	0		0.3055	0		-0.52848
YJL174W	1	0		-0.00893875	0		0.946137	0		-0.0579825	1	0.11	0.936094	0		0.540462	0		0.619784	0		-0.146095	0		-0.645844	0		0.115366	0		0.169966	0		0.965986	0		-0.594008	0		0.0510463	0		-0.183141	0		-0.812357	0		-0.469455
YJR006W	1	0		0.0921225	0		-0.38535	0		-0.069905	0		-0.121619	0		0.232057	0		0.969315	1	0.835	3.43944	0		0.145968	0		-0.17373	0		-0.042435	0		-0.08738	0		-0.262699	0		0.186768	0		-0.7029	0		-0.466515	0		0.212877
YJR023C	1	0		0.165453	0		-4.00644	0		-0.312665	0		0	0		-0.25454	0		0.55348	0		-0.0050425	0		-0.9243	0		-0.312343	0	0.045	2.563	0		-0.187807	1	0.39	3.65848	0		-0.0691325	0		-0.460755	0		-0.0868125	0		0.12546
YJR056C	1	1	0.54	1.82069	0		-0.159442	0		0.170162	0		0.06038	0		0.143045	0		0.122037	0		0.427405	0		-0.02103	0		0.153125	0		0.0453	0		-0.233678	0		-0.02306	0		0.315117	0		0.180393	0		0.183745	0		-0.431645
YJR077C	1	0		0.271742	0		-0.130594	0		0.499956	0		-0.296811	0		0.371405	0		-0.85259	0		-0.367536	0		-0.433341	0		0.217824	0		-0.7644	1	0.145	1.39022	0		0.522965	0		0.282525	0		0.188816	0		0.729723	0		-0.0682225
YKL003W-A	1	0		0	0		0.289552	0		0	0		0	0		0	0		0	0		-0.931157	0		-0.018915	0		0	0		0	0		0	0		0	0		0	0		0.0020125	0		0	1	0.26	2.06152
YKL012W	1	0		-0.310305	0		-0.157275	0		-0.409465	0		0.0823	0		-0.09318	0		-0.07045	1	0.945	2.36748	0		0.1272	0		0.03492	0		0	0		-0.2682	0		0	0		0.14417	0		-0.25633	0		-0.09491	0		-0.0844375
YKL018C-A	1	0		-1.24039	0		-0.309978	0		-0.25995	0		-0.383072	0		-0.603167	0		-1.57351	0		-0.309911	0		-0.0776825	0		1.46305	0		-0.0899925	0		0.20679	0		-0.660231	1	0.255	1.09688	0		-0.477235	0		1.28826	0		-0.651635
YKL020C	1	0		0.13397	0		-0.0776338	0		-0.183388	0		-0.140435	0		0.142895	0		-0.0726075	1	0.985	3.82585	0		-0.301613	0		-0.321223	0		-0.442925	0		0.219333	0		-0.14371	0		0.06455	0		-0.200491	0		-0.159442	0		-0.308271
YKL023W	1	0		-0.0634087	0		0.66076	0		-0.147382	0		0.135596	0		0.588524	1	1.15	2.03807	0		-0.114882	0		0.136076	0		0.06258	0		-0.089365	0		0.016015	0		-0.349262	0		0.330807	0		-0.129007	0		0.661567	0		0.228768
YKL028W	1	0		-0.09071	0		0.252955	0		-0.292998	0		0.101182	0		-0.245825	0		0.656628	0		1.4018	0		0.248945	0		0.45025	0		1.76359	0		0.116638	0		0.0299075	0		-0.024125	0		-1.26298	0		1.36159	0		0.655898
YKL036C	1	0		0.177315	0		-0.961538	0		-0.64449	0		-0.45233	0		0.0981125	0		0.126587	0		-0.410322	0		0.0443925	0		-0.0271325	0		0	0		-0.177287	0		1.25236	1	0.14	2.09069	0		0.509718	0		-0.537625	0		-0.24527
YKL053W	1	0		-0.11637	0		-0.853635	0		0.0414625	0		-0.0968	0		-0.24703	0		-0.079105	0		-0.25829	0		-0.192395	0		-0.0955375	0		0	0		-0.594175	0		1.55753	1	0.42	1.30888	0		0.549	0		-0.07997	0		0.135
YKL065C	1	1	0.355	1.5532	0		-0.202931	0		0.08241	0		-0.02806	0		0.186676	0		-0.0517463	0		0.0580175	0		0.32401	0		0.105964	0		0.0264575	0		0.464732	0		0.492022	0		0.46946	0		1.49157	0		-0.25452	0		-0.527312
YKL067W	1	1	0.35	1.83012	0		-0.162624	0		0.262533	0		0.0070825	0		0.158853	0		0.435827	0		-0.109445	0		0.125103	0		0.278618	0		-0.335425	0		-0.075965	0		-0.0917675	0		0.345775	0		-1.26456	0		-0.283243	0		0.64163
YKL075C	1	0		0.127039	0		-0.202582	1	1.56	4.75585	0		0.099415	0		-0.041825	0		-0.37376	0		-0.308054	0		0.0353275	0		0.303325	0		-0.392881	0		0.383105	0		0.3331	0		-0.399792	0		0.0644475	0		-0.107655	0		-0.537515
YKL107W	1	0		0.284285	0		0.48152	0		-0.361183	0		0.130079	0		0.188265	0		0.660388	0		0.605976	0		0.0157888	0		0.244079	0		0.515393	0		0.865554	0		0.375281	1	0.115	1.31727	0		-0.292801	0		-0.422215	0		-0.539174
YKL137W	1	0		-0.306409	1	0.22	1.48424	0		0.407585	0		0.05021	0		0.174614	0		0.35724	0		-0.191594	0		0.229843	0		-0.517718	0		-0.0973362	0		-0.435486	0		-0.81172	0		-0.111062	0		0.10334	0		0.0182725	0		0.030585
YKL172W	1	0		-0.33387	1	0.21	1.61493	0		0.51636	0		-0.38414	0		0.762165	0		-0.258085	0		0.316012	0		0.145393	0		-0.0063225	0		1.1258	0		-0.20033	0		-0.955575	0		0.470414	0		0.0464275	0		0.014535	0	0.02	1.70644
YKL173W	1	0		-0.21364	0		0.46396	0		0.15077	0		-0.39569	0		0.117776	0	-0.385	1.64846	1	0.625	2.2182	0		-0.0171113	0		-0.281429	0		-0.244341	0		0.0890813	0		-0.545765	0		-0.0904	0		0.158876	0		-0.39799	0		-0.501834
YKL175W	1	0		-1.8099	1	0.305	3.39091	0		0.104756	0		-1.70533	0		0.134074	0		0.599228	0		-0.671339	0		-0.903426	0		-0.128455	0		-1.84224	0		-2.1237	0		0	0		0	0		0.149677	0		-0.65361	0		-0.269533
YKL187C	1	0		-0.978607	0		0.00106	0	0.05	2.16573	1	0.26	0.873784	0	0.065	2.06321	0		-0.830307	0		-0.44075	0		-0.21591	0		0.407396	0		0.162889	0		1.049	0		0	0		0.277125	0		-0.121682	0		0.84072	0		-1.52289
YKL190W	1	0		-0.2917	0		0.360828	0		-0.0577825	1	0.275	0.624275	0		-0.627733	0		-0.347	0		0.09206	0		0.262018	0		0.55805	0		-0.19343	0		0.034045	0		-0.05595	0		-0.437013	0		1.56244	0		0.109105	0		0.191975
YKL206C	1	0		-3.27129	0		-0.00156625	0		-0.280219	0		0	0		-0.157344	0		0	0		-0.187291	0		0	0		0	0		1.0094	0		0	0		-1.65692	0		0	0		-0.779004	0		0.06077	0		0
YKR013W	1	0		0.613059	0		0.252305	0		-0.389317	0		0.185399	0		0.241216	0		0.508005	0		0.856108	0		-0.690882	0		-0.505709	0		0.0762238	0		0.953419	0		0.012385	1	0.12	1.57818	0		-0.25896	0		-0.183836	0		-0.517555
YKR029C	1	0		-0.383925	0		0.303443	0		-0.0564912	0		0.344722	0		-0.32134	0		0.24495	0		0.778262	0		0.146966	0		0.0338837	0		0.305955	0		0.20832	0		0.507245	0		-0.144589	1	0.285	2.32504	0		0.50095	0		1.1706
YKR044W	1	0		0.308551	0		0.405863	0		-0.0544063	1	0.25	0.823685	0		0.353169	0		0.355376	0		0.161883	0		-0.01441	0		-0.0292512	0		-0.0695625	0		-0.180278	0		0.184559	0		-0.703461	0		0.011665	0		0.04346	0		-0.971784
YKR057W	1	0		0.86929	0		-1.01043	0		-0.907035	0		0.013465	0		-0.851562	0		0.78606	0		0.185773	0		-0.968163	0		0.888288	0		0.50774	0		-0.54922	1	0.35	2.54256	0		0.384738	0		0.399697	0		-0.13971	0		0.505992
YKR095W	1	1	1.51	5.17244	0		0.134121	0		-0.192645	0		0.288136	0		-0.323319	0		0.41323	0		0.258572	0		0.189935	0		0.357862	0		0.226252	0		-0.20224	0		0.058215	0		0.221103	0		-0.993058	0		0.788822	0		0.19657
YLR017W	1	1	0.355	1.68079	0		-0.0752537	0		0.0680962	0		-0.126874	0		0.09955	0		-0.0212488	0		-0.116789	0		-0.154565	0		0.04135	0		-0.21014	0		-0.443402	0		-0.285662	0		0.162642	0		-0.16838	0		-0.211146	0		0.367457
YLR068W	1	0		0.404151	0		-1.06346	0		0.97075	0		-1.14596	0		0.73346	0		-0.877385	0		0.186365	0		0.0394175	0		-0.990325	0		0.687056	0		0.180698	0		-0.0622687	1	0.29	0.834295	0		0.572371	0		-0.085125	0		-0.981838
YLR072W	1	1	0.295	1.58366	0		1.29598	0		0	0		0	0		0	0		0	0		0	0		0	0		0	0		0	0		0	0		0	0		0	0		-0.281425	0		0	0		0.426003
YLR126C	1	0		0.136705	0		0.27908	0		1.08367	0		-0.797149	0		-0.33006	0		-0.433264	0		-0.368069	0	-0.19	1.45076	0		0.565808	0		0	0		-0.542309	0		0.559245	0		0.00130875	0		0.343813	0		-0.0508925	0		-0.080075
YLR127C	1	0		-0.267072	0		-0.355853	0		0.875287	0		0.220722	0		0.423509	1	0.52	2.3095	0		1.15264	0		0.274955	0		0.749358	0		-0.219878	0		0.0685988	0		-0.256605	0		0.61828	0		0.0343075	0		0.0935612	0		0.949318
YLR185W	1	0		0.3456	0		-0.582313	0		-0.0051375	0		0.47675	0		-0.0281875	0		0.528497	0		-0.309293	0		-0.68015	0		0.6112	0		-1.00076	0		-0.546813	0		0.469781	1	0.425	1.15794	0		0.70796	0		-0.280568	0		0.975542
YLR186W	1	0		-0.0736575	0	0.08	1.37857	0		-0.420648	1	0.4	1.04215	0		-0.334091	0		0.0249837	0		-0.178794	0		0.0622113	0		0.0565075	0		-0.0405063	0		-0.554476	0		0.0736887	0		0.130713	0		-0.548765	0		-0.330875	0		-0.472664
YLR200W	1	0		-0.41477	0		-1.23361	0		1.14226	0		0.087785	0		-0.148729	0		-0.678371	0		-0.0632888	0		0.739324	0		0.381717	0		1.42787	0		-0.513764	0		0.13223	0		-0.101914	0		-0.545626	1	0.34	2.28114	0		-0.784162
YLR216C	1	0		0.222901	0		0.142131	0		1.09082	0		0.0774475	0		0.76561	0		-0.441406	0		0.0327588	0		-0.103571	0		0.812638	0		-0.099215	0		-1.46035	0		-0.0368275	0		-0.276541	0		0.548369	0		0.59846	0		0.0583012
YLR222C	1	0		-0.175022	0		0.345891	0		0.16536	0		0.0520875	0		0.0643	0	-0.2	1.3496	1	0.57	2.32938	0		0.459916	0		-0.274556	0		0.313487	0		-0.221929	0		-0.875853	0		0.332668	0		-0.16173	0		-0.192061	0		0.395179
YLR223C	1	0		-0.2773	0		0.337981	0		0.742505	0		-0.208858	0		1.12372	0		0.512293	1	0.955	2.24264	0		0.570476	0		0.731311	0		1.49827	0		0.0573012	0		-0.306835	0		0.0554087	0		-0.521806	0		0.0111275	0		0.170374
YLR252W	1	0		-0.555279	0		-0.369506	0		-0.203526	0		-1.49522	0		0.249289	0		-2.51579	0		-0.554631	0		0.64257	0		0.688542	0		-0.07744	0		-0.702425	0		-0.18943	1	0.1	1.25785	0		1.20954	0	0.115	2.87913	0		1.58261
YLR258W	1	1	1.03	4.37918	0		-0.34524	0		0.0923925	0		0.393845	0		0.16904	0		0.236242	0		-0.188738	0		0.126955	0		0.549822	0		-0.032335	0		-0.245135	0		-0.07558	0		0.085285	0		0.743705	0		0.171415	0		1.04952
YLR291C	1	0		0.353016	0		-1.63782	0		1.64963	1	0.505	2.27147	0		0.959471	0		1.08805	0		1.03508	0		0.248795	0		0.574694	0		0.390923	0		-0.478985	0		0.40387	0		-0.111341	0		-0.226519	0		-0.173926	0		0.520466
YLR373C	1	0		0.245595	0		-0.504158	0		-0.41971	0		-0.674567	0		0.918679	0		0.0243275	0		-0.344232	0		0.834862	0		0.0800687	0		-0.785879	0		-0.235838	0		-0.6979	0		-0.45455	0		-0.333747	0		0.899205	1	0.17	2.79562
YLR384C	1	0		0.609302	0		0.982892	0		0.586544	0		0.41324	0		0.0880313	0		0.63892	1	0.15	1.72338	0		1.17618	0		1.0633	0		0.964043	0		0.0595212	0		0.352586	0	0.035	0.973542	0		1.0748	0		-0.0435663	0		-0.071875
YLR400W	1	0		0.410964	0		0.380834	0		-1.05906	0		0.279026	0		-0.86217	0		0.295915	0		0.155426	0		-0.415587	0		-0.037285	0		0.285187	0		0.0019775	0		0.405665	1	0.135	0.86239	0		0.0733863	0		-0.316756	0		-0.351797
YLR425W	1	0		-0.288533	0		0.377528	0		0.03118	0		0.09486	0		-0.106585	1	0.495	1.80452	0		0.672475	0		0.436607	0		-0.0591975	0		-0.00145	0		0.0206275	0		0.111602	0		-0.07253	0		0.186092	0		-0.274515	0		-0.026385
YLR438C-A	1	0		-0.148597	0		0.0283575	0		1.7117	0		0.195233	0		-0.338809	1	0.645	2.13618	0		1.33257	0		0.442359	0		-0.203428	0		-0.0401987	0		-0.319883	0		0.208528	0		0.462533	0		0.72241	0		-0.490955	0		0.272693
YLR447C	1	0		-0.476212	0		0.355307	0		1.10364	0		-0.345055	0		0.202075	0	0.305	1.30385	0		-0.935233	0		-0.0256775	0		-0.181625	0		-0.176663	0		0.289766	0		0.248861	0	-0.22	1.21944	0		0.138738	0		1.45233	0		0.390114
YLR452C	1	1	0.355	1.62027	0		-0.635075	0		0.193963	0		-0.22551	0		-0.147223	0		-0.0790125	0		0.0376975	0		-0.300613	0		-0.188645	0		0.068215	0		-0.210828	0		-0.796338	0		0.10913	0		0.4169	0		-0.148528	0		0.271568
YML003W	1	0		0.323301	1	0.295	1.3277	0		-0.0407825	0		-0.200799	0		-0.023185	0		0.0453662	0		-0.487914	0		0.024545	0		-0.05219	0		0.0329425	0		0.26172	0		-0.115969	0		0.071145	0		0.623811	0		-0.083105	0		-0.0498287
YML032C	1	1	1.145	4.25752	0		0.623853	0		0.07448	0		-0.119707	0		0.288241	0		0.319333	0		0.60601	0		-0.042875	0		0.548325	0		0.116734	0	-0.06	1.29637	0		0.446553	0		0.496456	0		0.595181	0		1.23863	0		0.51528
YML043C	1	0		0.139305	0		-0.232082	0		0.730055	0		0.15205	0		0.612905	0		1.11301	0		0.587565	0		-0.026275	0		0.14527	0		0.77165	0		-0.0021275	0		-0.0337675	0		0.591215	0		-0.689222	0		1.68142	0		0.61688
YML051W	1	0		0.366912	0		1.10608	0		-0.535807	1	0.295	1.14757	0		-0.25738	0		0.0713975	0		-0.154032	0		-0.093615	0		-0.428167	0		0.00078625	0		0.508247	0		-0.640596	0		-0.601065	0		0.0787475	0		0.765587	0		-0.7964
YML062C	1	0		-0.261383	0		0.218445	0		0.107082	0		0.1742	0		0.0319	0		-0.089855	0		0.17096	0		0.134293	0		-0.154823	0		-0.04305	0		0.563765	0		0.146499	0		0.15986	0		0.158875	0		0.367428	0		0.108545
YML063W	1	0		0.21476	0		-0.023715	0		-0.720541	1	0.115	0.926611	0		0.323898	0		0.318266	0		-0.0600938	0		0.0138225	0		0.161568	0		0.043505	0		0.811371	0		-0.12409	0		-0.00950125	0		-0.0251575	0		-0.432343	0		-0.33917
YML083C	1	0		0.352575	0		-0.308125	0		0.832952	0		-0.6369	0		0.990225	0		0.072145	0		-0.265987	0		0.215505	0		0.492975	0		-0.325935	0		0.16858	0		0.366212	0		0.56178	0		0.152553	0		0.0262	1	0.14	1.75928
YML092C	1	0		0.162812	0		0.24101	0		0.350492	0		0.0091425	0		-0.927844	0		0.9303	1	0.13	1.76482	0		0.579811	0		0.909582	0		-0.0006425	0		0.881678	0		-0.877004	0		0.0418212	0		0.919709	0		0.400157	0		1.58062
YML121W	1	0		0.0484575	0		-0.791262	0		-0.121552	0		0.328122	0		0.205893	0		0.0925625	0		0.665055	0		0.235675	0		0.50025	0		-0.230228	0		0.16002	0		-0.162245	0		0.0601975	0		0.112191	0		0.449305	0		0.0191425
YML122C	1	0		0.206909	0		-1.51839	0		1.28383	1	0.27	0.628739	0		1.485	0		-0.0120412	0		0.0301312	0		-1.34057	0		-0.114526	0		0.101455	0		0.562473	0		0.44977	0		-0.26771	0		0.12433	0		0.539874	0		-0.627516
YML124C	1	0		0.702102	0		-0.0292575	0		0.540717	1	0.335	1.82058	0		0.0698225	0		-0.0499	0		0.287221	0		0.0030475	0		-0.0371225	0		0.343814	0		0.146992	0		0.247172	0		-0.430331	0		1.25152	0		-0.107893	0		0.0956325
YMR012W	1	1	0.87	2.56525	0		0.48208	0		0.12887	0		-0.111735	0		-0.02692	0		0.124957	0		-0.476233	0		-0.164227	0		0.336525	0		0.114733	0		-0.225158	0		-0.50121	0		-0.205148	0		-0.4961	0		-0.296482	0		-0.29743
YMR016C	1	0		0.415311	0		0.0833212	0		0.308476	0		-0.527545	0		1.02907	0		0.515001	0		1.16512	0		0.542271	0		1.66737	0		-0.0548812	0		0.135556	0		-0.19379	1	0.245	1.34521	0		0.6892	0		0.829322	0		0.0464137
YMR091C	1	0		-0.0384125	0		-0.174877	0		-0.202221	0		0.465768	0		0.172691	0		0.150372	0		0.25403	0		0.011905	0		-0.219294	0		1.66311	0		0.275269	0		-0.77466	0		-0.401865	0		-0.0970387	0		0.236747	0		0.197586
YMR093W	1	0		0.722846	0		-1.95801	0		0.07163	1	0.23	1.45555	0		0.282416	0		0.635123	0		-1.70307	0	-0.2	1.38262	0		0.01258	0		0	0		0.503276	0		-2.53168	0		-0.823964	0		0.289581	0		-0.0145238	0		-0.654658
YMR097C	1	0		-0.880375	0		0.0819837	0		1.60647	0		-0.201495	0		0.206898	0		-3.34934	0		-0.0752463	0		-3.08967	0		-0.25982	0		-0.11598	0		-2.71285	0		0.0691588	1	0.545	1.20835	0		0.0159725	0		-0.051915	0		0.479915
YMR105C	1	0		0	0		-0.036615	0		0.869707	0		0	0		0.991245	0		0	0		1.1616	1	1.07	3.66037	0		0	0		0	0		0	0		-1.8137	0		0	0		1.59386	0		-1.5257	0		1.61636
YMR108W	1	0		0.019405	0		-0.322503	0		0.212037	0		0.0110725	0		-0.053385	0		-0.480165	0		-0.0567	0		0.346385	0		0.418818	0		-0.168239	0		-0.147342	0		-0.205054	0		-0.0266875	0		-0.182007	0		0.255015	0	-0.04	2.20183
YMR135W-A	1	0		-0.785651	1	0.305	1.44854	0		0.806249	0		-0.187661	0		0.252007	0		-0.614762	0		-0.178886	0		0.268427	0		0.141795	0		0	0		0.422482	0		0	0		-0.426272	0		0.577486	0		-0.372116	0		-0.170035
YMR145C	1	0		0.0168338	0		0.38517	0		-0.460693	0		-0.346745	0		0.17835	0		-0.540767	0		0.56928	0		0.0368025	0		0.367954	0		0.11198	0		0.0052475	0		-0.14932	0		-0.480753	0		0.423125	0		-0.028125	0		0.500165
YMR150C	1	0		0.494189	0		0.352697	0		-0.05038	0		0.0248562	0		0.415186	0		-0.187646	0		-0.145189	0		-1.06539	0		-0.931778	0		-0.708986	0		0.803044	0		-0.10269	0		-0.520672	0		-0.186176	0		-1.18005	0	0.01	2.74929
YMR175W	1	0		-4.45527	0		-8.29412	0		0	0		0	0		-8.11811	0		0	0		-2.63586	0		-1.14465	0		1.37034	0		1.92455	0		0	0		1.32326	0		0	0		10.2207	1	0.645	8.36721	0		0
YMR229C	1	0		-0.217697	0		-0.286878	0		-0.111263	0		0.0299125	0		0.02039	0		-0.02638	0		0.968688	0		0.056905	0		0.0482475	0		1.07147	0		-0.254018	0		-0.645057	0		0.08814	0		0.096965	0		-0.24833	0		-0.094315
YMR263W	1	0		-0.75686	0		-1.08362	0		0.41737	0		-0.209985	0		0.659871	0		0.11961	0		-0.216225	0		0.01683	0		0.0343912	0		1.19615	0		-0.353186	0		-0.842514	0		-0.113715	0		-0.92064	1	0.39	1.87747	0		-0.0308513
YMR268C	1	0		0.722071	0		-0.430339	0		0.049505	0		0.197453	0		-0.368965	1	1.755	4.23958	0		-0.17439	0		-2.5e-05	0		-0.0572962	0		0.00474125	0		0.0161925	0		-0.0282813	0		0.538681	0		-0.0443375	0		0.365914	0		-1.66401
YMR270C	1	0		0.01914	0		-2.69049	0		0.412338	1	0.235	0.810732	0		0.186695	0		-0.0879375	0		-0.16648	0		0.08086	0		0.173266	0		0.52495	0		-0.03839	0		-1.46583	0		-0.111047	0		-1.14368	0		0.03586	0		-0.827365
YMR294W	1	0		-0.75081	0		0.463637	0		-0.453509	0		0	0		0.65253	0		-0.551235	0		-0.44602	0		0.757724	0		0.0980738	0		0	0		1.48967	1	0.36	4.99536	0		-0.30842	0		-1.11237	0		0.164208	0		0.14871
YMR295C	1	0		-0.207424	0		0.759764	1	0.475	2.28817	0	0.17	0.677632	0		1.18221	0		0.331325	0		-0.189626	0		0.473545	0		0.339385	0		-0.16389	0		-0.243605	0		0.766872	0		-0.2854	0		0.946955	0		-0.356253	0		0.730675
YMR300C	1	1	0.57	1.56524	0		-0.183395	0		-0.24919	0		-0.188738	0		-0.285774	0		-0.0705425	0		0.238492	0		0.395825	0		0.419085	0		0.0515762	0		-0.583029	0		-0.164953	0		-0.319544	0		-0.198029	0		-0.155889	0		-0.866128
YMR314W	1	0		0.100882	0		-0.976677	0		1.03444	0		0.517068	0		-0.119678	0		0.730435	0		1.32463	0		0.41995	0		-0.23287	0		0.421353	0		-0.762792	0		0.240297	0		0.545752	0		-0.292954	0		0.219177	0		-0.178352
YNL016W	1	0		-0.731831	0		0.39273	0		-0.91904	0		-1.07134	0		-0.462147	0		-0.437015	0		0.962041	0		-0.200569	0		-0.45301	0		0.48507	0		0.219084	0		-0.82128	1	0.24	1.48808	0		0.463102	0		-0.651818	0		0.622358
YNL030W	1	0		0.219663	0		0.19018	0		-0.444387	0		-0.0117175	0		-0.753432	0		-0.461608	0		-0.0724825	0		-1.70765	0		-0.69014	0		0.40284	0		1.06162	0		1.22194	0		0.719434	0		0.34095	0		-1.04151	0		-0.571279
YNL031C	1	0		0.62663	0		-1.83301	0		-1.36272	0		-0.85794	0		-1.69765	0		-2.28828	0		-0.124185	0		1.28601	0		0.42222	0		1.31099	0		-0.091295	0		0.91958	0		0.686235	0		0.245125	0		1.74282	0		0.538185
YNL044W	1	1	0.655	2.25758	0		1.15796	0		0.115318	0		-0.39003	0		0.57011	0		-0.0526838	0		-0.0410363	0		0.517439	0		0.742561	0		0.28179	0		-0.326671	0		-0.04474	0		0.20348	0		1.16701	0		-0.17037	0		0.268695
YNL076W	1	0		0.57164	0		0.911115	0		0.151215	0		-0.161695	0		0.430202	0		0.57278	0		0.724832	0		-0.187358	0		0.03509	0		0.18437	0		0.24583	0		-0.03602	0		0.496152	0		0.76285	0		0.526985	0		0.51827
YNL084C	1	1	0.405	3.27096	0		-0.230749	0		0.741625	0		-0.0384125	0		0.313505	0		0.693151	0		-0.263704	0		1.26174	0		-0.142747	0		0.02333	0		-0.136348	0		0.193791	0		-0.167859	0		-0.353137	0		0.364328	0		0.686312
YNL152W	1	0		0.793189	0		-0.508386	0		0.267083	0		0.143755	0		0.703178	0	-0.29	1.36957	1	0.685	2.24902	0		0.190816	0		0.0984287	0		0.104612	0		-0.0234625	0		0.0793725	0		-1.29463	0		-0.293965	0		-0.130189	0		-1.17253
YNL154C	1	0		-0.34418	0		-0.57712	1	0.59	2.30262	0		-0.301555	0		-0.186762	0		0.0952613	0		-0.149374	0		0.85066	0		0.49758	0		0.00538875	0		-0.683767	0		-0.251165	0		0.406552	0		-0.066745	0		0.226174	0		0.204596
YNL163C	1	1	0.57	2.44952	0		-0.0416475	0		0.050645	0		0.0232963	0		0.0234113	0		0.0151912	0		-0.602409	0		0.0542375	0		-0.06578	0		0.0216375	0		0.28202	0		0.138598	0		-0.207838	0		-0.569029	0		-0.0909288	0		-0.142101
YNL175C	1	0		-0.917918	0		0.290413	0		-0.826017	0		0.201898	0		-0.560937	0		-1.38769	0		-0.516185	0		-0.652837	0		-0.937485	0		0.547072	0		-0.317368	0		-1.64332	1	0.165	1.67676	0		0.547815	0		-0.850533	0		0.338512
YNL186W	1	0		-0.25492	0		0.590274	0		-0.187844	0		0.192555	0		-0.0257113	0		0.375689	0		1.35539	0		0.350329	0		1.197	0		0.698434	0		0.621777	0		0.11829	0		0.202599	0		-0.172364	0		-0.01029	0		-0.29106
YNL229C	1	0		-1.12753	0		-0.0781862	0		0.18942	0		0.268143	0		1.23494	0		0.798778	0		0.839385	0		0.07267	0		-0.175687	0		0.119251	0		1.02027	0		0.0718088	0		-1.109	0		0.312319	0		0.558018	0		1.31588
YNL232W	1	0		-0.622051	0		-0.287496	0		0.727677	0		-2.64274	0		0.541737	0		0	1	0.32	2.27614	0		0	0		0	0	0.1	2.33754	0		0	0		-1.19706	0		0	0		-0.361555	0		0.911795	0		-1.32444
YNL246W	1	0		-0.551464	0		-1.00569	0		0.233923	0		-0.392659	0		0.257885	0		0.211274	0		0.451954	0		0.322145	0		0.111975	0		-0.282263	0		0.544105	0		-0.246794	1	0.375	0.90624	0		-0.679404	0		0.170238	0		0.740719
YNL307C	1	1	0.32	1.70272	0		-0.02282	0		0.583725	0		-0.28195	0		-0.456968	0		0.0301175	0		0.229905	0		0.478495	0		0.0111875	0		0.2375	0		-0.541465	0		-0.736405	0		0.511255	0		-0.661042	0		-0.657445	0		-0.911532
YNL312W	1	0		0.50327	0		1.43504	0		-0.432295	0		0.116928	0		-0.0196	0		0.63821	0		0.577708	0		-0.054785	0		-0.0801325	0		0.135502	0		1.08228	0		0.180555	1	0.17	1.26485	0		0.374986	0		-0.063005	0		-0.461778
YNL330C	1	0		-0.191805	0		-1.78395	0		0.6026	0		-0.224095	0		-0.0579575	1	0.575	1.88741	0		0.589257	0		0.802103	0		-0.164953	0		2.05064	0		-0.103593	0		-0.24144	0		0.097965	0		-0.15027	0		1.58672	0		-1.13208
YNR003C	1	0		-0.26298	0		-0.291365	0		0.72708	0		-0.764997	0		-0.35895	0		-1.01051	0		-0.404073	0		-0.114395	0		0.308333	0		0.321858	1	0.19	2.14842	0		-0.195835	0		-1.42738	0		-0.129159	0		0.3664	0		0.0727625
YNR011C	1	0		-0.214714	0		-0.459799	0		-0.171769	0		-0.05983	0		-0.290579	0		-0.798159	1	0.175	1.68279	0		0.00952625	0		-0.0345637	0		0.977165	0		0.334676	0		-0.0738075	0		-0.283565	0		0.463462	0		-0.07602	0		0.024835
YNR035C	1	1	0.3	1.44201	0		-0.358293	0		0.316515	0		0.101651	0		0.0913125	0		-0.093575	0		0.4422	0		-0.37826	0		0.148742	0		0.038825	0		0.098795	0		-0.024325	0		0.50561	0		-0.269107	0		-0.116485	0		-0.48378
YOL002C	1	0		0.00408	1	0.29	3.58995	0		0.138412	0		-0.177885	0		0.559998	0		-0.22768	0		-0.538204	0		0.585294	0		0.148352	0		0.7803	0		0.061025	0		1.62528	0		-0.217865	0		-0.349495	0		0.812819	0		0.160548
YOL008W	1	0		0.12863	0		-0.88966	0		0.16029	0		0	0		0.104228	0		-0.273765	0		0.276925	0		0.290627	0		0.067645	0		0	0		-0.0351575	0		0	0		-0.344278	1	0.375	4.00266	0		-0.226612	0		-0.0263125
YOL036W	1	0		1.01156	0		0.54484	0		0.134733	0		0.0144075	0		0.432522	0		0.546895	1	0.235	2.03703	0		0.699268	0		1.22086	0		-0.257398	0		0.159642	0		0.306166	0		-0.382738	0		0.0488375	0		0.330596	0		0.481391
YOL067C	1	0		0.25919	0		-0.414592	0		0.177185	0	0.105	0.6373	0		0.139325	0		0.237572	0		1.0237	0		0.291294	0		0.51217	0		0.35749	0		0.18463	0		0.1357	1	0.295	0.946342	0		-1.05964	0		0.0654175	0		-0.264485
YOL076W	1	0		0	0	0.135	2.29424	0	0.205	2.37709	0		-1.9168	0		0.558199	0		0	0		-2.64195	0		0.0727862	0		0.666574	0		0	0	0.055	1.62355	0		0	0		0	0		0.264069	0		-3.9703	1	0.32	3.01082
YOL087C	1	0		0.268755	0		0.356382	0		0.600187	0		0.566063	0		0.304827	0		1.01897	0		0.879672	0	0.06	2.21538	1	0.15	2.23587	0		0.446398	0		-0.287147	0		0.129935	0		0.74331	0		0.37239	0		0.0352075	0		0.117715
YOL097C	1	0		0.69954	0		0.470568	0		0.221537	0	0.17	0.610788	0		0.522253	0		0.599982	0		0.0662125	0		0.05782	0		-0.0127325	0		-0.57452	0		0.657555	0		-0.0677875	0		-0.500432	0		-0.30256	0		0.27863	0		-1.11932
YOL115W	1	0		-0.336008	0		0.0756862	0		0.10228	0		-0.182894	0		0.284585	0		0.249853	0		0.0668963	0		-0.00948375	0		-0.133325	0		0.0505575	0		0.146601	0		-0.455946	0		0.09923	0		0.550111	0		0.441866	0		0.350545
YOL146W	1	0		-0.0272625	1	0.255	1.5338	0		-0.21052	0		-0.12699	0		0.05484	0		-1.08641	0		-0.247945	0		-0.274965	0		-0.260377	0		0	0		0.06748	0	0.01	2.8106	0		-0.421465	0		-0.137167	0		0.14256	0		-0.01292
YOR026W	1	0		0.536168	0		-0.140135	0		0.142076	0		-0.06355	0		-0.303456	0		0.310682	0		0.854263	0		-0.184976	0		-0.071035	0		0.334728	0		0.907155	0		0.371887	0		0.481612	0		-0.12849	1	0.285	3.25613	0		-0.36715
YOR029W	1	0		-0.27989	0		-0.0528462	0		0.42488	0		-0.606853	0		0.134946	0		0.898111	0		-0.276	0		0.570934	0		0.0550462	0		0.268901	0		-0.347728	0		0.19718	0		-0.055195	0		0.11908	0		0.437055	1	0.22	1.89246
YOR036W	1	0		0.193476	0		-0.367086	0		0.906112	0		-0.153647	0		1.53502	0		0.3292	0		-0.113507	0		0.0918475	0		0.435202	0		-0.33816	1	0.135	3.35032	0		-0.0951562	0		-0.745989	0		0.0892213	0		0.221082	0		-0.261375
YOR111W	1	0		0.046675	0		-0.582307	0		-0.162107	0		0.088915	0		0.12247	0		-0.33488	0		0.102797	0		-0.341715	0		-0.41501	0		0	0		-0.0701975	0		0	0		-0.605293	1	0.125	4.54265	0		-0.204247	0		-0.235162
YOR168W	1	0		-0.157025	0		-0.67301	0		0.0169562	0		0.419601	0		-0.255821	0		0.238487	0		-0.0268563	0		-0.425209	0		-0.222156	0		-0.422059	0		-0.192233	0		-0.286151	0		-0.0310925	0		-0.540089	0		-0.027635	0		-0.0625612
YOR171C	1	0		-0.20747	0		0.333093	0		-0.00947	0		-0.699682	0		0.053115	0		-0.582355	0		-0.467635	0		0.091145	0		0.27337	0		-1.20298	0		-0.0998625	0		-0.437997	0		0.000785	0		-0.27284	0		0.0390025	0		0.333993
YOR173W	1	0		0.0066425	0		-0.244224	0		-0.297789	0		-0.19877	0		0.206402	0		-0.0949912	0		-0.178469	0		0.259531	0		0.419499	0		-0.234847	0		-0.156704	0		-0.366293	0		-0.0007725	0		-0.298946	0		0.687866	0		-0.603496
YOR200W	1	0		-1.03484	0		-0.644983	0		0.71491	1	0.235	1.09759	0		0.967555	0		0.52253	0		0.0858125	0		-0.438125	0		-0.141843	0		1.00188	0		-4.46169	0		0.643437	0		0.411872	0		0.417683	0		0.890888	0		0.60369
YOR233W	1	0		-0.236473	0		-0.625889	0		-0.161759	1	0.175	1.01676	0		0.138889	0		-0.290084	0		-0.0392325	0		-0.201199	0		-0.177815	0		-0.267466	0		1.08143	0		0.417573	0		-0.135619	0		0.156951	0		-0.175445	0		-0.1469
YOR254C	1	0		0	0		-3.63882	0		-1.70599	0		-1.27645	0		0.638816	0		0.10255	0		0	0		0	0		-1.91867	0		0	0		-4.66442	0		0	0		0	0		-2.39768	0		0	0		-4.13833
YOR310C	1	0		-0.0859625	0		-0.175735	0		0.25982	0		0.116117	0		-0.156735	0		-0.108058	0		0.762557	0		0.00503	0		0.12454	0		0.549781	0		1.10116	0		-0.0745938	0		0.07591	0	0.05	4.14948	0		0.297287	0		-0.04412
YOR362C	1	0		-0.237508	0		-0.404888	0		0.891559	0		0.146005	0		0.449559	0		0.915514	0		0.588889	0		0.443184	0		0.281678	0		0.301126	0		-0.52025	0		-0.147519	0		-0.0998	0		-0.523116	0		0.35872	0		0.172754
YOR373W	1	0		-0.436472	0		0.368362	0		0.02844	0		-0.399579	0		0.179507	0		0.114321	0		0.19931	0		0.182778	0		0.137063	0		0.429444	0		-0.0020175	0		0.0461613	0		0.494588	0		0.0515087	0		0.0071325	0		-0.0332563
YPL014W	1	0		0.224315	0		0.340402	0		0.0873987	1	0.27	0.998103	0		0.469533	0		-0.442991	0		-0.460534	0		0.529865	0		-0.223754	0		0.0298325	0		0.476235	0		0.708202	0		-0.149015	0		1.33789	0		-0.284842	0		-0.344061
YPL017C	1	0		0.505777	0		0.00062	0		-0.134855	0		-0.747635	0		0.571717	0		-0.396047	0		-0.768185	0		-0.01339	0		0.0918925	0		-0.0374087	1	0.255	1.74209	0		-0.254875	0		-1.16678	0		-0.454279	0		-0.11952	0		0.93465
YPL080C	1	0		0.345374	0		0	0		-2.41211	0		0	0		-2.41628	0		-0.55621	0		0	0		0	0		0	0		0	0		-2.74745	0		0	1	0.67	3.5265	0		0.345645	0		0	0		-1.02244
YPL082C	1	0		-0.01887	0		-0.441408	0		-1.08592	0		-0.0253125	0		0.81268	0		0.327833	0		1.4667	0		0.93451	0		1.31628	0		0.801375	0		-0.08073	0		-0.337575	0		0.0225825	0		-0.905667	1	0.445	2.73746	0		0.917385
YPL085W	1	0		-0.19631	0		0.607747	0		0.013315	0		-0.0493625	0		0.210342	0		-0.173528	0		-0.0704925	0		-0.10633	0		-0.21563	0		-0.0099125	0		-0.32738	0		-0.434932	0		6.93889e-18	0		0.168738	0		0.08937	0		0.198125
YPL114W	1	0		0.393394	0		0.102328	0		0.251431	1	0.295	0.965924	0		0.0318838	0		0.333025	0		0.162857	0		-0.79148	0		-0.278859	0		0.389249	0		1.10166	0		-0.370301	0		0.583193	0		0.687671	0		-0.0954275	0		-1.08218
YPL178W	1	0		-0.13386	0		-0.24466	0		0.681157	0		0.184715	0		0.38808	0	-0.025	1.22566	0		0.006155	0		1.22788	0		0.920895	0		0.281797	0		-1.05532	0		-0.351235	0	-0.02	0.846307	0		0.240943	0		-0.08815	0		0.277543
YPL180W	1	0		0.228815	0		0.291766	0		0.591926	0		0.422235	0		0.287044	0		0.877735	0		0.841862	0	0.01	1.40574	1	0.14	2.09356	0		0.14804	0		0.69764	0		0.708215	0		0.734345	0		0.861091	0		0.708461	0		0.422565
YPL197C	1	0		0.0220525	0		-0.512212	0		-0.784452	0		-0.272852	0		-0.580157	0		-0.221318	0		-0.210665	0		-0.0292625	0		-0.0845025	0		-2.64636	0		0.17014	0		0	1	0.14	1.04776	0		0.0431	0		-0.39231	0		-0.04723
YPL248C	1	0		0.277002	0		-0.202437	0		-0.776604	0		-0.678551	0		-1.94592	0		-0.924159	0		-1.92908	0		-1.2516	0		-1.80512	0		1.87342	0		0.500367	0		0	0		-0.330505	0		-0.121294	0		-1.16121	1	0.22	1.9195
YPL268W	1	0		-0.248443	0		0.137865	0		0.14631	0		-0.0101425	0		0.676564	1	2.37	3.55172	0		-0.140415	0		-0.151812	0		-0.200804	0		0.196994	0		-0.414575	0		0.456342	0		-0.167307	0		0.023905	0		1.21887	0		-0.219836
YPR025C	1	0		0.0559275	0		-0.263833	0		0.302407	0		-0.0686	0		0.140755	0		0.41033	0		1.27571	0		0.76022	0		-0.494752	0		0.18354	0		-0.192245	0		0.087465	0		-0.357252	0		-0.461475	0		1.48077	0		0.393392
YPR036W	1	0		0.17884	0		-0.147622	0		0.231781	0		0.102837	0		0.371991	0		0.588215	0		1.27298	0		0.146689	1	0.52	5.96464	0		0.287598	0		-0.613144	0		-0.122162	0		0.0559375	0		0.275408	0		-0.171597	0		0.02123
YPR113W	1	1	0.455	2.41102	0		-0.734931	0		0.549497	0		-0.896443	0		-0.20486	0		0.294441	0		-0.167251	0		-0.0858063	0		0.446976	0		-0.371075	0		-0.824541	0		0.06504	0		0.00925	0		0.614565	0		0.605225	0		0.380045
YPR143W	1	0		-0.05476	0		1.1241	0		0.0264962	0		-0.071125	0		0.60048	0		0.414875	1	0.2	1.56401	0		-0.320431	0		-0.208858	0		1.63097	0		0.0266438	0		-0.397983	0		0.0751688	0		0.0438525	0		1.13424	0		0.38885
YPR158W	1	0		-0.015415	1	0.24	1.52164	0		-0.144104	0		-0.212771	0		-0.09124	0		0.0747537	0		-0.361481	0		-0.184323	0		-0.2381	0		-0.239558	0		-0.044345	0		-0.315702	0		0.0087025	0		0.332176	0		0.202022	0		-0.00723375
YPR174C	1	1	0.95	4.39604	0		-0.065045	0		-0.0044875	0		0.211767	0		0.082525	0		-0.150424	0		0.154058	0		0.323093	0		0.414541	0		-0.371664	0		0.165933	0		-0.284564	0		0.0552537	0		-0.266885	0		0.143946	0		-0.0886775
YAL001C	0	0		-0.441817	0		-0.474065	0		-0.101693	0		0.26336	0		0.0030525	0		0.25804	0		-0.228173	0		0.063535	0		-0.237198	0		0.0835825	0		-0.278115	0		0.209842	0		-0.17926	0		-0.172085	0		-0.0448725	0		-0.127665
YAL002W	0	0		-0.185421	0		0.0271888	0		-0.257811	0		-0.0118913	0		-0.143871	0		-0.046295	0		-0.327241	0		-0.143377	0		0.397326	0		-0.443205	0		-0.127002	0		-0.510053	0		-0.528216	0		-0.175058	0		-0.190106	0		0.39433
YAL004W	0	0		-0.00339125	0		-0.181682	0		-0.250758	0		0.0037575	0		-0.518807	0		0.394031	0		-0.189897	0		0.0510025	0		-0.00308875	0		-0.102584	0		0.0339	0		-0.425804	0		0.316166	0		-0.142333	0		-0.118786	0		-0.345645
YAL005C	0	0		-0.329813	0		-0.591378	0		0.40813	0		0.46283	0		0.41931	0		-0.0994875	0		-0.547233	0		0.342303	0		0.312163	0		0.244461	0		-0.0352	0		0.587824	0		-0.114375	0		0.549063	0		-0.0810575	0		-0.629
YAL007C	0	0		-0.131532	0		-0.0141325	0		-0.32054	0		0.0897987	0		-0.310067	0		-0.02452	0		-0.018685	0		-0.15448	0		-0.35686	0		-0.157027	0		-0.197925	0		-0.07765	0		-0.14948	0		-0.0745075	0		-0.0131125	0		0.171517
YAL008W	0	0		-0.257705	0		0.23535	0		-0.32443	0		-0.0410625	0		-0.488357	0		0.18104	0		0.15673	0		-0.05331	0		0.051835	0		-0.0646875	0		-0.0310575	0		0.237418	0		0.0903275	0		-0.0296075	0		-0.28384	0		-0.21825
YAL009W	0	0		0.62955	0		-0.409899	0		0.100407	0		-0.410813	0		0.264285	0		-0.54297	0		-0.413367	0		0.27605	0		0.07286	0		0.101165	0		0.31483	0		0.148231	0		-0.0546975	0		0.90202	0		-0.0420925	0		0.27659
YAL010C	0	0		0.0541025	0		0.3755	0		-0.259025	0		-0.0722875	0		-0.400725	0		-0.13968	0		0.484067	0		-0.690315	0		-0.242479	0		0.485705	0		0.175926	0		-0.105097	0		0.253603	0		0.241735	0		-0.113583	0		-0.233293
YAL011W	0	0		0.358067	0		0.198705	0		-0.378364	0	0.01	0.773872	0		0.188293	0		0.337342	0		0.472859	0		-0.493839	0		0.680993	0		0.292175	0		0.602328	0		-0.106523	0		0.107605	0		-0.12464	0		-0.013695	0		1.10065
YAL012W	0	0		0.24507	0		-0.0583775	0		-0.337377	0		0.428833	0		0.387367	0		0.165183	0		-0.240405	0		-0.177965	0		0.0217625	0		0.164755	0		-0.0649375	0		0.228813	0		0.0490175	0		0.308542	0		-0.415455	0		-0.131598
YAL013W	0	0		0.241258	0		0.424243	0		0.569837	0		0.1115	0		-1.32224	0		-0.125117	0		0.0605325	0		-0.626173	0		0.294	0		0.987261	0		0.01814	0		0.210091	0		0.348867	0		-0.366617	0		0.408865	0		-0.487635
YAL014C	0	0		-0.397935	0		-0.19832	0		-0.245575	0		-0.172055	0		0.167995	0		0.200412	0		0.0605125	0		-0.254798	0		-0.011855	0		0.334473	0		-0.07683	0		0.672374	0		0.507018	0		0.1384	0		-0.104483	0		0.0180075
YAL015C	0	0		0.3786	0		-0.269544	0		-0.0662337	0		0.09433	0		0.275008	0		-0.428771	0		0.131626	0		0.156501	0		0.116074	0		-0.2186	0		-0.602426	0		-0.215638	0		-0.016445	0		-0.413284	0		-0.306946	0		0.00168125
YAL017W	0	0		0.535918	0		-0.225645	0		0.0034625	0		0.176015	0		-0.994622	0		-0.13291	0		0.051515	0		0.237948	0		-0.125995	0		-0.055005	0		-0.291065	0		0.00967	0		-0.124575	0		-0.15598	0		0.127628	0		-0.110753
YAL018C	0	0		-0.93213	0		0.0299962	0		0.101081	0		-0.08535	0		-0.434966	0		0.215523	0		0.0358262	0		-0.11965	0		-0.373486	0		-0.0301	0		-0.154879	0		0.470715	0		-0.136006	0		0.07442	0		0.0230463	0		-0.07329
YAL020C	0	0		0.210095	0		-0.479727	0		0.16939	0		-0.0238075	0		0.111	0		-0.246613	0		-0.179583	0		-1.31383	0		-0.111145	0		-0.446661	0		0.147913	0		-0.203755	0		-0.454335	0		-0.241875	0		-0.252553	0		-0.0102175
YAL022C	0	0		-0.20089	0		0.0348825	0		-0.071085	0		0.209147	0		-0.283465	0		-0.244679	0		-0.293165	0		-0.248889	0		0.141288	0		-0.305945	0		-0.481391	0		0.148193	0		-0.608629	0		-0.0132975	0		0.117959	0		-0.03063
YAL023C	0	0		-0.183243	0		0.305302	0		-0.218715	0		-0.271108	0		-0.392455	0		-0.211503	0		-0.15696	0		-0.4184	0		-0.164222	0		-0.0809125	0		-0.207335	0		-0.074065	0		-0.12418	0		0.180328	0		-0.007085	0		-0.33592
YAL024C	0	0		0.655725	0		-0.135293	0		0.0429225	0		-0.02963	0		0.144212	0		0.94606	0		0.344772	0		0.344427	0		0.326423	0		0.259937	0		-0.274265	0		-0.276145	0		0.026955	0		-0.0167725	0		0.0791925	0		0.206388
YAL025C	0	0		-0.154065	0		-0.227579	0		-0.0356187	0		0.110293	0		-0.1551	0		-0.294115	0		-0.28557	0		-0.755715	0		-0.0285112	0		-0.332079	0		-0.849746	0		0.503892	0		-0.844561	0		-0.08333	0		0.283949	0		0.127835
YAL027W	0	0		-0.126685	0		1.20646	0		-0.274456	0		0.0218913	0		-0.288085	0		-0.116609	0		0.236339	0		-0.09892	0		0.266257	0		-0.0235175	0		0.317805	0		-0.137485	0		-0.048905	0		0.524081	0		-0.68819	0		-0.473054
YAL028W	0	0		-0.088495	0		-0.115077	0		0.081105	0		-0.183707	0		-0.0847525	0		0.465751	0		0.045715	0		-0.144237	0		0.230593	0		-0.302053	0		-0.03641	0		-0.469782	0		0.23964	0		-0.122292	0		0.18151	0		-0.101078
YAL029C	0	0		0.280336	0		-0.007475	0		-0.349118	0		-0.0417913	0		-0.274421	0		0.002715	0		-0.135013	0		-0.01151	0		-0.350143	0		-0.210385	0		-0.0724625	0		-0.679684	0		-0.0925575	0		-0.383455	0		-0.05085	0		-0.311007
YAL030W	0	0		0.808146	0		-0.280473	0		-0.417016	0		-0.2299	0		-0.178021	0		0.840576	0		0.163351	0		0.299173	0		0.071225	0		0.21941	0		-0.387455	0		0.171818	0		0.532173	0		-0.307975	0		-0.52197	0		-1.00354
YAL031C	0	0		0.0331675	0		-0.267211	0		-0.400931	0		0.32488	0		-0.390726	0		0.110145	0		0.02283	0		0.0388963	0		-0.174829	0		-0.20246	0		0.26705	0		-0.814725	0		0.02343	0		0.591459	0		-0.149079	0		0.331508
YAL032C	0	0		0.116687	0		0.0609875	0		0.0293175	0		-0.285237	0		0.0369575	0		0.55066	0		0.24347	0		0.0807	0		0.071685	0		-0.204877	0		-0.488145	0		-0.16111	0		-0.126328	0		0.146982	0		0.32701	0		0.470268
YAL033W	0	0		0.202363	0		-0.203363	0		-0.0307087	0		0.060945	0		-0.485489	0		0.173948	0		-0.144969	0		0.0984575	0		0.0130963	0		-0.438411	0		-0.0337775	0		-0.396543	0		0.27729	0		-0.420278	0		-0.31734	0		0.01697
YAL034C	0	0		-0.03874	0		0.46085	0		0.397975	0		-0.419073	0		0.491453	0		0.104975	0		-0.11056	0		-0.0168075	0		5.75e-05	0		0.087695	0		0.0661362	0		0.028665	0		0.236517	0		-0.166073	0		-0.197175	0		0.114524
YAL034W-A	0	0		-0.360291	0		0.340419	0		-0.151635	0		-0.267398	0		0.151785	0		0.0602463	0		-0.521315	0		0.775166	0		0.451855	0		0.128702	0		0.0731612	0		0.153432	0		-0.206228	0		0.493636	0		0.0692875	0		0.755636
YAL036C	0	0		-0.0880725	0		-0.253094	0		-0.389833	0		0.087155	0		-0.305937	0		-0.00985875	0		-0.0455187	0		-0.300108	0		-0.25745	0		-0.130227	0		0.120277	0		-0.0159513	0		-0.262616	0		-0.469998	0		-0.37561	0		-0.3256
YAL037W	0	0		0.107	0		0.815137	0		0.06579	0		0.43246	0		0.11841	0		0.0150325	0		0.168272	0		-0.223527	0		0.208567	0		0.164582	0		0.1063	0		0.228213	0		-0.0416475	0		0.0118825	0		-0.173173	0		-0.349885
YAL038W	0	0		0.18043	0		0.821869	0		0.784624	0		0	0		0.41802	0		-0.675628	0		0.396618	0		1.03306	0		0.5658	0		0	0		-0.500366	0		0	0		-0.240278	0		1.15962	0		-0.249046	0		-0.0512437
YAL040C	0	0		-0.649463	0		-0.0822575	0		0.0819475	0		-0.268599	0		-0.91789	0		-1.37607	0		-0.185106	0		-0.254538	0		0.475793	0		0.0144063	0		0.136703	0		0.145964	0		-0.117303	0		-0.21412	0		0.233156	0		0.54874
YAL042W	0	0		0.875892	0		0.138887	0		0.162665	0		0.0725325	0		0.398948	0		0.45363	0		0.104127	0		-0.0011025	0		0.216803	0		-0.006335	0		-0.118045	0		-0.08779	0		-0.354453	0		0.761742	0		-0.441535	0		0.110805
YAL044C	0	0		0.186135	0		0.210161	0		-0.334769	0		0.467662	0		0.03082	0		-0.00625	0		0.03298	0		-0.0139688	0		-0.147829	0		0.222887	0		0.0222262	0		-0.402895	0		-0.184748	0		-0.188598	0		-0.130504	0		-0.201623
YAL044W-A	0	0		-0.182946	0		0.346531	0		-0.225217	0		0.0181775	0		-0.547381	0		0.0891212	0		0.0848587	0		0.285354	0		-0.101919	0		-0.0750025	0		-0.375781	0		-0.0761587	0		-0.0270862	0		0.169475	0		-0.0502763	0		0.0234925
YAL045C	0	0		-0.552484	0		-2.06108	0		-0.411295	0		-0.780983	0		-1.21947	0		-0.468788	0		-0.115102	0		0.13512	0		0.304887	0		-0.349033	0		0.04498	0		0	0		0.399103	0		-0.079285	0		-0.524352	0		0.642416
YAL046C	0	0		-0.148115	0		0.249656	0		-0.135692	0		0.08425	0		-0.195744	0		0.286305	0		0.0642937	0		-0.138255	0		-0.0272	0		-0.130245	0		0.1782	0		-0.816965	0		0.03795	0		-0.567474	0		-0.163936	0		-0.544427
YAL048C	0	0		-0.336232	0		-0.247213	0		-0.099325	0		-0.385725	0		-0.338475	0		-0.934005	0		-0.322745	0		-0.0451275	0		-0.369708	0		-0.042165	0		-0.2901	0		0.705808	0		-0.0734687	0		0.2227	0		-0.524223	0		-1.05368
YAL049C	0	0		-0.08834	0		-0.23525	0		0.101773	0		-0.0431675	0		0.0944575	0		0.160293	0		-0.243957	0		-0.03732	0		-0.13815	0		-0.37532	0		-0.080045	0		-0.110548	0		-0.112393	0		-0.50201	0		-0.299013	0		-0.019375
YAL051W	0	0		-0.202877	0		0.285765	0		0.38667	0		0.013925	0		-0.18322	0		-0.13588	0		-0.19495	0		-0.286425	0		-0.12268	0		-0.08703	0		-0.011955	0		-0.434368	0		0.009815	0		0.176308	0		0.03251	0		-0.314128
YAL053W	0	0		0.0455363	0		-0.42192	0		0.271399	0		-0.0223525	0		0.00522625	0		-0.169581	0		0.0762	0		-0.158064	0		0.132369	0		0.426187	0		-0.870851	0		0.272385	0		-0.0398625	0		0.189065	0		0.302156	0		-0.279594
YAL054C	0	0		0.23472	0		-0.560128	0		0.125243	0		0.346161	0		-0.097435	0		-0.44049	0		-0.14176	0		-0.123012	0		-0.256273	0		-0.176638	0		0.0922975	0		-0.0475488	0		-0.18647	0		-0.798582	0		-0.039505	0		-0.0147775
YAL055W	0	0		-0.21028	0		-0.12581	0		-0.0596425	0		-0.25644	0		0.080525	0		-0.54581	0		-0.0460725	0		-0.0750925	0		-0.2476	0		-0.145707	0		-0.376092	0		-0.489028	0		-0.0842375	0		-0.059745	0		0.181207	0		0.16727
YAL056W	0	0		-0.272483	0		0.388873	0		0.128231	0		0.31386	0		0.461034	0		-0.014165	0		-0.429195	0		-0.339853	0		-0.067515	0		-0.686384	0		-0.105997	0		0.67999	0		-0.335721	0		0.0337375	0		0.202051	0		-0.136745
YAL058C-A	0	0		-0.468322	0		-0.088235	0		0.0664037	0		-0.047585	0		0.958969	0		-0.459309	0		-0.192374	0		0.926124	0		-0.251478	0		-0.204965	0		0.722786	0		-0.536515	0		0.0420362	0		-0.478119	0		0.0682762	0		0.0515975
YAL058W	0	0		0.214025	0		-0.358503	0		0.380086	0		-0.210951	0		0.310078	0		-0.435132	0		0.02025	0		0.472863	0		0.379594	0		0.066785	0	-0.11	1.21354	0		0.241729	0		-0.0203375	0		0.516901	0		0.0961237	0		0.042555
YAL060W	0	0		-0.363129	0		-0.205691	0		0.242785	0		0.07769	0		-0.452021	0		0.0204025	0		-0.0514138	0		-0.155103	0		-0.372221	0		0.094415	0		-0.269239	0		0.237508	0		0.0754713	0		0.253051	0		-0.0961463	0		0.101415
YAL061W	0	0		-0.238725	0		0.56527	0		-0.06906	0		0.354945	0		-0.012595	0		-0.19874	0		-0.102362	0		-0.136412	0		-0.356602	0		0.14069	0		0.234245	0		-0.120485	0		-0.372336	0		0.284102	0		-0.08584	0		-0.767145
YAL062W	0	0		0.117046	0		0.104515	0		-0.427003	0		0.152613	0		-0.51547	0		0.0563675	0		0.263171	0		0.0672775	0		0.17795	0		0.129536	0		-0.119917	0		-0.147025	0		0.1301	0		-0.425542	0		-0.248282	0		-0.0350475
YAL063C	0	0		-0.47928	0		0.0937325	0		0.107395	0		0.118125	0		0.02689	0		-0.0508625	0		-0.0550575	0		-0.0216125	0		-0.0761275	0		0.162752	0		0.16742	0		0.69964	0		-0.168983	0		0.25665	0		-0.0586075	0		0.202725
YAL064C-A	0	0		-0.505458	0		0.174585	0		-0.22373	0	0.085	0.640515	0		-0.533045	0		-0.0721	0		-0.0953725	0		0.081065	0		0.167318	0		-0.139661	0		-0.0811675	0		0.0058325	0		-0.185218	0		-0.16882	0		-0.0799275	0		0.072275
YAL064W	0	0		0.145551	0		-0.490217	0		-0.07978	0		-0.356422	0		0.403714	0		0.28391	0		-0.068895	0		-0.10848	0		-0.032305	0		-0.159942	0		-0.0920075	0		-0.19846	0		0.345865	0		0	0		-0.25552	0		-0.265501
YAL064W-B	0	0		-0.01284	0		-0.081655	0		-0.24966	0		0.473215	0		-0.062535	0		-0.00616	0		0.09054	0		-6.93889e-18	0		0.0614925	0		-0.0614113	0		0.5769	0		0.18184	0		0.100145	0		-0.42022	0		-0.018365	0		-0.26162
YAL065C	0	0		0.112765	0		0.19249	0		0.770138	0		-0.18047	0		0.29765	0		-0.50454	0		0.407255	0		-0.28973	0		0.0734275	0		-0.0923637	0		-0.150205	0		-1.20361	0		-0.468726	0		0.07454	0		0.29112	0		0.105555
YAL066W	0	0		0.620648	0		-0.264455	0		0.239165	0		0.045135	0		0.137738	0		-0.78355	0		0.361272	0		-0.0014125	0		0.254462	0		0.065845	0		-0.239212	0		-0.206815	0		0.142657	0		-0.621844	0		0.240075	0		-0.889015
YAL067C	0	0		0.0483113	0		0.090955	0		0.0043175	0		0.103225	0		-0.0843475	0		-0.196763	0		0.0045525	0		-0.444685	0		0.06973	0		-0.63212	0		-0.456256	0		0.351495	0		0.0422613	0		0.0969762	0		0.137264	0		-0.160364
YAL069W	0	0		-0.252491	0		-0.167712	0		-0.0766075	0		0.0158925	0		0.0773688	0		0.38282	0		-0.049415	0		0.0685625	0		-0.220513	0		1.22141	0		-0.614272	0		0.145992	0		0.047865	0		-0.30672	0		0.0668775	0		-0.00292125
YAR002C-A	0	0		-0.182364	0		0.103369	0		-0.86859	0	0.06	0.910985	0		-0.978039	0		0.682179	0		-0.0249675	0		-0.68043	0		0.226534	0		-0.137458	0		0.246782	0		-0.533423	0		-0.17606	0		0.358269	0		0.53228	0		0.125468
YAR002W	0	0		-0.054275	0		0.438153	0		-0.499574	0		0.10805	0		-0.108955	0		0.233416	0		0.193989	0		-0.203361	0		-0.462157	0		0.0018375	0		0.400855	0		0.230664	0		0.17651	0		0.24166	0		0.02969	0		0.04107
YAR003W	0	0		0.102388	0		0.25387	0		0.791898	0		0.200937	0		0.403187	0	0.01	1.25231	0		1.42127	0		0.101983	0		0.169063	0		0.626047	0		0.197768	0		0.111946	0		-0.501915	0		0.25182	0		1.07471	0		0.02339
YAR008W	0	0		0.175425	0		-0.320337	0		-0.0767275	0		0.26564	0		-0.215537	0		0.28227	0		0.996637	0		-0.185897	0		-0.142535	0		0.0018175	0		0.01756	0		0.0536675	0		0.0867675	0		0.0328175	0		-0.0375925	0		-0.153202
YAR009C	0	0		0.446891	0		-0.0394725	0		0.03009	0		0.254146	0		0.307896	0		-0.275519	0		-0.263284	0		-0.157897	0		-0.13517	0		0.211072	0		0.190435	0		-0.221222	0		-0.255397	0		-0.212059	0		-0.0251588	0		-0.0646262
YAR014C	0	0		0.333755	0		0.722002	0		0.071735	0		0	0		0.112162	0		0.072055	0		-0.12284	0		-0.12849	0		0.170035	0		0	0		-0.285782	0		0	0		-0.00029375	0		-0.327635	0		-0.15123	0		0.0008575
YAR015W	0	0		-0.400996	0		0.190866	0		0.110814	0		0.0022	0		-0.0140062	0		0.04094	0		-0.0250475	0		0.179819	0		0.0891088	0		-0.164369	0		-0.836694	0		0.72515	0		-0.498255	0		-0.275832	0		-0.0263113	0		-0.42339
YAR018C	0	0		0.00416625	0		-0.0121525	0		0.58223	0		0.409495	0		-0.0215875	0		0.0183738	0		0.134724	0		-0.0295238	0		-0.0123587	0		-0.183084	0		-0.0437075	0		0.839134	0		-0.0479962	0		-0.00926625	0		-0.314675	0		-0.42021
YAR023C	0	0		0.851531	0		-0.0526662	0		-0.193422	0		-0.134518	0		-0.307389	0		0.111171	0		-0.318012	0		0.170903	0		-0.0992037	0		0.135173	0		0.06781	0		-0.907597	0		-0.167865	0		-0.0729063	0		-0.71377	0		0.550835
YAR027W	0	0		-0.295185	0		0.0264075	0		0.0077875	0		-0.03443	0		0.188392	0		-0.414397	0		0.143629	0		-0.0889937	0		0.0147325	0		0.05014	0		-0.02897	0		-0.88872	0		-0.137217	0		0.0040825	0		-0.0964538	0		0.14602
YAR028W	0	0		0.47758	0		-0.00765	0		-0.131535	0		0.29036	0		-0.164972	0		-0.11439	0		-0.256455	0		-0.361837	0		0.146575	0		0.175432	0		-0.791175	0		-0.01458	0		-0.064955	0		-0.0603975	0		-0.013505	0		-0.941148
YAR029W	0	0		0.65687	0		0.424498	0		0.315635	0		-0.54757	0		0.373248	0		-0.121625	0		-0.108865	0		0.202495	0		0.0602425	0		-0.0398025	0		-0.165695	0		-0.352945	0		0.458593	0		-0.21975	0		0.0418325	0		-0.142127
YAR030C	0	0		0.399805	0		0.292812	0		0.271203	0		0.0870025	0		-0.11872	0		-0.0238413	0		0.0600762	0		0.0947625	0		-0.0439725	0		0.131192	0		-0.434059	0		-0.170391	0		-0.0972025	0		0.302631	0		0.01842	0		0.0598938
YAR031W	0	0		0.615237	0		-0.0145913	0		-0.201046	0		0.173485	0		-0.0904163	0		-0.632502	0		0.335304	0		0.0872525	0		0.220591	0		0.32115	0		-0.0667512	0		-0.80824	0		-0.0350937	0		0.344328	0		0.648296	0		-0.52837
YAR033W	0	0		0.171341	0		0.131484	0		-0.292465	0		-0.06181	0		-0.173496	0		0.00739	0		-0.0377675	0		0.33068	0		0.06119	0		0.365635	0		-0.07545	0		-0.334981	0		-0.0839513	0		-0.283711	0		0.235723	0		-0.680508
YAR035W	0	0		-0.195154	0		-0.062155	0		0.105666	0		0.0777	0		0.811539	0		0.0874863	0		-0.0759625	0		0.0565988	0		-0.163354	0		-0.114672	0		0.101471	0		-0.0118425	0		0.0771125	0		-0.008155	0		-0.124901	0		0.0348337
YAR042W	0	0		0.0802375	0		-0.453155	0		-0.21554	0		0.360528	0		-0.217885	0		0.02647	0		0.0479975	0		-0.574205	0		-0.395898	0		-0.09479	0		0.323302	0		0.0888525	0		-0.048655	0		-0.235797	0		-0.112208	0		-0.225183
YAR044W	0	0		0.425556	0		-0.25587	0		0.017425	0		-0.180297	0		0.132529	0		-0.0302775	0		-0.165717	0		0.0429763	0		0.17456	0		0.0464175	0		0.181427	0		-0.138494	0		-0.225695	0		-0.795176	0		0.247561	0		0.224959
YAR047C	0	0		0.176194	0		-0.265732	0		-0.332087	0		-0.214768	0		-0.224861	0		0.643927	0		0.0490688	0		0.33992	0		0.0843625	0		-0.0760462	0		0.146116	0		0.208297	0		-0.010835	0		0.354305	0		-0.0811875	0		0.413442
YAR050W	0	0		-0.137656	0		0.01774	0		-0.141082	0		-0.0344488	0		-0.155551	0		0.019205	0		0.104222	0		0.101655	0		-0.474332	0		0.06991	0		0.152872	0		0.0825088	0		-0.147173	0		0.023435	0		0.11587	0		-0.0554475
YAR053W	0	0		0.733683	0		0.75617	0		-0.087625	0		0.02	0		0.731222	0		0.518255	0		-0.34714	0		-0.04914	0		-0.233225	0		0.307875	0		0.42313	0		-0.0027575	0		0.26482	0		0.023715	0		-0.310962	0		-0.162408
YAR060C	0	0		0.31135	0		-1.161	0		0.046645	0		0.12312	0		0.49618	0		-0.574947	0		-0.427177	0		-0.03953	0		0.519478	0		-0.156105	0		0.121588	0		-0.080075	0		0.07968	0		0.317921	0		-0.18569	0		0.468413
YAR061W	0	0		-0.193221	0		-0.0612175	0		0.447815	0		-0.128137	0		0.45913	0		-0.49601	0		0.00297375	0		0.0161875	0		0.0126925	0		-0.28778	0		0.0034775	0		-0.406701	0		0.129351	0		0.41152	0		-0.123865	0		-0.36483
YAR062W	0	0		0.133853	0		0.210333	0		-0.031275	0		0.0074975	0		-0.153181	0		0.139242	0		0.100348	0		0.162595	0		-0.246927	0		-0.260199	0		-0.192844	0		0.0789487	0		0.0349788	0		-0.01671	0		-0.242987	0		-0.340631
YAR064W	0	0		0.447628	0		1.74502	0		-0.0137725	0		0.30661	0		0.65381	0		0.153236	0		-0.0507013	0		-0.364046	0		-0.0730212	0		0.312065	0		0.322041	0		-0.169057	0		0.28524	0		-0.070995	0		0.11623	0		0.03634
YAR066W	0	0		0.541315	0		-0.556693	0		0.234678	0		0.0559375	0		-0.208	0		0.120855	0		0.119277	0		-0.202045	0		-0.106853	0		-0.117413	0		0.35193	0		0.050315	0		0.0795875	0		0.09412	0		0.173852	0		-0.171547
YAR068W	0	0		-0.933104	0		0.290619	0		0.060815	0		-0.13673	0		0.0921663	0		-0.853371	0		-0.0778875	0		-0.174535	0		-0.0967413	0		-0.0451025	0		-0.202127	0		-0.498752	0		-0.347725	0		-0.165796	0		-0.50341	0		-0.0163725
YAR069C	0	0		0.316239	0		0.00596625	0		0.459235	0		0.048475	0		0.119076	0		-0.394246	0		-0.0100225	0		-0.220035	0		-0.0171612	0		0.107315	0		0.46827	0		0.681488	0		0.482388	0		0.0999287	0		0.25004	0		-0.570832
YAR070C	0	0		0.182364	0		-0.088435	0		-0.140785	0		0.302011	0		-0.78596	0		0.150605	0		-0.0063175	0		-0.280143	0		-0.2934	0		0.426131	0		-0.0168625	0		0.682623	0		0.049525	0		-0.0320425	0		-0.410955	0		-0.402039
YAR071W	0	0		0.4618	0	0.16	2.12066	0		-0.516475	0		0.0788625	0		-0.371825	0		-1.76023	0		-0.348608	0		0.153347	0		-0.213608	0		1.03871	0		-0.267477	0		-1.6462	0		-1.25292	0		2.16633	0		0.127023	0		-0.213103
YAR073W	0	0		0.283405	0		0.304565	0		0.181865	0		-0.21816	0		0.628115	0		0.34542	0		0.120807	0		-0.074625	0		0.111855	0		-0.0194625	0		0.448815	0		0.640445	0		-0.27775	0		0.0898725	0		0.269345	0		-1.48361
YAR075W	0	0		-0.122465	0		-0.0408775	0		-0.277647	0		-0.16302	0		0.0916325	0		-0.209035	0		0.0538325	0		-0.566031	0		-0.160752	0		0.0789175	0		0.088325	0		0.676395	0		0.20508	0		0.173462	0		0.0496875	0		-0.086795
YBL001C	0	0		0.28814	0		-0.0520625	0		0.150922	0		-0.286187	0		-0.240453	0		-0.202198	0		-0.0415725	0		0.285637	0		0.280517	0		-0.03617	0		-0.430318	0		-0.0589275	0		-0.0112025	0		-0.363649	0		-0.46283	0		-0.0342375
YBL005W	0	0		-0.585997	0		0.444738	0		-0.718888	0	0.025	1.31286	0		-0.182184	0		0.606121	0		0.281077	0		-0.42114	0		-0.409475	0		0.115905	0		0.0950987	0		-0.452125	0		-0.87489	0		-0.076125	0		-0.245296	0		-0.496273
YBL006C	0	0		-0.125516	0		-0.229637	0		-0.104044	0		-0.00533625	0		-0.201511	0		-0.132435	0		-0.315667	0		0.563465	0		0.0676713	0		0.0844137	0		-0.301664	0		0.316959	0		-0.166002	0		-0.266339	0		-0.227272	0		-0.24819
YBL007C	0	0		0.679516	0		0.102915	0		0.293067	0		0.107344	0		-0.0647537	0		0.724753	0	-0.015	1.93596	0		0.0823875	0		-0.18085	0		-0.1251	0		-0.110125	0		0.387159	0		0.54104	0		-0.195155	0		0.096395	0		0.0815175
YBL008W	0	0		-0.927798	0		0.635716	0		-0.0535988	0		-0.6926	0		0.866424	0		-0.283289	0		0.34912	0		0.215554	0		-0.0565775	0		0.0179088	0		0.25669	0		-0.160435	0		-0.978029	0		-0.263754	0		0.722372	0		-0.19909
YBL009W	0	0		-0.22725	0	0.105	2.16894	0		0.242122	0	0.095	2.68581	0		0.21846	0		0.160268	0		0.22551	0		0.0103375	0		0.130993	0		0	0		0.65931	0		0	0		0.358796	0		2.23502	0		0.449288	0		-0.177352
YBL010C	0	0		0.0513625	0		-0.690236	0		-0.250947	0		-0.0381838	0		-0.151548	0		-0.0965012	0		0.001485	0		0.0390513	0		-0.0465425	0		0.335203	0		0.344894	0		-0.176732	0		0.173351	0		-0.549327	0		-0.0224288	0		-0.240241
YBL011W	0	0		-0.473484	0		0.192205	0		-0.488019	0		0.001425	0		0.0548763	0		0.00377625	0		-0.212842	0		-0.0938812	0		0.0768762	0		0.0517625	0		0.120321	0		-0.0844625	0		0.0924525	0		-0.0704375	0		-0.212584	0		-0.250066
YBL012C	0	0		-0.51839	0		-0.0320225	0		0.219635	0		-0.109505	0		-0.0242025	0		-0.231635	0		0.056015	0		-0.404543	0		-0.221713	0		0.108834	0		0.530745	0		-0.0116075	0		0.014235	0		-0.150285	0		-0.283325	0		-0.110225
YBL013W	0	0		0.308069	0		0.113716	0		-0.14615	0		-0.460945	0		-0.0799212	0		-0.146723	0		0.182674	0		-0.62595	0		-0.00855375	0		-0.02258	0		-0.900304	0		0.689225	0		0.751691	0		-0.416809	0		0.0628512	0		-0.374845
YBL015W	0	0		0.0138275	0		0.213377	0		-0.005405	0		0.141965	0		-0.074015	0		-0.119718	0		-0.04768	0		-0.109245	0		-0.0819025	0		0.210326	0		0.544837	0		-0.274705	0		-0.0777937	0		-0.355231	0		-0.18087	0		-0.18914
YBL016W	0	0		-0.0103962	0		0.0680837	0		-0.053785	0		0.305439	0		0.0999975	0		-0.263199	0		-0.112291	0		0.238093	0		0.0318437	0		0.141991	0		0.14337	0		-0.0879863	0		-0.188396	0		0.334944	0		0.05715	0		-0.596001
YBL017C	0	0		0.718411	0		0.0476362	0		-0.344586	0		0.440844	0		-0.171384	0		0.579965	0	0.055	1.51521	0		0.8549	0		0.474389	0		0.33666	0		1.11474	0		0.10662	0		0.193269	0		0.41337	0		0.0250087	0		-0.16814
YBL018C	0	0		0.242646	0		-0.361133	0		0.0775762	0		-0.19733	0		-0.133434	0		0.503449	0		-0.255304	0		-0.0192912	0		0.382976	0		-0.482158	0		-0.718569	0		0.20091	0		0.30837	0		0.48155	0		0.231263	0		-0.238251
YBL019W	0	0		-0.711174	0		0.226015	0		0.204805	0		-0.150542	0		0.509441	0		0.160302	0		0.0981025	0		-0.37593	0		-0.24122	0		-0.0583238	0		-0.132864	0		0.0716675	0		0.448746	0		-0.431249	0		-0.240774	0		-0.152732
YBL021C	0	0		-0.0119425	0		-0.187518	0		0.728113	0		-0.715158	0		0.218219	0		0.406189	0		-0.0038325	0		-0.75652	0		-0.228683	0		0.19705	0		-0.0914825	0		-0.151875	0		-0.0042675	0		-0.684121	0		0.174094	0		0.587448
YBL022C	0	0		0.210624	0		0.497066	0		-0.288974	0		0.221534	0		-0.234064	0		-0.0796975	0		0.0213212	0		-0.090655	0		-0.132614	0		-0.08846	0		0.88739	0		-0.453618	0		0.359086	0		-0.244097	0		-0.140956	0		-0.125282
YBL024W	0	0		0.0387525	0		0.137205	0		0.02853	0		0.151366	0		0.29952	0		0.056145	0		-0.206003	0		0.00325	0		-0.105908	0		0.327643	0		-0.03388	0		-0.885822	0		0.0217225	0		-0.022005	0		0.0022375	0		0.5589
YBL025W	0	0		-0.0073575	0		-0.0860625	0		-0.0611775	0		-0.424438	0		0.328908	0		-0.687928	0		0.10807	0		0.378408	0		-0.105948	0		0.035915	0		0.538345	0		-0.458827	0		-0.36692	0		-0.85374	0		0.095555	0		0.274335
YBL028C	0	0		-0.0164375	0		-0.703289	0		0.1579	0		-0.301733	0		0.158189	0		0.246734	0		-0.089265	0		-0.0614688	0		-0.0636712	0		-0.125979	0		0.012425	0		0.0896225	0		0.066335	0		-0.00844	0		0.267388	0		0.635514
YBL029C-A	0	0		-0.509379	0		0.335857	0		-0.718718	0		0.0173613	0		-1.24499	0		0.0930175	0		0.012645	0		-0.039055	0		0.344878	0		0.116754	0		-0.454415	0		0.0234075	0		0.0716775	0		0.380837	0		-0.00583	0		-0.511891
YBL029W	0	0		0.139789	0		-0.104527	0		-0.196497	0		0.068555	0		0.0800862	0		-0.0521725	0		-0.0513713	0		-0.03242	0		-0.336781	0		0.288925	0		-0.305965	0		0.46602	0		-0.223556	0		0.383711	0		0.0998862	0		0.630311
YBL030C	0	0		0.224405	0		-0.925582	0		-0.0727175	0		-0.523415	0		0.799033	0		-0.790643	0		-0.543616	0		-0.343239	0		-0.172723	0		0	0		0.98641	0		0	0		-0.753417	0		0.181495	0		-0.205709	0		0.33529
YBL031W	0	0		0.454497	0		0.312456	0		-0.182408	0		-0.186853	0		0.312198	0		0.168052	0		0.32175	0		-0.195665	0		0.0410775	0		0.496003	0		0.581735	0		-0.236008	0		0.557515	0		0.495042	0		-0.151698	0		0.108688
YBL032W	0	0		-0.334052	0		-0.37564	0		0.702251	0		0	0		1.33836	0		0.672183	0		0.754435	0		-0.635056	0		-0.0476437	0		0	0		-0.0753675	0		0	0		0.282355	0		-0.134605	0		0.210193	0		0.441663
YBL033C	0	0		-0.129493	0		0.793355	0		0.204753	0		0.283425	0		0.933625	0		0.473275	0		0.100185	0		0.303198	0		0.0455075	0		-0.42158	0		-0.404653	0		1.33895	0		-0.337458	0		0.161415	0		-0.392748	0		-0.198057
YBL035C	0	0		-0.456025	0		-0.964705	0		-0.114755	0		-0.315424	0		0.403643	0		0.44881	0		1.19361	0		0.086715	0		0.194557	0		1.61511	0		-0.126435	0		-0.533379	0		0.0593125	0		-0.2941	0		0.902125	0		-0.0386975
YBL036C	0	0		-0.242725	0		-0.41373	0		-0.172175	0		-0.518655	0		0.175467	0		-0.259305	0		-0.0518938	0		-0.026325	0		0.021915	0		0.0764875	0		-0.704985	0		0.190439	0		-0.336908	0		0.111653	0		-0.159035	0		-0.196326
YBL037W	0	0		0.475137	0		0.164825	0		0.426642	0		0.22309	0		0.00961	0		0.34001	0		0.528895	0		-0.079695	0		0.831595	0		0.518628	0		-0.313358	0		0.20977	0		0.05652	0		0.0789475	0		-0.21999	0		-0.780887
YBL038W	0	0		0.0093925	0		-0.368853	0		-0.071465	0		-0.0035975	0		-0.419435	0		-0.156065	0		-0.089375	0		-0.229855	0		-0.406042	0		0.0712987	0		1.04829	0		-0.434082	0		-0.58102	0		0.600147	0		0.879625	0		-0.16763
YBL042C	0	0		0.253157	0		-0.29984	0		0.427992	0		-0.209168	0		0.244487	0		-0.754262	0		-0.185555	0		-0.315385	0		0.60882	0		-0.0971625	0		-0.109448	0		0.355397	0		-0.099045	0		-0.596612	0		-0.182693	0		0.112257
YBL043W	0	0		0	0		0.0203937	0		0.705802	0		0	0	-0.05	2.0509	0		0	0		-1.28243	0		0	0		0	0		0	0		0	0		-1.0992	0		0	0		1.15765	0		0.480475	0		0
YBL044W	0	0		-0.506266	0		-0.287357	0		1.75486	0		0.172619	0		0.627374	0		-1.58699	0		0.433311	0		-0.213977	0		-0.622024	0		-1.9266	0		-0.52328	0		-1.91091	0		-1.08972	0		0.68289	0		0.845784	0		0.210251
YBL045C	0	0		0.022945	0		0.373468	0		0.036765	0		-0.0536475	0		0.834072	0		-0.687035	0		-0.112573	0		-0.128505	0		-0.317845	0		-0.294233	0		0.04769	0		-0.350567	0		-1.00025	0		1.17129	0		-0.242517	0		0.515447
YBL046W	0	0		-0.513619	0		-0.0671875	0		-0.19424	0		-0.148971	0		-0.055125	0		0.0544725	0		-0.336204	0		-0.236261	0		0.227885	0		-0.19006	0		0.0184762	0		0.27399	0		-0.0982512	0		-0.510053	0		-0.610043	0		0.27514
YBL047C	0	0		-0.0642988	0		-0.591735	0		0.78191	0		0.0393237	0		-0.271014	0		0.03157	0		0.318572	0		-0.290608	0		0.328863	0		-0.12465	0		-0.275392	0		0.756589	0		-0.0583725	0		-0.668103	0		-0.1345	0		0.208067
YBL048W	0	0		0.313164	0		-0.358949	0		-0.0337025	0		0.01207	0		-0.203806	0		0.248271	0		-0.0823862	0		0.196261	0		-0.235821	0		-0.18696	0		0.0955213	0		1.5507	0		-0.0602837	0		0.503422	0		0.234486	0		0.514635
YBL049W	0	0		-0.247402	0		-0.558699	0		0.293442	0		-0.368847	0		0.3938	0		-0.673737	0		0.016885	0		0.143377	0		0.117085	0		-0.0781	0		0.343405	0		-0.482042	0		0.19624	0		0.0123912	0		0.142207	0		0.08766
YBL050W	0	0		-0.269656	0		0.204359	0		0.74474	0		-0.176358	0		1.58506	0		-0.85887	0		-0.35064	0		0.296567	0		-0.436308	0		0.12685	0		0.841403	0		-0.134184	0		-0.175326	0		-0.435391	0		0.02661	0		0.377585
YBL051C	0	0		-0.107753	0		0.178055	0		-0.319603	0		0.371688	0		-0.0861425	0		-0.0072075	0		-0.005265	0		-0.13025	0		-0.295673	0		0.214633	0		-0.194115	0		-0.628875	0		-0.384385	0		-0.0203	0		0.249133	0		-0.205602
YBL052C	0	0		-0.0211313	0		0.0933313	0		0.485491	0		-0.422083	0		0.317155	0		-0.426431	0		0.0505063	0		0.308036	0		-0.112558	0		-0.140939	0		0.336551	0		0.194947	0		-0.101426	0		0.464552	0		0.182987	0		-0.0623537
YBL053W	0	0		-0.363258	0		0.193065	0		0.215045	0		5.55112e-17	0		-0.37883	0		0.120095	0		0.0363575	0		-0.367912	0		-0.071475	0		-0.412672	0		0.0801775	0		-1.23639	0		-0.396285	0		0.02268	0		-0.09189	0		-0.14568
YBL054W	0	0		-0.059735	0		0.12546	0		-0.0283875	0		-0.100333	0		-0.059415	0		-0.01731	0		-0.04654	0		-0.17309	0		-0.0509575	0		-0.0145712	0		0.13562	0		0.13339	0		0.0562062	0		-0.0877088	0		0.160945	0		-0.166057
YBL055C	0	0		-0.477719	0		-0.0343263	0		0.26099	0	0.095	0.576795	0		-1.61287	0		-0.361914	0		-0.299854	0		-0.471086	0		0.210336	0		-0.163438	0		-1.04454	0		0.9999	0	-0.08	0.932325	0		0.629228	0		0.0370987	0		-0.632685
YBL057C	0	0		-0.154405	0		0.02561	0		0.204737	0		-0.0707062	0		-0.0692925	0		0.24507	0		0.042905	0		0.05797	0		0.342583	0		0.06474	0		0.0232625	0		-0.0413038	0		0.274555	0		-0.0816988	0		-0.190015	0		0.09748
YBL059W	0	0		0.434215	0		-0.413435	0		-0.232322	0		-0.294399	0		-0.2268	0		-0.943758	0		-0.30151	0		-0.151045	0		-0.141483	0		-0.01419	0		-0.567725	0		-0.405735	0		-0.587415	0		0.0986025	0		-0.0973325	0		-0.369623
YBL060W	0	0		0.261043	0		0.222515	0		0.131784	0		0.482648	0		0.0353825	0		0.111833	0		0.0135625	0		-0.0443288	0		-0.0737987	0		-3.46945e-18	0		0.178822	0		0.888317	0		-0.222244	0		-0.03631	0		0.147065	0		-0.37246
YBL061C	0	0		-0.49043	0		-0.16175	0		0.07466	0		0.156908	0		0.397696	0		-0.415365	0		-0.181835	0		-0.209177	0		-0.241661	0		0.320404	0		-0.52966	0		0.272798	0		-0.0734825	0		-0.85568	0		-0.14465	0		-0.306131
YBL062W	0	0		0.03649	0		0.276923	0		-0.479105	0		0.416055	0		-0.66307	0		-1.01082	0		0.038085	0		0.556245	0		-0.20563	0		-0.326676	0		-0.13875	0		0.23525	0		-0.279565	0		-0.028555	0		0.123265	0		0.09962
YBL064C	0	0		0.209695	0		0.954268	0		0.0147275	0		-0.0947075	0		-0.0402675	0		0.141588	0		-0.239634	0		-0.138522	0		0.0617975	0		0.0443675	0		1.06822	0		-0.266494	0		-0.098265	0		-0.0527925	0		-0.467832	0		-0.0416912
YBL065W	0	0		0.113915	0		0.0134825	0		0.05741	0		0.10891	0		0.567287	0		0.107716	0		-0.0453638	0		-0.0035675	0		0.108882	0		0.07674	0		-0.0553437	0		0.0478362	0		-0.000575	0		0.00195125	0		0.152565	0		0.0525738
YBL067C	0	0		0.490727	0		0.19315	0		0.0110137	0		0.175355	0		0.27555	0		0.37335	0		0.432227	0		0.149781	0		0.00985875	0		0.0947075	0		0.282015	0		-0.51681	0		-0.110589	0		-0.13544	0		0.31822	0		-0.250738
YBL068W	0	0		0.0902587	0		-0.0838037	0		0.0953588	0		0.182532	0		-0.0369575	0		0.118541	0		0.0445163	0		0.0877913	0		-0.42779	0		-0.013115	0		0.173945	0		-0.0843675	0		-0.139866	0		-0.0127338	0		0.147195	0		0.0498463
YBL069W	0	0		0.608315	0		0.159548	0		-0.21975	0		-0.0053475	0		-0.092425	0		0.11214	0		0.124107	0		-0.254465	0		-0.023685	0		-0.113958	0		0.0798	0		0.0691313	0		0.33161	0		-0.352523	0		-0.39729	0		-0.368827
YBL070C	0	0		-0.292525	0		-0.10809	0		0.050845	0		0	0		-0.34171	0		0.382899	0		0.0279	0		0.527992	0		0.116708	0		0	0		-0.179185	0		-3.03855	0		0.28462	0		-1.74659	0		0.051285	0		0.396289
YBL071C	0	0		0.052855	0		0.0213188	0		0.307372	0		-0.023285	0		0.212394	0		-0.231639	0		0.280017	0		-0.0882913	0		0.0415963	0		-0.12064	0		-0.200485	0		-0.104909	0		0.129639	0		-0.324364	0		0.54712	0		0.0237462
YBL071W-A	0	0		-0.300975	0		0.45802	0		0.06959	0		0.164527	0		-0.366795	0		-0.079605	0		-0.002415	0		-0.347058	0		0.204762	0		0.0496025	0		-0.550268	0		-0.116237	0		0.203107	0		-0.179157	0		-0.168958	0		-0.00942875
YBL072C	0	0		-0.283885	0		-0.161208	0		0.34843	0		0.114257	0		0.959048	0		-0.796907	0		-0.05825	0		0.383022	0		-0.25864	0		0.230325	0		0.294187	0		-0.457641	0		0.206453	0		0.290935	0		-0.232077	0		-0.25569
YBL074C	0	0		0.590982	0		-0.035535	0		-0.236301	0		0.218534	0		0.110558	0		-0.00375875	0		0.134695	0		0.256579	0		0.0652262	0		0.134436	0		-0.376279	0		0.131899	0		-0.00746375	0		-0.63652	0		-0.122048	0		-0.216749
YBL076C	0	0		-0.241649	0		-0.176906	0		0.0191662	0		-0.299885	0		0.294314	0		-0.14545	0		-0.291481	0		-0.00336125	0		0.308932	0		0.0377825	0		-0.253831	0		0.633092	0		-0.189581	0		-0.412589	0		-0.454834	0		-0.0541175
YBL078C	0	0		-0.381202	0		-1.533	0		0.13859	0		-0.119136	0		0.275577	0		-0.52054	0		0.026695	0		0.3144	0		-0.008725	0		-0.0809425	0		-0.657547	0		0.125243	0		-0.127435	0		-0.749143	0		0.165178	0		-0.0271125
YBL079W	0	0		0.982683	0		0.140031	0		0.114022	0		0.333555	0		-0.383248	0		0.119673	0		0.112249	0		0.31865	0		0.268085	0		0.178822	0		0.057665	0		0.33024	0		0.29972	0		0.894646	0		-0.240608	0		0.0448387
YBL080C	0	0		-0.35089	0		-0.001525	0		0.101182	0		-0.0590725	0		0.415435	0		-1.45492	0		-0.0825425	0		0.171237	0		0.76051	0		0.318798	0		0.14093	0		-0.38027	0		-0.49699	0		0.0032075	0		0.135495	0		1.20487
YBL081W	0	0		-0.30083	0		0.497726	0		0.228398	0		0.135247	0		0.162507	0		0.185759	0		-0.172279	0		0.388537	0		-0.154207	0		0.344257	0		-0.06677	0		-0.0768838	0		-0.446396	0		0.054035	0		-0.35905	0		-0.216218
YBL082C	0	0		0.219844	0		-0.586235	0		0.341143	0		-0.370903	0		-0.139593	0		0.02366	0		-0.330956	0		-0.21479	0		-0.169448	0		0.0434587	0		-0.028805	0		-0.05696	0		0.369777	0		-0.133713	0		-0.277303	0		-0.099735
YBL085W	0	0		-0.283262	0		0.275571	0		-0.359872	0		-0.2168	0		0.171102	0		-0.325699	0		0.239884	0		0.0570875	0		-0.279427	0		0.0417975	0		-0.664481	0		-0.156679	0		-0.108314	0		0.108361	0		-0.21151	0		0.659574
YBL086C	0	0		0.102021	0		0.0475438	0		0.30817	0	-0.02	0.611636	0		0.164373	0		0.253585	0		-0.170699	0		-0.36355	0		-0.159681	0		0.10816	0		0.195595	0		0.14499	0		0.0989325	0		-0.270025	0		0.19054	0		0.595946
YBL088C	0	0		-0.0418263	0		0.15262	0		-0.238478	0		-0.0902737	0		-0.211441	0		-0.038425	0		-0.139132	0		0.05216	0		-0.184833	0		-0.068385	0		0.598607	0		0.0805088	0		-0.0660975	0		-0.174495	0		0.12992	0		-0.0387925
YBL089W	0	0		-0.0524175	0		-0.347065	0		-0.275435	0		0.00481	0		0.280353	0		-0.942728	0		0.18069	0		-0.155858	0		-0.135785	0		0.0737875	0		-0.52134	0		-0.777005	0		-0.353965	0		0.190562	0		0.316323	0		-0.102785
YBL090W	0	0		0.155574	0		0.533942	0		-0.00525375	0		0.145217	0		-0.589249	0		0.00011375	0		0.0974337	0		0.0429713	0		-0.0457062	0		-0.350392	0		-0.00068375	0		-0.238305	0		-0.320902	0		-0.101635	0		-0.630455	0		0.153766
YBL091C	0	0		0.282122	0		0.202912	0		-0.44742	0		-0.04266	0		-0.092315	0		-0.27914	0		-0.0654075	0		-0.293787	0		-0.157885	0		-0.058635	0		-0.10294	0		0.2292	0		0.426687	0		0.403285	0		-0.052595	0		0.533027
YBL091C-A	0	0		-0.3137	0		0.0807963	0		0.455501	0		0.031815	0		-0.314821	0		0.02941	0		-0.173309	0		0.148009	0		-0.338454	0		-0.0423362	0		-0.688606	0		-0.467621	0		-0.128523	0		0.160684	0		-0.189246	0		0.192878
YBL093C	0	0		-0.650968	0		0.856738	0		0.493995	0		-0.241558	0		-0.078965	0		0.329895	0		-0.03923	0		-0.0181525	0		-0.425115	0		0.06352	0		0.007735	0		-0.406253	0		-0.00733	0		0.48038	0		0.62008	0		-0.176305
YBL094C	0	0		0.0828162	0		0.66324	0		0.272018	0		0.121385	0		-0.0661038	0		-0.439298	0		0.045165	0		0.28089	0		0.14185	0		-0.283822	0		0.17756	0		-0.755202	0		0.020185	0		0.418365	0		-0.040155	0		-0.307339
YBL095W	0	0		-0.111708	0		-0.233017	0		-0.00887	0		-0.416668	0		0.03042	0		-0.0933425	0		0.159136	0		0.0749625	0		-0.4864	0		0.229052	0		-0.780785	0		0.231704	0		-0.302635	0		-0.204137	0		0.239262	0		-0.217579
YBL096C	0	0		-0.461286	0		0.426887	0		0.114238	0		0.001095	0		0.0665788	0		0.433315	0		-0.00271625	0		0.135025	0		-0.0313375	0		0.0647988	0		-0.470559	0		-0.175223	0		0.09291	0		-0.0634225	0		0.325902	0		0.248445
YBL098W	0	0		0.211452	0		0.0614425	0		-0.146	0		0.0637188	0		-0.35086	0		0.273703	0		-0.364175	0		-0.141182	0		-0.105618	0		-0.222959	0		0.175622	0		-0.108116	0		-0.00252875	0		0.240163	0		0.0338475	0		-0.604065
YBL099W	0	0		0.851096	0		-0.12534	0		0.01046	0		-0.277265	0		0.468382	0		-0.0470625	0		0.02843	0		-0.728123	0		0.78232	0		-0.644463	0		0.629626	0		0.441437	0		0.0878063	0		0.504596	0		0.524489	0		-0.00093125
YBL100C	0	0		0.775482	0		0.497756	0		0.13812	0		-0.134887	0		-0.459421	0		0.621214	0		-0.395672	0	0.025	2.27233	0		0.0234262	0		1.72517	0	-0.04	2.15417	0		0.160119	0	0.095	3.50678	0		0.528126	0		-0.33915	0		0.654964
YBL101C	0	0		-0.240351	0		0.16728	0		-0.26533	0		0.0673437	0		0.160931	0		-0.248546	0		-0.421039	0		-0.0796	0		0.0933825	0		0.199492	0		0.209063	0		-0.162905	0		-0.403407	0		-0.0176388	0		-0.0758488	0		0.189764
YBL102W	0	0		-0.0875563	0		0.0457675	0		-0.19606	0		-0.0647988	0		-0.123419	0		0.00156875	0		-0.00723375	0		-0.0398263	0		-0.416648	0		0.0125538	0		-0.0902287	0		0.389943	0		0.210325	0		-0.321681	0		0.0662875	0		-0.524123
YBL103C	0	0		-0.19342	0		0.293795	0		-0.390333	0		0.065275	0		-0.376798	0		0.388713	0		-0.29748	0		-0.371908	0		-0.0906125	0		-0.191573	0		0.242246	0		-0.435192	0		-0.064235	0		-0.140648	0		0.123228	0		-0.0606462
YBL104C	0	0		0.503772	0		0.587041	0		0.921493	0		-0.111845	0		1.35337	0		-0.361654	0		-0.199201	0		0.426102	0		0.204233	0		-0.0168875	0		0.0967937	0		-0.310389	0		0.167109	0		0.0401487	0		-0.142682	0		-0.275711
YBL105C	0	0		0.148699	0		0.0104513	0		0.490854	0		-0.292658	0		-0.303604	0		-0.297343	0		1.32108	0		0.307659	0		-0.105358	0		-0.10755	0		-0.129239	0		0.164678	0		0.239041	0		-0.0821438	0		-0.0227163	0		0.08338
YBL106C	0	0		0.37867	0		-0.18551	0		0.199875	0		0.0723025	0		-1.10061	0		-0.437655	0		-0.06153	0		0.208778	0		0.107499	0		-0.110914	0		0.00507	0		-0.64777	0		-0.349392	0		0.0358775	0		-0.724487	0		-0.170771
YBL107C	0	0		0.14292	0		0.213617	0		-0.751985	0		0.064275	0		-0.430576	0		0.0979625	0		-0.07424	0		0.0235975	0		0.169398	0		0.0122562	0		0.462871	0		0.603026	0		0.416931	0		0.012715	0		-0.331578	0		-0.220004
YBL108C-A	0	0		-0.152317	0		0.98442	0		-0.207748	0		-0.16711	0		-0.278112	0		-0.567902	0		-0.128513	0		-0.232906	0		-0.14762	0		0.384291	0		0.06971	0		-0.25043	0		-0.192841	0		0.604123	0		-0.978047	0		0.126002
YBL109W	0	0		-0.307893	0		-0.547399	0		0.0810925	0		0.124685	0		0.647951	0		-0.0140663	0		-0.0171975	0		-0.188194	0		0.124226	0		0.04553	0		0.35443	0		0.0507812	0		-0.0796437	0		0.943371	0		0.03139	0		-0.0277963
YBL111C	0	0		-0.049955	0		1.03011	0		0.833117	0		0	0		1.21142	0		-1.45911	0		-1.07628	0		-0.03909	0		-0.598187	0		0	0		-0.83357	0		0	0		-0.575675	0		-0.638185	0		0.029745	0		0.89588
YBL112C	0	0		-0.0748738	0		0.292689	0		-0.295378	0		0.09545	0		0.0211812	0		0.0797087	0		-0.0453812	0		-0.156499	0		0.105039	0		0.0515675	0		0.00862125	0		-0.113486	0		-0.214846	0		-0.196885	0		-0.284179	0		0.03256
YBL113C	0	0		-0.0930712	0		0.30804	0		-0.399835	0		0.308501	0		-0.199573	0		-0.404026	0		-0.12011	0		-0.271747	0		-0.228535	0		0.0211875	0		0.314659	0		-0.541344	0		-0.304009	0		-0.405166	0		-0.17836	0		-0.164486
YBR001C	0	0		0.0216238	0		0.325618	0		-0.141915	0		0.368296	0		0.0291675	0		0.0981662	0		-0.190482	0		-0.032345	0		-0.112145	0		-0.29684	0		-0.220654	0		-0.504191	0		-0.0556188	0		0.569704	0		-0.00296	0		-0.156854
YBR002C	0	0		0.248292	0		0.409034	0		-0.560821	0		0.17536	0		-0.349846	0		-0.073455	0		0.264964	0		-0.480507	0		-0.551194	0		0.00212	0		0.279479	0		-0.550458	0		0.601661	0		0.223007	0		-0.229674	0		-0.96467
YBR003W	0	0		0.30051	0		-0.06759	0		0.24631	0		-0.16123	0		0.11796	0		-0.04838	0		-0.359735	0		-0.0894425	0		-0.131466	0		-0.145905	0		-1.15032	0		0.11849	0		-0.133048	0		0.0709425	0		0.111585	0		-0.057265
YBR005W	0	0		0.17719	0		-0.113005	0		-0.09896	0		-0.210923	0		0.232637	0		-0.0357	0		-0.20735	0		-0.251623	0		-0.213475	0		0.29736	0		0.0383625	0		0.0578675	0		0.0160175	0		-0.06705	0		0.537258	0		0.198593
YBR006W	0	0		0.418215	0		-0.0946862	0		-0.0544512	0		0.223255	0		0.0201725	0		0.138785	0		-0.111183	0		-0.0385175	0		-0.01299	0		-0.00167	0		-0.171376	0		0.06274	0		-0.0062975	0		-1.28679	0		-0.0837512	0		-0.102181
YBR007C	0	0		0.157853	0		0.036905	0		-0.303735	0		-0.218018	0		-0.157757	0		-0.127665	0		-0.31907	0		-0.0001375	0		0.04591	0		-0.245791	0		0.12452	0		0.0482262	0		-0.11944	0		0.059	0		-0.0111875	0		0.097415
YBR008C	0	0		0.13125	0		0.161535	0		-0.18724	0		-0.181743	0		-0.381582	0		-0.256161	0		-0.210005	0		-0.00896375	0		-0.0101125	0		0.188452	0		0.245484	0		0.072755	0		-0.00517875	0		0.374605	0		0.0970162	0		0.274807
YBR009C	0	0		1.19612	0		0.066475	0		0.03428	0		-0.301302	0		-0.614773	0		0.0040325	0		0.0208975	0		-0.442192	0		-0.140552	0		0.24597	0		1.14418	0		-0.075785	0		0.608692	0		0.0467887	0		0.19447	0		0.565503
YBR010W	0	0		0.339052	0		-0.26628	0		-0.0161375	0		-0.422982	0		0.199458	0		-0.122497	0		-0.295583	0		-0.163027	0		0.0213575	0		0.104754	0		-0.263065	0		-0.446985	0		-0.197795	0		0.0308475	0		0.0234775	0		-0.314145
YBR012C	0	0		0.0362475	0		-0.0681175	0		-0.697538	0		-0.392622	0		-0.0349075	0		0.108463	0		-0.07647	0		-0.560787	0		-0.601038	0		-0.09529	0		-0.188025	0		0.321582	0		0.05044	0		0.0355	0		0.07066	0		-0.159115
YBR015C	0	0		-0.23979	0		-0.11663	0		-0.331199	0		-0.04603	0		-0.243734	0		-0.797192	0		0.02882	0		-0.600351	0		-0.454807	0		-0.187677	0		0.0197875	0		-0.0819775	0		-0.573211	0		-0.37026	0		-0.0560063	0		-0.342969
YBR016W	0	0		-0.005585	0		-0.236473	0		0.14583	0		-0.21669	0		0.161538	0		0.110433	0		0.184078	0		-0.507455	0		0.23428	0		-0.0810938	0		0.01611	0		-0.468052	0		0.0975225	0		-0.82573	0		-0.352	0		-0.552802
YBR017C	0	0		-0.150681	0		0.427946	0		0.721374	0		0.231242	0		-0.118499	0		0.140219	0		0.145261	0		0.156336	0		0.516816	0		-0.0249475	0		0.00396625	0		-0.371233	0		0.223395	0		0.422855	0		0.248595	0		0.0141875
YBR018C	0	0		-0.635306	0		0.103484	0		0.225689	0		-0.07555	0		0.182473	0		-0.136234	0		-0.155364	0		-0.438539	0		-0.96016	0		0.04586	0		1.01219	0		-0.20441	0		-1.01115	0		-0.0495213	0		-0.349957	0		-0.181599
YBR019C	0	0		0	0		0.0528175	0		0	0		0	0		0	0		0	0		-2.665	0		0	0		0	0		0	0		0	0		0	0		0	0		-0.8112	0		0	0		0
YBR021W	0	0		0.0455137	0		-0.969745	0		-0.0078075	0		-0.12723	0		-0.518415	0		-0.48054	0		0.0277475	0		-0.891435	0		0.969518	0		0	0		-1.41702	0		0	0		-1.45211	0		0.243314	0		0.606696	0		-1.67953
YBR022W	0	0		-0.162548	0		0.0086075	0		-0.0809425	0		-0.139205	0		-0.65019	0		0.006415	0		0.0694425	0		-0.11747	0		-0.18311	0		-0.170632	0		0.304972	0		0.120688	0		0.0406125	0		-0.02868	0		-0.867637	0		-0.07451
YBR023C	0	0		0.824659	0		-0.0293975	0		0.161695	0		0.198497	0		0.161977	0		-0.0547775	0		0.387395	0		-0.110628	0		-0.042955	0		-0.430028	0		0.536403	0		-0.837875	0		0.0328925	0		0.898632	0		0.386398	0		-0.229667
YBR024W	0	0		0.401033	0		-0.0398763	0		-0.321381	0		0.04825	0		0.463034	0		-0.180443	0		-0.330666	0		-0.249862	0		0.201936	0		-0.292938	0		0.0651537	0		-0.300613	0		0.0122112	0		0.0298725	0		0.152176	0		-0.141725
YBR025C	0	0		-1.3904	0		-0.165878	0		-0.434903	0		-0.295818	0		-0.0369937	0		-0.302003	0		-0.0620112	0		-0.282907	0		-0.0489687	0		0.301965	0		0.169898	0		0.199873	0		-0.456766	0		0.117586	0		-0.179456	0		-0.0739787
YBR026C	0	0		-0.403682	0		0.213045	0		-0.188035	0		-0.040345	0		-0.285463	0		-0.19985	0		0.240792	0		-0.59487	0		-0.069735	0		-0.0014125	0		0.332255	0		0.00655875	0		-0.003925	0		0.0010875	0		0.0982775	0		-0.12843
YBR027C	0	0		-0.354892	0		0.02673	0		-0.149105	0		-0.034135	0		0.208088	0		-0.237703	0		-0.0454875	0		-0.0606425	0		0.228697	0		-0.0559725	0		0.150723	0		-0.313395	0		-0.0676475	0		0.0108787	0		0.12667	0		-0.488393
YBR028C	0	0		-0.387437	0		0.23002	0		-0.683933	0		0	0		-0.77436	0		-0.822855	0		0.0727525	0		0.03861	0		0.10314	0		0	0		0.574207	0		0	0		-0.587878	0		0.891522	0		0.290023	0		-0.104557
YBR031W	0	0		-0.393175	0		0.627919	0		0.298735	0		-0.3836	0		1.58402	0		-0.323022	0		-0.66473	0		-0.0715725	0		0.045805	0		-0.247766	0		0.377418	0		-0.0648713	0		-0.315606	0		-1.73131	0		-0.08091	0		-0.834065
YBR033W	0	0		0.124948	0		0.374845	0		-0.008865	0		-0.0962025	0		-0.256673	0		-0.466913	0		0.030275	0		0.02863	0		-0.0855225	0		0.206162	0		0.14605	0		0.16835	0		-0.37203	0		0.454207	0		0.106853	0		-0.131305
YBR034C	0	0		-0.477112	0		-0.340101	0		-0.3451	0		-0.202187	0		1.04902	0		0.05895	0		0.07939	0		0.562645	0		0.0243163	0		0.0344875	0		0.13361	0		-0.675866	0		0.0494225	0		0.00942625	0		-0.358465	0		0.407523
YBR037C	0	0		0.052605	0		-0.12591	0		0.088485	0		-0.60528	0		0.132142	0		-0.199435	0		-0.121805	0		-0.559107	0		-0.02607	0		-0.593982	0		-0.31452	0		0.35718	0		-0.26861	0		0.198752	0		0.123985	0		0.167552
YBR038W	0	0		-0.198892	0		0.563335	0		-0.384834	0		0.0941125	0		0.578986	0		-0.389601	0		0.13716	0		-0.738598	0		-0.115969	0		0.441493	0		0.410839	0		0.391786	0		0.393789	0		-0.4657	0		-0.102589	0		-0.841612
YBR039W	0	0		-0.985649	0		-0.406749	0		0.23334	0		0.129837	0		0.108191	0		-0.18486	0		0.32588	0		-0.119947	0		-0.27581	0		0.16864	0		-0.118845	0		0.926664	0		0.0776638	0		0.322741	0		-0.10479	0		0.06369
YBR040W	0	0		0.217735	0		0.0616575	0		0.07242	0		0.144907	0		0.448005	0		-0.664512	0		0.013155	0		-0.117047	0		-0.063345	0		0.284527	0		-0.262877	0		-0.280221	0		-0.385742	0		0.178755	0		-0.249848	0		-0.08166
YBR041W	0	0		0.123509	0		-0.901567	0		-0.139357	0		-0.0535675	0		0.281627	0		-0.29516	0		0.26163	0		1.06401	0		0.0716375	0		0.2374	0		-0.349749	0		-0.12216	0		0.0355987	0		0.0353738	0		-1.06955	0		0.588351
YBR042C	0	0		0.620322	0		-0.069035	0		-0.066095	0		-0.00200375	0		-0.184885	0		-0.35946	0		0.454295	0		0.43612	0		0.105468	0		0.0604875	0		0.733634	0		-0.206178	0		0.0997512	0		-0.336005	0		0.305067	0		-0.213324
YBR043C	0	0		0.797144	0		0.316943	0		-0.0607512	0		0.0988638	0		0.531112	0		0.511046	0		-0.201827	0		0.0304575	0		-0.207689	0		0.162691	0		0.0970363	0		-0.0792137	0		-0.003925	0		0.0627038	0		-0.313182	0		-0.031485
YBR044C	0	0		0.273465	0		0.218184	0		-0.597339	0		0.07844	0		-0.681489	0		-1.10875	0		-0.077255	0		-0.0729	0		0.272112	0		-0.279405	0		0.822932	0		-0.487135	0		-0.0441462	0		-0.0695812	0		0.0227287	0		0.148294
YBR047W	0	0		-0.166229	0		0.455229	0		0.0624362	0		0.307109	0		-0.1242	0		-0.165678	0		-0.0917238	0		-0.0535625	0		-0.04779	0		0.0768525	0		-0.128445	0		-0.04382	0		0.155028	0		0.347286	0		0.0306538	0		0.0197875
YBR050C	0	0		-0.133716	0		0.00349375	0		-0.323374	0		0.0220613	0		-0.0545125	0		0.00289625	0		0.00197375	0		0.23193	0		-0.012815	0		-0.234648	0		0.729193	0		0.052805	0		0.170715	0		-0.180443	0		0.119671	0		-0.05922
YBR051W	0	0		-0.557485	0		-0.0904125	0		0.222129	0		-0.0449475	0		0.534755	0		0.211215	0		-0.354555	0		0.246575	0		-0.306865	0		-0.614034	0		-0.30887	0		-0.326995	0		0.00422875	0		0.00812125	0		-0.146	0		0.575805
YBR052C	0	0		0.0472875	0		-0.34205	0		-0.111376	0		-0.0577838	0		-0.5124	0		-0.32645	0		0.033135	0		-0.069095	0		1.23231	0		-0.021435	0		-0.83383	0		0.210795	0		-0.0229125	0		0.013485	0		-0.0329275	0		0.130054
YBR053C	0	0		0.442954	0		0.220444	0		1.56594	0		0.468876	0		0.637073	0		-1.94439	0		0.378614	0		-1.46385	0		0.337626	0		0.286609	0		0.035515	0		-0.00215625	0		0.820049	0		-0.194286	0		0.1994	0		0.142226
YBR054W	0	0		0.466755	0		0.238927	0		-0.327292	0		-0.312325	0		-0.2727	0		-0.132438	0		0.255922	0		-0.435095	0		0.14793	0		6.93889e-18	0		0.191245	0		0.79593	0		0.35899	0		1.15176	0		-0.836498	0		-0.38748
YBR055C	0	0		-0.0937675	0		-0.354787	0		0.179765	0		-0.214778	0		0.207226	0		0.425194	0		0.064065	0		-0.0572075	0		-0.152113	0		0.098745	0		-0.124176	0		0.432165	0		0.508565	0		-0.067625	0		0.316874	0		0.09076
YBR056W	0	0		-0.694195	0		0.30367	0		0.0228225	0		-0.270593	0		0.255317	0		-0.0393975	0		0.0208625	0		-0.0344975	0		-0.01861	0		0.02753	0		-0.184737	0		-0.407637	0		-0.191995	0		-1.21e-17	0		0.009115	0		-0.460128
YBR057C	0	0		0.975773	0		-0.231887	0		0.0179188	0		-0.0476688	0		-0.0914275	0		0.315966	0		0.084075	0		0.272559	0		-0.0754337	0		0.126216	0		0.137806	0		-0.346244	0		-0.0926962	0		-0.268012	0		-0.02946	0		0.357126
YBR058C	0	0		-0.125388	0		-0.141981	0		-0.00907125	0		0.154117	0		-0.322946	0		0.131565	0		-0.29664	0		-0.102291	0		-0.236636	0		-0.209975	0		0.162662	0		-0.253255	0		-0.0991325	0		0.150009	0		-0.0623462	0		0.195743
YBR058C-A	0	0		-1.04559	0		-0.268684	0		0.242578	0		-0.0915713	0		0.115474	0		-0.48091	0		0.277491	0		0.0050025	0		0.0405887	0		0.011475	0		-0.749676	0		0.737607	0		0.0227375	0		0.556175	0		0.06115	0		0.671817
YBR061C	0	0		0.552723	0		-0.976085	0		-0.123556	0		0.0166825	0		-0.307493	0		-0.546001	0		-0.0767025	0		0.0303488	0		0.129011	0		0.553851	0		-0.046355	0		-0.643132	0		-0.105343	0		-0.21454	0		-0.041535	0		0.0057925
YBR062C	0	0		-0.058485	0		-0.407803	0		0.0239125	0		-0.275477	0		0.388192	0		-1.66818	0		-0.177742	0		0.543983	0		0.106618	0		0.0178337	0		-0.025625	0		0.151232	0		-0.126332	0		0.745152	0		-0.394238	0		0.2021
YBR063C	0	0		-0.42361	0		0.216495	0		0.168345	0		-0.22562	0		0.286365	0		0.0058375	0		-0.18613	0		-0.0378225	0		0.08355	0		-0.35934	0		0.00241	0		0.364258	0		-0.148785	0		-0.0122575	0		-0.004215	0		0.690863
YBR064W	0	0		-0.408251	0		0.272153	0		-0.413159	0		-0.436576	0		-0.00943625	0		-0.643995	0		0.0007125	0		0.58479	0		0.100286	0		-0.147721	0		0.479481	0		-0.0576463	0		-0.356218	0		0.0373313	0		-0.0224625	0		0.202465
YBR065C	0	0		0.281225	0		0.512065	0		-0.334894	0		-0.190706	0		-0.0637425	0		-0.0263962	0		-0.108677	0		0.332436	0		-0.286201	0		-0.376381	0		0.381564	0		0.278446	0		0.207231	0		-0.0658825	0		0.430347	0		0.0535163
YBR067C	0	0		0.00465	0		0.262728	0		0.146155	0		0.097465	0		0.127793	0		-0.180088	0		0.0238575	0		0.27866	0		-0.033045	0		0.0152675	0		-0.204808	0		0.189458	0		0.0275	0		-0.0674375	0		-0.176632	0		0.190277
YBR068C	0	0		0.0477163	0		-0.807775	0		-0.452933	0		0.371836	0		0.415386	0		-0.061385	0		0.0396488	0		0.171009	0		0.277577	0		0.156005	0		0.532186	0		-0.430123	0		0.0538363	0		-0.412092	0		-0.00415125	0		-0.930999
YBR069C	0	0		-0.391722	0		-0.17019	0		0.635569	0		-0.43562	0		0.891645	0		-0.530681	0		-0.0761612	0		0.0613025	0		-0.162857	0		0	0		-0.143335	0		0	0		-0.336493	0		-0.798323	0		0.272506	0		0.108029
YBR071W	0	0		0.08972	0		0.370985	0		-0.182237	0		-0.251411	0		-0.0747175	0		-0.25682	0		0.062465	0		-0.1026	0		0.321688	0		0.0606875	0		-0.0283425	0		0.142146	0		2.08167e-17	0		-0.0225687	0		-0.100435	0		-0.288205
YBR072W	0	0		0.865692	0		-0.18116	0		0.452449	0		0.0500213	0		0.68773	0		0.11693	0		-0.11906	0		-0.064235	0		0.461544	0		-0.213232	0		0.080165	0		-0.072785	0		0.318132	0		-0.481875	0		-0.0989425	0		0.00307375
YBR073W	0	0		0.044125	0		0.511825	0		-0.150975	0		-0.368762	0		-0.221519	0		0.171574	0		0.0287325	0		-0.132327	0		0.16265	0		-0.372675	0		-0.0164338	0		-0.26994	0		0.206975	0		-0.558192	0		-0.0626112	0		-0.0960675
YBR074W	0	0		0.204272	0		-0.28718	0		0.238563	0		0.429158	0		0.0925925	0		0.185847	0		-6.93889e-18	0		-0.2461	0		-0.354892	0		-0.126548	0		-0.256227	0		0.409599	0		-0.824993	0		-0.370025	0		0.277153	0		-0.88209
YBR075W	0	0		-0.429335	0		0.609785	0		0.0600388	0		0.00775375	0		-0.069525	0		-0.023165	0		0.0163525	0		0.107205	0		0.0283188	0		0.0118775	0		0.00442875	0		0.279549	0		0.130092	0		-0.717806	0		0.0408362	0		0.243707
YBR076W	0	0		0.569535	0		-0.516206	0		0.340907	0		-0.143893	0		0.659247	0		0.16129	0		0.505053	0		0.689858	0		0.041005	0		-0.176618	0		0.385155	0		0.263228	0		0.21025	0		-0.628607	0		0.0304775	0		-0.0835925
YBR077C	0	0		0.0933362	0		0.00578	0		0.0396512	0		0.0901425	0		0.619066	0		0.0565187	0		0.857766	0		-0.0178262	0		0.517609	0		0.106213	0		0.521614	0		1.14101	0		0.204558	0		-0.761657	0		0.11782	0		0.454694
YBR078W	0	0		0.146333	0		0.159965	0		0.130445	0		0.06823	0		0.53299	0		-0.277015	0		0.244135	0		-0.185555	0		-0.162595	0		0	0		0.261923	0		0	0		-0.0405775	0		-0.251725	0		0.0794	0		0.22771
YBR079C	0	0		0.204487	0		-0.362212	0		0.964812	0		-0.485935	0		0.597429	0		-0.0994613	0		-0.405425	0		0.415172	0		0.25536	0		0.0103925	0		-0.351526	0		1.55568	0		0.163845	0		-0.113685	0		-0.217471	0		0.33536
YBR082C	0	0		0.798375	0		-0.21154	0		0.51884	0		-0.134937	0		-0.0005675	0		-0.057385	0		0.04029	0		-0.23683	0		-0.186355	0		-0.250415	0		-0.321327	0		1.44403	0		0.447875	0		0.228905	0		-0.0920275	0		-0.170313
YBR083W	0	0		0.415085	0		0.358357	0		0.16257	0		0.020125	0		0.290448	0		0.0427	0		-0.360195	0		-0.110645	0		0.0879575	0		0.290268	0		-0.198915	0		0.245215	0		0.43195	0		-0.023215	0		-0.142143	0		0.338905
YBR084C-A	0	0		-0.19795	0		-0.89304	0		-0.215116	0		-0.213971	0		0.130647	0		0.174206	0		-0.0836575	0		-0.0735563	0		0.167076	0		-0.278904	0		-0.563181	0		0.492739	0		0.0644912	0		0.688782	0		0.0725475	0		0.771716
YBR084W	0	0		-0.197314	0		-0.112856	0		-0.284224	0		0.476664	0		0.0248963	0		0.167239	0		-0.168135	0		-0.160336	0		-0.109574	0		-0.233348	0		0.443534	0		0.309375	0		-0.835878	0		-0.0142538	0		0.151099	0		0.269908
YBR085W	0	0		-0.286332	0		0.423765	0		-0.12278	0		0.21193	0		0.0338275	0		-0.195963	0		1.02781	0		-0.36013	0		-0.128385	0		-0.03954	0		-0.0510538	0		0.226036	0		-0.243805	0		-0.17069	0		-0.158958	0		-0.507074
YBR086C	0	0		0.326643	0		0.489777	0		-0.298675	0		-0.06686	0		0.064075	0		0.249595	0		-0.0555725	0		-0.0423062	0		0.287181	0		0.179342	0		-0.329487	0		0.19291	0		0.476064	0		0.406012	0		-0.0366175	0		-0.103275
YBR088C	0	0		-0.131355	0		-0.685737	0		-0.168299	0		-0.256831	0		0.40794	0		-0.708174	0		-0.519701	0		-0.312567	0		-0.174512	0		-0.114562	0		-0.28544	0		-0.393707	0		-0.0909325	0		-0.582119	0		-0.354783	0		0.253089
YBR089C-A	0	0		-0.099315	0		0.0121425	0		0.214287	0		0.21635	0		-0.148932	0		0.098465	0		-0.028145	0		0.140077	0		0.213235	0		0.453138	0		-0.462533	0		0.191571	0		-0.130038	0		-0.103845	0		-0.0618325	0		0.10623
YBR090C	0	0		-0.316678	0		0.20432	0		-0.0844225	0		-0.0826025	0		0.218554	0		-0.239255	0		-0.104314	0		0.0241563	0		-0.0320575	0		0.121932	0		-0.469413	0		-0.0948462	0		-0.0972387	0		0.195469	0		0.0640625	0		-0.457864
YBR092C	0	0		0.15085	0		-0.038265	0		0.0618175	0		-0.00233	0		-0.0725525	0		-0.515	0		-0.0314175	0		-0.03804	0		0.148765	0		0.100392	0		-1.13817	0		0.11375	0		0.215863	0		0.110515	0		-0.067365	0		-0.304435
YBR093C	0	0		-0.439246	0		-0.119734	0		-0.0826512	0		-0.20297	0		-0.193782	0		-0.16503	0		0.04447	0		-0.19471	0		0.000835	0		0.00476125	0		-0.33527	0		-0.0051125	0		0.0355775	0		0.462671	0		0.0636662	0		-0.0146525
YBR094W	0	0		0.272948	0		0.0407238	0		-0.0362975	0		-0.92456	0		-0.370308	0		-0.171444	0		-0.21092	0		-0.311611	0		-0.150339	0		-0.369855	0		-0.513569	0		-0.474137	0		0.492542	0		-0.02143	0		-0.00100125	0		0.0240913
YBR095C	0	0		-0.242498	0		-0.530872	0		0.24382	0		-0.395276	0		0.119733	0		-0.24001	0		-0.0853625	0		0.266905	0		0.224527	0		1.10233	0		-1.00456	0		0.113336	0		0.191444	0		0.205978	0		1.61698	0		1.61784
YBR096W	0	0		0.170386	0		-0.341999	0		-0.0944825	0		-0.108225	0		-0.00901	0		-0.161249	0		0.0950125	0		-0.0369025	0		-0.0855988	0		0.130561	0		-0.0139113	0		0.0787038	0		0.348904	0		0.290674	0		0.324892	0		-0.272763
YBR097W	0	0		-0.0867562	0		-0.474389	0		-0.278699	0		-0.00379125	0		0.448544	0		0.166637	0		0.329864	0		-0.166725	0		0.374351	0		-0.0704825	0		0.00949	0		-0.0293425	0		0.0543013	0		0.106652	0		0.399016	0		-0.107105
YBR098W	0	0		-0.05815	0		-0.0803975	0		0.04356	0		-0.0022625	0		-0.12991	0		-0.04617	0		-0.173575	0		-0.300843	0		-0.353735	0		0.01489	0		0.779144	0		-0.065865	0		-0.230385	0		-0.18017	0		-0.0029	0		0.357171
YBR099C	0	0		-0.0145575	0		-0.190025	0		0.28144	0		-0.476465	0		-0.245955	0		0.125135	0		0.171733	0		-0.39839	0		-0.121898	0		-0.376926	0		-0.0540275	0		-0.422787	0		0.175308	0		-0.37106	0		-0.384867	0		0.18221
YBR100W	0	0		-0.0487887	0		-0.11681	0		0.279794	0		0.035395	0		0.30557	0		0.286964	0		-0.0656888	0		0.0335087	0		0.100954	0		0.1402	0		-0.0047	0		0.484843	0		0.0990638	0		0.415643	0		0.419148	0		0.0138613
YBR101C	0	0		-0.631124	0		-0.335375	0		-0.151097	0		0.206741	0		-0.519366	0		0.00105	0		-0.100242	0		-0.291364	0		0.07846	0		-0.269213	0		-0.46473	0		0.135827	0		-0.054985	0		-0.720357	0		-0.273328	0		0.176627
YBR103C-A	0	0		0.007525	0		-0.023945	0		0.552462	0		-0.16822	0		-0.654915	0		0.329823	0		-0.151977	0		0.086805	0		-0.124795	0		-0.178385	0		-0.06544	0		-0.161295	0		-0.374818	0		0.36786	0		0.182375	0		1.06478
YBR104W	0	0		-0.237443	0		-0.156986	0		0.195059	0		0.015605	0		-0.375316	0		0.501195	0		-0.361019	0		0.239105	0		-0.417144	0		0.207055	0		-0.195681	0		-0.263093	0		-0.375061	0		-0.346485	0		-0.0797962	0		0.478922
YBR105C	0	0		0.0400675	0		-0.0512875	0		-0.0863975	0		-0.254285	0		0.41208	0		-0.3469	0		-0.126472	0		0.12232	0		-0.03515	0		0.05896	0		0.23564	0		-0.311115	0		0.05432	0		-0.192	0		-0.151845	0		0.441453
YBR106W	0	0		0.571015	0		-0.07349	0		0.244383	0		0.0778163	0		-0.103398	0		0.505888	0		-0.211415	0		0.128455	0		0.0058	0		-0.13616	0		-0.296193	0		-0.223795	0		0.349476	0		0.46186	0		0.086735	0		0.018745
YBR107C	0	0		0.938773	0		-0.172106	0		0.0202013	0		0.0110225	0		0.67176	0		0.279025	0		0.0905975	0		0.101586	0		0.546905	0		0.418385	0		0.393264	0		0.0581175	0		0.686771	0		0.169543	0		0.336579	0		-0.018095
YBR108W	0	0		0.207765	0		-0.162935	0		0.088415	0		0.0446675	0		-0.0638062	0		0.676034	0		0.019385	0		-0.0125275	0		0.227417	0		-0.237785	0		0.220764	0		0.014215	0		0.201945	0		0.268952	0		0.0397913	0		0.910918
YBR109C	0	0		-0.302776	0		-0.46404	0		-0.0996163	0		-0.724791	0		0.416276	0		-0.313163	0		-0.02485	0		0.0731025	0		-0.0450238	0		0.542239	0		0.409584	0		1.49678	0		-0.369212	0		-0.0495063	0		-0.0120125	0		-0.442465
YBR110W	0	0		0.496936	0		0.196581	0		-0.131953	0		0.0447475	0		-0.554346	0		-0.308045	0		0.00431625	0		-0.27249	0		-0.518	0		0.137822	0		0.229306	0		-0.155223	0		0.303412	0		0.157202	0		-0.226018	0		-0.18262
YBR111C	0	0		-0.0397775	0		0.822758	0		0.15516	0		-0.1544	0		0.131345	0		-0.479863	0		0.167442	0		-0.157685	0		0.153182	0		0	0		0.49346	0	0.005	3.66253	0		-0.295885	0		-0.0309675	0		-0.0270675	0		-0.209955
YBR114W	0	0		-0.438072	0		0.119464	0		-0.201374	0		0.04448	0		0.254254	0		-0.0628925	0		-0.14487	0		-0.325021	0		-0.163676	0		-0.104	0		-0.0585525	0		-0.0843275	0		0.137263	0		0.380926	0		-0.0143838	0		0.086625
YBR115C	0	0		0.214895	0		-0.496862	0		-0.0465387	0		-0.177253	0		-0.133636	0		-0.03837	0		-0.155463	0		-0.264895	0		-0.148226	0		0.0276225	0		-0.353909	0		-0.00386375	0		0.0946375	0		0.272139	0		-0.164746	0		-0.271665
YBR116C	0	0		-0.445203	0		0.302673	0		-0.328002	0		0.40773	0		-0.369497	0		-0.0890375	0		-0.285197	0		0.176599	0		-0.07754	0		-0.007255	0		0.278398	0		-0.121555	0		-0.132953	0		0.121495	0		-0.0558175	0		-0.0392875
YBR117C	0	0		-0.217465	0		-0.358382	0		-0.43861	0		0.1122	0		0.00151	0		0.033815	0		-0.21477	0		0.04719	0		-0.5188	0		-0.327679	0		-0.108452	0		-0.783586	0		-0.014885	0		-0.332087	0		-0.102373	0		0.241478
YBR118W	0	0		-0.529227	0		0.367063	0		-0.108497	0		0.44825	0		-0.686957	0		-0.249045	0		-0.0051775	0		-0.27871	0		0.11882	0		0.185062	0		-0.136992	0		0.05574	0		0.6989	0		-0.107155	0		-0.0079	0		1.07706
YBR120C	0	0		-0.140805	0		0.0493125	0		-0.047275	0		0.179275	0		-0.168073	0		0.004165	0		-0.0618675	0		0.0734425	0		-0.02069	0		0.0794375	0		-0.20172	0		0.185725	0		-0.02416	0		-0.04823	0		-0.195335	0		-0.052295
YBR121C	0	0		0.118623	0		0.650818	0		-0.180583	0	0.095	0.602956	0		-0.100973	0		-0.0074	0		-0.135595	0		-0.0968225	0		-0.49469	0		0.232157	0		-0.332085	0		-0.933931	0		-0.00107125	0		-0.915168	0		-0.0531625	0		0.681272
YBR122C	0	0		0.115307	0		-0.152595	0		-0.06293	0		-0.185427	0		-0.288116	0		-0.127122	0		0.09932	0		-0.0815825	0		-0.0664488	0		-0.03315	0		-0.0295588	0		-0.225476	0		-0.26745	0		-0.129592	0		-0.00091125	0		0.274429
YBR123C	0	0		-0.0994925	0		-0.23956	0		-0.525358	0		0.2334	0		-0.0312125	0	-0.16	1.54455	0		0.379535	0		0.358343	0		0.033535	0		0.101021	0		-0.149042	0		0.490216	0		-0.323572	0		-0.353855	0		0.821793	0		-1.39718
YBR124W	0	0		-0.249697	0		0.192816	0		-0.176358	0		0.032295	0		0.0171362	0		-0.260845	0		0.0338463	0		-0.0090675	0		0.02103	0		0.212315	0		-0.24831	0		-0.0314925	0		-0.0067625	0		-0.00482875	0		-0.235321	0		-0.373132
YBR125C	0	0		-0.582753	0		0.412948	0		0.098055	0		0.1773	0		-0.142292	0		0.172555	0		0.327005	0		0.41262	0		0.32307	0		-0.05695	0		0.12524	0		0.117114	0		-0.428953	0		-0.52718	0		0.0476	0		0.067165
YBR126C	0	0		-0.111821	0		-0.275747	0		0.407475	0		0.500193	0		0.342577	0		0.352545	0		0.844695	0		-0.0103313	0		-0.259815	0		-0.001695	0		0.464074	0		-0.202639	0		0.223332	0		-0.387284	0		0.18471	0		-0.017235
YBR127C	0	0		-0.477187	0		-0.0770675	0		-0.0332163	0		-0.01058	0		-0.301208	0		0.113871	0		0.117389	0		-0.400018	0		0.850572	0		0.155729	0		-0.206755	0		0.2836	0		0.205072	0		-0.80637	0		-0.198446	0		0.00342625
YBR128C	0	0		-0.504124	0		1.20649	0		-0.213033	0		0.10518	0		0.310016	0		-0.918388	0		-0.22385	0		-0.580623	0		0.023645	0		0.123732	0	-0.08	1.82073	0		-0.393186	0		-0.554396	0		0.759276	0		-0.943825	0		-0.059175
YBR129C	0	0		0.234487	0		0.14406	0		-0.0169287	0		-0.0811225	0		-0.193669	0		0.241745	0		-0.0641125	0		-0.111146	0		-0.233508	0		0.246138	0		-0.039385	0		0.170185	0		-0.283755	0		0.117947	0		-0.02018	0		-0.574675
YBR130C	0	0		-0.158853	0		-0.08899	0		0.338207	0		-0.158	0		0.005645	0		-0.22831	0		-0.0790425	0		0.345175	0		0.286065	0		-0.177173	0		-0.881655	0		0.126262	0		0.03546	0		0.31792	0		-0.13218	0		1.17097
YBR131W	0	0		-0.289818	0		0.28105	0		-0.127183	0		0.338687	0		0.147273	0		-0.496453	0		-0.295847	0		0.11723	0		0.09622	0		0.488574	0		0.183805	0		0.128766	0		0.0450825	0		0.236528	0		0.147525	0		0.25161
YBR132C	0	0		-0.557298	0		-1.95582	0		0.039295	0		-0.334288	0		0.162125	0		-0.765339	0		-0.38254	0		0.306681	0		0.09113	0		0	0		-0.0296362	0		0	0		-0.701719	0		1.36184	0		0.0279737	0		-0.360932
YBR133C	0	0		-0.355108	0		-0.67705	0		-0.465008	0		-0.207767	0		-0.549022	0		-0.161692	0		-0.543576	0		-0.149665	0		-0.270581	0		-0.517672	0		-0.115172	0		0.113806	0		-0.07555	0		-0.413253	0		-0.341124	0		-0.680411
YBR134W	0	0		-0.11031	0		0.207525	0		0.070775	0		0.20763	0		-0.0799675	0		0.081315	0		-0.03343	0		-0.188087	0		0.02904	0		0.0509838	0		-0.502755	0		0.0264525	0		-0.080655	0		0.050605	0		0.30754	0		-0.149995
YBR138C	0	0		-0.118002	0		-0.411782	0		0.241315	0		-0.062985	0		-0.182462	0		-0.114138	0		0.198065	0		0.0772475	0		0.039615	0		0.139496	0		-0.029475	0		0.317075	0		-0.0509488	0		-0.628629	0		0.10217	0		-0.256615
YBR139W	0	0		0.180835	0		0.618615	0		0.471935	0		-0.134008	0		0.19138	0		0.180377	0		0.0432275	0		-0.347375	0		0.113545	0		0.231409	0		0.083395	0		-0.124084	0		0.463392	0		-0.991143	0		-0.136983	0		-0.05219
YBR141C	0	0		0.546608	0		-0.132145	0		-0.269477	0		0.108067	0		-0.163298	0		-0.102445	0		0.22099	0		-0.32825	0		-0.03818	0		0.698974	0		0.077065	0		0.544338	0		0.247915	0		0.067465	0		-0.0964975	0		-0.50225
YBR144C	0	0		0.144756	0		0.075805	0		-0.046175	0		0.0926775	0		-0.417476	0		-0.527197	0		0.163164	0		-0.213795	0		-0.251777	0		0.0395887	0		-0.249749	0		0.28336	0		-0.44647	0		-0.247383	0		-0.0256825	0		0.165837
YBR145W	0	0		0.150493	0		0.144611	0		0.64154	0		0.00521	0		0.199662	0		0.18852	0		-0.192947	0		-0.02389	0		-0.225153	0		-0.0423362	0		0.240058	0		0.0140687	0		-0.0686688	0		0.144619	0		-0.406143	0		0.450043
YBR146W	0	0		-0.0779563	0		0.588368	0		0.51296	0	0.12	0.710144	0	-0.015	1.8763	0		-0.112399	0		-0.908613	0	-0.15	1.92968	0		0.830521	0		-0.466719	0		-0.410794	0		-0.257065	0		-0.159674	0		0.454256	0		-0.91528	0		-0.227563
YBR147W	0	0		0.0682787	0		0.929928	0		0.120947	0		-0.0543737	0		-0.113316	0		0.0324975	0		-0.04384	0		0.0115087	0		0.231173	0		0.0687625	0		0.438215	0		-0.136235	0		0.173765	0		0.302007	0		-0.267748	0		0.021045
YBR148W	0	0		0.277275	0		-0.40265	0		0.03454	0		0.109855	0		0.20345	0		0.088725	0		-0.390975	0		-0.27021	0		-0.136635	0		-0.195128	0		0.335705	0		-0.253176	0		-0.150585	0		0.31807	0		-0.234895	0		-0.514848
YBR149W	0	0		-0.1375	0		-0.300602	0		-0.560495	0		-0.222434	0		-0.151333	0		0.34581	0		0.38042	0		0.31152	0		0.390172	0		-0.07415	0		-0.512615	0		-0.175025	0		0.63162	0		-0.567948	0		-0.694355	0		-0.54094
YBR150C	0	0		-0.258326	0		-0.22704	0		0.315648	0		-0.405754	0	0.005	1.83892	0		-0.0233038	0		-0.281975	0		0.15583	0		-0.033875	0		0.123791	0		0.62762	0		0.0094175	0		-0.0881425	0		-0.384891	0		0.0336188	0		0.493957
YBR151W	0	0		-0.09901	0		-0.0980925	0		-0.20684	0		-0.081965	0		0.144182	0		-0.131708	0		0.178165	0		-0.70805	0		-0.316657	0		-0.328825	0		-0.21167	0		-0.40929	0		0.32841	0		-0.183475	0		0.05734	0		-0.0569687
YBR152W	0	0		0.0798163	0		0.480636	0		0.14323	0		0.032085	0		0.235595	0		-0.198401	0		-0.121035	0		-0.0152062	0		-0.15518	0		-0.3158	0		0.462674	0		-0.295152	0		-0.175785	0		0.447561	0		-0.0937425	0		0.235184
YBR153W	0	0		0.142648	0		-0.395087	0		-0.0045625	0		0.0790775	0		0.290328	0		0.30153	0		0.37382	0		0.613688	0		0.014095	0		-0.0352775	0		0.234542	0		-0.202235	0		-0.197807	0		-0.131617	0		0.037415	0		-0.0088325
YBR155W	0	0		0.165781	0		0.480853	0		-0.0794575	0		0.169675	0		0.470716	0		0.0977025	0		0.100161	0		-0.13484	0		0.135271	0		0.0597	0		0.190532	0		-0.13515	0		-0.0140363	0		0.469404	0		0.0901388	0		-0.181196
YBR156C	0	0		-0.0330375	0		0.983115	0		0.03075	0		0.576381	0		0.04415	0		-0.105115	0		-0.0073425	0		0.368383	0		-0.36214	0		0.289683	0		-0.312532	0		-0.150001	0		0.144297	0		-0.064725	0		0.121883	0		0.23006
YBR157C	0	0		0.65109	0		0.367453	0		-0.40105	0		0.126475	0		-0.677362	0		-0.163085	0		0.262035	0		-0.45343	0		0.15157	0		-0.250505	0		0.301032	0		-0.069175	0		0.281911	0		-0.056085	0		-0.11326	0		-0.494651
YBR158W	0	0		0.240063	0		-0.0182775	0		0.01076	0		-0.280643	0		0.308909	0		-0.0968013	0		-0.061025	0		-0.09209	0		0.133336	0		-0.108262	0		-0.0562275	0		0.09113	0		0.040505	0		0.168738	0		-0.0813138	0		0.384458
YBR159W	0	0		1.0113	0		-0.261454	0		-0.436539	0		0.045345	0		0.161071	0		-0.86076	0		0.501211	0		-0.34257	0		0.123626	0		0.337413	0		-0.524801	0		-0.84795	0		0.132271	0		-0.028965	0		0.0761837	0		-0.321522
YBR161W	0	0		-0.0597775	0		0.0714075	0		-0.145394	0		-0.0122075	0		-0.624408	0		0.0115312	0		0.0335263	0		0.098775	0		0.152281	0		0.200985	0		-0.41333	0		0.306198	0		0.004165	0		0.223924	0		-0.16031	0		-0.610426
YBR162C	0	0		-0.123391	0		0.0854325	0		-0.281254	0		0.19397	0		0.0436112	0		-0.140054	0		-0.405998	0		-0.11568	0		-0.0737488	0		0.15573	0		0.22746	0		-0.333936	0		-0.713504	0		0.0624475	0		0.20521	0		-1.11708
YBR162W-A	0	0		-0.690284	0		0.133497	0		0.203373	0		0.0742913	0		-0.87477	0		0.321987	0		-0.079555	0		0.054705	0		-0.130587	0		0.349829	0		-0.101273	0		0.0643225	0		-0.0949925	0		0.489428	0		0.180487	0		0.120129
YBR163W	0	0		0.0392525	0		0.279537	0		-0.141525	0		-0.029105	0		-0.0345375	0		0.01385	0		-0.0863375	0		-0.1751	0		-0.0013	0		-0.0511625	0		0.0403825	0		-0.204449	0		0.448238	0		0.0122225	0		-0.0771	0		-0.78542
YBR164C	0	0		-0.516437	0		-0.800825	0		-0.35257	0		-0.07887	0		-0.499543	0		-0.55812	0		-0.283175	0		-0.172735	0		-0.479797	0		-0.834585	0		-0.471388	0		1.02169	0		0.349857	0		0.2692	0		0.531423	0		-0.0137475
YBR165W	0	0		0.287821	0		1.20369	0		0.148943	0		-0.352444	0		0.081695	0		0.0896388	0		-0.410226	0		0.04515	0		0.004695	0		-0.12005	0		0.07904	0		0.00125625	0		-0.174785	0		0.489221	0		0.382312	0		0.0884738
YBR166C	0	0		1.26877	0		0.535181	0		-0.0102625	0		-0.642168	0		0.533473	0		-0.249651	0		-0.03124	0		0.173125	0		0.0866113	0		0.0181588	0		0.337155	0		0.414454	0		-0.671566	0		0.11532	0		-0.308326	0		0.811395
YBR167C	0	0		0.316225	0		-0.749349	0		0.354652	0		0.441956	0		0.370535	0		0.157215	0		0.918334	0		0.0920437	0		0.109391	0		0.1272	0		-0.242689	0		-0.52619	0		0.199694	0		0.701671	0		0.0915912	0		0.39388
YBR169C	0	0		0.244127	0		0.35466	0		0.034965	0		0.102554	0		0.0966775	0		0.159425	0		0.0811475	0		-0.0439375	0		0.205419	0		-0.0150087	0		-0.377217	0		-0.6223	0		-0.001965	0		0.081505	0		-0.05475	0		1.16932
YBR170C	0	0		-0.853695	0		0.279888	0		0.2601	0		-0.0758675	0		0.734333	0		-1.01026	0		-0.190108	0		-0.26712	0		0.324055	0		0.4903	0		0.0578225	0		0.320047	0		-0.0873225	0		-0.135375	0		-0.0695925	0		0.563465
YBR171W	0	0		-0.218986	0		-0.454384	0		-0.105569	0		-0.651802	0		-0.0253337	0		0.210384	0		0.154243	0		0.3613	0	0.055	1.98708	0		0	0		-0.2391	0		-0.0592188	0		0.086525	0		-0.0268525	0		-0.442561	0		-0.13649
YBR173C	0	0		0.0181125	0		0.59115	0		0.159708	0		0.396867	0		0.0345263	0		-0.152469	0		-0.110007	0		0.16854	0		-7.75e-05	0		0.0756	0		-0.2031	0		0.113905	0		0.130128	0		0.101926	0		-0.0408037	0		0.0409625
YBR174C	0	0		-0.18425	0		0.278869	0		-0.0856475	0		-0.0975975	0		-0.372876	0		-1.81149	0		0.32697	0		-0.453919	0		-0.307011	0		-0.0188537	0		0.17097	0		0.27742	0		-0.886855	0		0.474073	0		0.262377	0		0.0816787
YBR175W	0	0		-0.0752875	0		0.0410925	0		0.503082	0		-0.002935	0		0.041695	0	-0.025	1.40906	0		1.09389	0		0.99829	0		0.381695	0		0.320465	0		-0.243755	0		-0.028885	0		0.708785	0		0.36375	0		1.05514	0		0.83484
YBR176W	0	0		-0.31367	0		-0.411137	0		0.162678	0		-0.186456	0		0.162052	0		-0.118157	0		-0.375356	0		-0.213411	0		0.0894487	0		-0.29798	0		-0.486476	0		-0.180751	0		-0.309014	0		0.425146	0		-0.151688	0		0.0398037
YBR177C	0	0		0.275266	0		0.232384	0		0.142742	0		-0.405832	0		-0.317568	0		0.428234	0		-0.174115	0		-0.346353	0		0.0263962	0		-0.0702712	0		-0.43315	0		0.274194	0		-0.403869	0		1.49536	0		0.145279	0		0.63349
YBR178W	0	0		-0.1286	0		0.510297	0		-0.0468725	0		-0.001095	0		-0.273942	0		0.139265	0		0.025335	0		-0.132027	0		-0.0817725	0		-0.481888	0		-0.255356	0		-0.212725	0		-0.018425	0		-0.025445	0		0.098995	0		-0.31387
YBR181C	0	0		-0.253947	0		0.400101	0		-0.14371	0		0.18631	0		-0.458137	0		-0.156756	0		0.00488625	0		0.344873	0		-0.165217	0		0.0496375	0		0.377412	0		0.223431	0		-0.154999	0		-0.0320575	0		-0.210627	0		-0.560458
YBR182C	0	0		0.195806	0		-0.0315875	0		-0.301438	0		-0.684895	0		-0.152487	0		-0.0968138	0		-0.473779	0		0.0477137	0		-0.225874	0		-0.0407238	0		0.256157	0		-0.198016	0		-0.144441	0		0.00163375	0		0.211355	0		0.371205
YBR183W	0	0		-0.526532	0		0.161119	0		0.0581788	0		-0.17459	0		-0.265476	0		0.208398	0		-0.338726	0		-0.181647	0		-0.0597787	0		-0.085635	0		-0.632271	0		0.50985	0		0.0336212	0		0.0126775	0		-0.129884	0		0.500225
YBR184W	0	0		0.2209	0		-0.145595	0		0.49535	0		0.0663425	0		0.665538	0		0.163103	0		-0.252995	0		-0.158188	0		-0.0736525	0		-0.216023	0		0.156085	0		-0.0591025	0		0.234415	0		-0.594398	0		-0.382845	0		0.59077
YBR185C	0	0		-0.292102	0		-0.0760813	0		-0.0619012	0		0.108551	0		-0.00855	0		0.0431975	0		-0.177851	0		-0.109814	0		-0.456941	0		0.0483775	0		-0.695375	0		0.056845	0		-0.454993	0		0.787136	0		0.198607	0		-0.0690175
YBR186W	0	0		0.232187	0		0.251229	0		-0.20242	0		-0.0386387	0		-0.728912	0		-0.0075225	0		0.00011125	0		0.134101	0		-0.1733	0		-0.336747	0		-0.253109	0		0.228999	0		0.00133	0		0.195069	0		-0.128424	0		-0.0938625
YBR187W	0	0		-0.650235	0		-0.33544	0		0.147008	0		-0.04538	0		0.08276	0		0.01674	0		0.1529	0		-0.13423	0		-0.13693	0		0.113342	0		0.136112	0		-0.689762	0		0.01139	0		0.276253	0		-0.160073	0		0.186193
YBR188C	0	0		-0.288725	0		0.556268	0		-0.412733	0		0.531205	0		0.12162	0		-0.04433	0		0.346795	0		0.47505	0		0.847275	0		-0.368736	0		-0.0180575	0		0.584403	0		-0.47426	0		0.12297	0		0.20539	0		-0.415463
YBR190W	0	0		-0.31711	0		0.556734	0		0.0673975	0		0.0483675	0		-0.124496	0		-0.0860863	0		-0.0437325	0		-0.114721	0		-0.0756187	0		-0.14265	0		-0.158735	0		0.428261	0		0.0567537	0		0.154309	0		-0.05553	0		-0.664646
YBR193C	0	0		-0.356027	0		0.0560175	0		-0.022355	0		-0.150136	0		-0.0035825	0		-0.169038	0		-0.340245	0		0.20875	0		0.260035	0		0.007975	0		-0.375893	0		0.0229638	0		-0.0941175	0		0.414379	0		0.175833	0		-0.076125
YBR194W	0	0		-0.353857	0		0.614193	0		-0.07513	0		-0.112325	0		0.02992	0		0.13416	0		-0.01669	0		0.200377	0		-0.068035	0		-0.0861263	0		0.176615	0		-0.0528825	0		0.12778	0		-0.0431725	0		-0.112595	0		0.00783
YBR195C	0	0		-0.79263	0		-0.395778	0		0.154035	0		-0.306758	0		-0.0363075	0		-0.442713	0		-0.109033	0		-0.102572	0		0.184737	0		-0.568235	0		-0.405828	0		-0.286555	0		0.439685	0		0	0		-0.0545525	0		0.428605
YBR196C	0	0		-0.298312	0		-0.37199	0		0.425297	0		0.06931	0		-0.211423	0		0.054245	0		-0.39379	0		-0.158002	0		-0.215495	0		0.233673	0		0.195823	0		-0.495155	0		0.0036325	0		-1.26013	0		-0.687388	0		0.884245
YBR197C	0	0		0.11398	0		-0.344162	0		0.0301275	0		-0.060455	0		0.379	0		0.124777	0		-0.0821625	0		-0.137725	0		-0.202418	0		0.0306725	0		0.02702	0		0.496349	0		0.419947	0		-0.122015	0		-0.100703	0		0.134595
YBR199W	0	0		0.349975	0		-0.85103	0		-0.01341	0		0.09247	0		0.388285	0		-0.46826	0		0.13808	0		-0.416237	0		-0.314995	0		0.497185	0	0.06	3.35965	0		-0.0899025	0		-0.193202	0		-0.50844	0		-0.088245	0		0.098405
YBR201W	0	0		-0.127812	0		-0.075565	0		-0.0648462	0		0.160841	0		-0.0619	0		-0.12047	0		-0.131075	0		0.248555	0		-0.0324163	0		0.24436	0		-0.23071	0		0.09103	0		-0.169022	0		0.27797	0		-0.158887	0		0.209194
YBR202W	0	0		-0.02889	0		0.552915	0		-0.0850225	0		-0.949824	0		-0.0046775	0		-0.558399	0		-0.224685	0		-0.82976	0		0.210948	0		0.0649212	0		-0.263823	0		-1.19261	0		0.633687	0		0.157639	0		0.0746725	0		-0.258261
YBR203W	0	0		-0.0881075	0		-0.0646375	0		-0.332087	0		0.0050125	0		-0.410549	0		-0.0277088	0		-0.241822	0		-0.1474	0		-0.18902	0		-0.259945	0		0.217264	0		-0.06429	0		-0.191922	0		0.629258	0		0.152356	0		-1.50629
YBR204C	0	0		0.057925	0		0.40523	0		0.0920175	0		-0.21368	0		-0.064215	0		-0.272068	0		-0.863502	0		-0.170258	0		-0.170785	0		0.11309	0		-0.08861	0		0.32604	0		-0.56468	0		0.385748	0		-0.0907475	0		-0.475535
YBR205W	0	0		-0.13557	0		0.0843	0		0.276645	0		-0.091155	0		-0.07125	0		0.0836925	0		-0.547625	0		0.0085125	0		-0.288115	0		-0.23298	0		-0.08057	0		-0.05545	0		-0.0453675	0		0.0481	0		0.31481	0		-0.05932
YBR207W	0	0		0.790076	0		-0.130751	0		0.073065	0		-0.04928	0		-0.228606	0		-0.357818	0		-0.489114	0		-0.126633	0		-0.30597	0		-0.416255	0		-0.205786	0		-0.238462	0		-0.45572	0		0.457327	0		-0.193257	0		-0.180675
YBR208C	0	0		-0.656672	0		0.169355	0		-0.436727	0		0.212425	0		-0.142568	0		-0.03259	0		0.148575	0		0.148723	0		-0.17597	0		-0.201125	0		-0.109545	0		-0.13207	0		0.08148	0		0.33087	0		0.0375425	0		-0.468222
YBR209W	0	0		-0.0145212	0		0.503047	0		0.0829775	0		0.160543	0		-0.123186	0		0.00016	0		-0.10237	0		0.351722	0		0.0283475	0		0.191678	0		0.284888	0		-0.490695	0		-0.212635	0		0.170665	0		0.0739125	0		0.0285138
YBR210W	0	0		-0.270012	0		0.540637	0		-0.0513925	0		0.173762	0		-0.0970375	0		-0.342568	0		-0.034295	0		0.139118	0		-0.183042	0		0.048275	0		0.371125	0		-0.175423	0		-0.561805	0		-0.472115	0		-0.156275	0		-0.355985
YBR211C	0	0		-0.731387	0		-0.531775	0		-0.414969	0	-0.015	0.885755	0		-0.478371	0		-0.162798	0		0.291662	0		1.2421	0		-0.4036	0		0.0938625	0		0.96741	0		-0.563752	0		0.144368	0		-1.51477	0		0.0434425	0		0.136245
YBR212W	0	0		0.128692	0		0.974595	0		-0.174515	0		0.514395	0		-0.388842	0		0.5069	0		0.06086	0		-0.301625	0		0.283867	0		0.30741	0		-0.01562	0		-0.175987	0		0.0428212	0		-0.270848	0		-0.125532	0		-0.020075
YBR213W	0	0		0.287942	0		-0.676813	0		-0.04083	0		0.16357	0		-0.292992	0		-0.297615	0		-0.232064	0		0.030835	0		-0.0458425	0		-0.184447	0		0.25913	0		-0.173246	0		0.0736075	0		-0.029315	0		0.014825	0		-0.330761
YBR214W	0	0		-0.062195	0		-0.38073	0		-0.327705	0		-0.0648475	0		-0.57886	0		-0.336363	0		-0.568412	0		-0.467	0		-0.111465	0		-0.0930462	0		-0.41758	0		0.0305312	0		-0.244477	0		-0.429447	0		-0.967117	0		-0.08932
YBR215W	0	0		1.27042	0		-0.65723	0		-0.151597	0		0.359913	0		0.380877	0		0.07111	0		0.058225	0		0.373117	0		0.269103	0		0.230329	0		0.0697775	0		0.701816	0		0.0268175	0		1.46833	0		0.47363	0		-0.733977
YBR216C	0	0		0.42833	0		-0.065115	0		-0.288445	0		0.116208	0		0.246853	0		0.166128	0		0.190145	0		-0.221727	0		-0.029235	0		-0.0972925	0		0.119425	0		0.506265	0		0.061615	0		0.265817	0		-0.22957	0		-0.454058
YBR217W	0	0		-0.123332	0		0.157695	0		0.296615	0		-0.311686	0		0.418577	0		-0.375965	0		-0.0837225	0		-0.219427	0		-0.123855	0		-0.035195	0		-0.316195	0		-0.112013	0		-0.412484	0		0.284815	0		0.261788	0		0.174152
YBR218C	0	0		-0.0268763	0		0.243479	0		0.531941	0		-0.242155	0		-0.00333625	0		-0.058375	0		-0.458474	0		0.153191	0		0.123025	0		-0.011705	0		-0.0298013	0		0.204352	0		-0.0154687	0		1.80449	0		-0.403096	0		0.14084
YBR219C	0	0		-0.04363	0		-1.04997	0		0.0147163	0		0.301791	0		0.21633	0		0.0372212	0		0.313036	0		-0.196835	0		0.05706	0		-0.198712	0		0.782371	0		0.07065	0		0.327706	0		0.206577	0		0.596588	0		-0.541735
YBR220C	0	0		-0.199653	0		-0.28622	0		-0.598838	0		0.0217325	0		-0.27777	0		-0.177882	0		-0.03866	0		-0.325	0		-0.11247	0		0.150725	0		0.455653	0		0.023945	0		0.2872	0		-0.06212	0		-0.292785	0		-0.565978
YBR221C	0	0		0.25407	0		0.2294	0		-0.2742	0		0.340197	0		-0.513607	0		0.410935	0		0.022525	0		0.567078	0		0.05936	0		-0.351934	0		0.0155175	0		-0.426176	0		-0.543937	0		-0.30279	0		-0.701168	0		-0.0881025
YBR223C	0	0		0.00459375	0		-0.307224	0		0.279122	0		-0.11475	0		0.204129	0		0.0312887	0		-0.0553413	0		0.0429975	0		0.0207937	0		0.280517	0		-0.0103125	0		-0.0909212	0		-0.198734	0		-0.42862	0		-0.146014	0		0.108635
YBR224W	0	0		-0.098205	0		0.10854	0		0.878483	0		-0.370737	0		1.04202	0		-0.0618	0		-0.0461525	0		0.263522	0		-0.264735	0		-0.429237	0		0.63658	0		-0.10143	0		-0.250947	0		0.115477	0		0.134713	0		0.61908
YBR225W	0	0		-0.0623237	0		0.513827	0		-0.070335	0		-0.046875	0		0.346429	0		-0.026255	0		0.452775	0		0.0122262	0		-0.128887	0		-0.02872	0		0.102682	0		-0.126254	0		-0.230102	0		-0.101886	0		0.379119	0		-0.678364
YBR226C	0	0		-0.331558	0		-0.0657825	0		0.301488	0		0.0664475	0		1.12262	0		0.506018	0		0.173868	0		0.380308	0		0.02002	0		0.209919	0		0.064545	0		0.15498	0		-0.170525	0		0.309688	0		-0.528373	0		1.43064
YBR227C	0	0		0.255292	0		-0.217755	0		0.071665	0		-0.0165375	0		0.155164	0		-0.062395	0		-0.232437	0		-0.312022	0		-0.48327	0		-0.09654	0		-0.0889925	0		-0.05743	0		-0.14705	0		0.128	0		-0.028675	0		-0.097955
YBR228W	0	0		-0.29702	0		-0.451197	0		-0.05257	0		0.139181	0		-0.31782	0		-0.000775	0		-0.00030875	0		0.356359	0		-0.269246	0		0.05051	0		-0.359996	0		0.150114	0		0.255131	0		-0.142874	0		0.393693	0		0.263549
YBR229C	0	0		-0.0149462	0		-0.409228	0		0.0388338	0		0.0656137	0		-0.142575	0		0.360684	0		0.031895	0		0.197615	0		0.156171	0		0.351866	0		0.434261	0		0.199186	0		-0.151993	0		-0.561499	0		0.167275	0		0.770243
YBR230C	0	0		-0.016565	0		0.05335	0		-0.0640638	0		-0.27676	0		-0.267779	0		-0.129727	0		-0.0876362	0		-0.389398	0		-0.134596	0		-0.105841	0		-0.0257825	0		-0.0546625	0		-0.12284	0		-0.0862925	0		0.18582	0		-0.190715
YBR231C	0	0		0.144699	0		-0.286071	0		-0.139181	0		0.386335	0		-0.100924	0		-0.62929	0		-0.154847	0		-0.00103625	0		1.31511	0		0.333269	0		0.788821	0		-0.102163	0		-0.73237	0		0.851043	0		0.0675088	0		0.289212
YBR232C	0	0		-0.179054	0		-0.24225	0		0.217981	0		0.108905	0		0.112255	0		-0.0375038	0		-0.133786	0		0.266716	0		-0.116789	0		-0.40514	0		-0.0985575	0		-0.312397	0		-0.125639	0		0.226593	0		0.037985	0		0.416519
YBR233W	0	0		0.235398	0		-0.0656	0		0.949045	0		-0.104355	0		0.458718	0		-0.175965	0		-0.0285775	0		0.370945	0		0.229788	0		0.171692	0		0.347842	0		-0.248833	0		0.171687	0		-0.28278	0		0.006205	0		-0.079
YBR234C	0	0		0.814995	0		0.135475	0		0.346021	0		0.122487	0		-0.717542	0		0.0225263	0		0.281059	0		-0.402722	0		-0.111006	0		-0.056115	0	0.065	1.23996	0		-0.143517	0		-0.336197	0		0.463774	0		0.5996	0		-0.204371
YBR235W	0	0		0.297105	0		-0.0302537	0		-0.308908	0		0.16447	0		-0.211965	0		0.278807	0		0.0582537	0		-0.0765975	0		-0.228213	0		-0.218085	0		0.923415	0		-0.45514	0		0.19191	0		-0.0341962	0		0.241663	0		-0.215951
YBR238C	0	0		0.162027	0		-0.02546	0		0.223085	0		-0.371089	0		-0.0156925	0		0.44316	0		0.122717	0		0.520748	0		0.0519138	0		0.135824	0		-0.207913	0		0.370252	0		0.073685	0		-0.071225	0		0.00858	0	-0.01	1.96044
YBR239C	0	0		0.295878	0		-0.39742	0		-0.359886	0		-0.061335	0		1.34091	0		0.148565	0		0.289668	0		0.0163325	0		-0.090135	0		-0.0719725	0		-0.0396875	0		0.164282	0		0.0957525	0		0.0925675	0		0.110311	0		0.334795
YBR240C	0	0		0.0319663	0		0.144201	0		0.14875	0		-0.411555	0		-0.0241025	0		0.532326	0		0.223895	0		-0.454412	0		-0.0615812	0		-0.144304	0		0.0398875	0		0.316019	0		-0.435704	0		-0.255605	0		-0.127524	0		0.148125
YBR241C	0	0		0.54686	0		0.010535	0		0.27265	0		0.02013	0		-0.040965	0		0.0290975	0		-0.195392	0		0.66325	0		0.370285	0		-0.108375	0		-0.049465	0		-0.12268	0		-0.299145	0		-0.195552	0		0.231167	0		-0.0448775
YBR242W	0	0		-0.15624	0		0.251767	0		-0.315837	0		-0.229463	0		0.22234	0		-0.0773325	0		-0.32266	0		-0.25997	0		-0.33408	0		-0.044995	0		-0.0971775	0		-0.01576	0		-0.306742	0		0.0467475	0		0.02145	0		0.111465
YBR243C	0	0		-0.472822	0		-0.258493	0		-0.185405	0		-1.97465	0		0.150877	0		-0.133348	0		-0.273745	0		-0.212015	0		0.446582	0		-1.81198	0		-0.0715163	0		0	0		0.00125875	0		0.18535	0		-0.09334	0		-0.308954
YBR244W	0	0		0.217952	0		0.439462	0		-0.704536	0		0.0811525	0		-0.195909	0		0.277635	0		0.223051	0		0.0499375	0		-0.0549762	0		-0.0317262	0		0.08638	0		-0.268235	0		0.359385	0		-0.0556625	0		-0.244267	0		-0.294668
YBR245C	0	0		-0.149407	0		-0.44751	0		-0.23182	0		-0.0461825	0		-0.203746	0		-0.19405	0		-0.183231	0		-0.533574	0		0.408374	0		0.0314238	0		0.810299	0		-0.185835	0		-0.216292	0		-0.100229	0		-0.036915	0		-0.0375038
YBR246W	0	0		-0.052795	0		-0.325915	0		-0.195819	0		0.01185	0		-0.300223	0		0.10312	0		-0.174393	0		0.219049	0		-0.145704	0		0.30403	0		0.278975	0		-0.266919	0		-0.44778	0		0.019715	0		0.026145	0		0.408685
YBR247C	0	0		0.078695	0		0.6961	0		-0.004225	0		0	0		0.253617	0		0.22621	0		0.235723	0		-0.290428	0		0.01389	0		0	0		0.288295	0		0	0		0.313405	0		0.47574	0		-0.105853	0		-0.226713
YBR248C	0	0		-0.625685	0		0.106095	0		-0.0112925	0		-0.0180925	0		0.467565	0		0.132679	0		0.179232	0		-0.108533	0		-0.037185	0		0.0255425	0		-0.09248	0		-0.026625	0		0.02758	0		0.299862	0		-0.858215	0		-0.0867875
YBR249C	0	0		-0.12376	0		-0.0279313	0		-0.659798	0		0.01579	0		-0.555492	0		0.272703	0		0.2011	0		0.593695	0		0.148943	0		0.0602538	0		-0.0687475	0		0.106709	0		0.110884	0		-0.659616	0		-0.666528	0		0.225073
YBR250W	0	0		-0.0434325	0		-0.00528	0		-0.06746	0		-0.136534	0		-0.309893	0		-0.129403	0		-0.101746	0		0.327047	0		0.213984	0		0.0812588	0		-0.441826	0		0.716266	0		-0.00123375	0		-0.019515	0		-0.104195	0		0.483032
YBR251W	0	0		0.130862	0		0.232211	0		-0.0289613	0		-0.0019325	0		-0.118775	0		-0.03126	0		0.062055	0		-0.054495	0		-0.0528838	0		-0.0261713	0		-0.405109	0		0.122885	0		-0.223416	0		-0.01561	0		0.499001	0		-0.451163
YBR255W	0	0		0.036225	0		0.230573	0		0.096525	0		-0.0465612	0		0.143115	0		-0.38483	0		0.202348	0		0.384495	0		-0.251518	0		-0.18516	0		-0.243278	0		0.721565	0		0.142017	0		0.44166	0		-0.001285	0		-0.161458
YBR256C	0	0		0.0159475	0		0.089545	0		-0.185575	0		0.11286	0		-0.09336	0		0.298357	0		-0.004645	0		-0.315802	0		0.006845	0		-0.013225	0		0.137	0		0.084955	0		0.114895	0		0.167506	0		-0.20299	0		-0.298357
YBR258C	0	0		-0.261437	0		0.250409	0		-0.917003	0	0.105	0.901725	0		-0.189167	0		0.254393	0		-0.273845	0		0.283903	0		0.194653	0		0.174113	0		0.385452	0		0.101477	0		-0.241888	0		-0.270726	0		0.225087	0		-0.415428
YBR259W	0	0		-0.170887	0		-0.114	0		-0.16217	0		0.029815	0		-0.100648	0		-0.03422	0		0.113625	0		-0.0870325	0		0.014465	0		-0.312242	0		-0.20905	0		0.5052	0		-0.00657	0		0.0605125	0		-0.06003	0		0.61164
YBR260C	0	0		0.541825	0		-0.807802	0		0.417133	0		-0.62949	0		0.012525	0		0.731023	0		0.792192	0		0.621738	0		0.02697	0		-0.048265	0		-0.273485	0		-0.174145	0	-0.08	0.89373	0		0.0511875	0		0.188922	0		0.415463
YBR261C	0	0		-0.251609	0		0.321056	0		-0.0354825	0		-0.0914525	0		0.026495	0		0.0702263	0		-0.290083	0		-0.0862325	0		0.112201	0		-0.186384	0		-0.141161	0		-0.282084	0		0.0218687	0		0.0450588	0		-0.0917475	0		0.163543
YBR262C	0	0		-0.0221338	0		-0.303101	0		-0.599302	0		0.260512	0		-1.07395	0		-0.108926	0		-0.0582512	0		0.136941	0		-0.0622912	0		-0.123067	0		-0.160164	0		0.00084375	0		0.122259	0		-0.210405	0		-0.154234	0		-0.938405
YBR263W	0	0		-0.117435	0		0.01425	0		0.0712075	0		-0.215202	0		-0.07803	0		0.0484775	0		-0.05915	0		-0.052635	0		-0.220455	0		0.2104	0		-0.265593	0		0.05312	0		-0.214815	0		-0.220372	0		0.199953	0		-0.348765
YBR264C	0	0		0.370444	0		0.0357838	0		-0.417052	0		-0.0738712	0		-0.462086	0		0.323715	0		-0.0924887	0		0.130147	0		-0.143901	0		0.104457	0		0.227841	0		0.398942	0		0.222335	0		-0.732795	0		-0.214825	0		-0.381663
YBR265W	0	0		0.702987	0		0.255909	0		-0.357771	0		-0.102554	0		-0.211	0		-0.380393	0		0.237984	0		-0.0889738	0		-0.307166	0		0.0132425	0		-0.28483	0		-0.00586	0		0.165692	0		0.322049	0		0.0848875	0		-0.219012
YBR267W	0	0		-1.38053	0		0.14649	0		-0.549913	0		0.09407	0		0.28574	0		-0.19253	0		0.29433	0		-0.183925	0		-0.151177	0		-0.23429	0		0.937365	0		-0.21075	0		0.511855	0		-0.312535	0		-0.547095	0		-0.250455
YBR268W	0	0		0.066815	0		0.682333	0		0.130133	0		-0.0509825	0		-0.124425	0		0.03919	0		-0.0075575	0		0.012775	0		-0.023115	0		-0.0894325	0		-0.300318	0		-0.8484	0		0.231683	0		-0.186879	0		-0.00224	0		0.52032
YBR269C	0	0		0.0778375	0		0.10865	0		0.0350275	0		0.229625	0		0.368617	0		-0.553872	0		0.042035	0		0.280263	0		0.225395	0		0.05644	0		0.361167	0		-0.807723	0		0.178455	0		-0.5506	0		-0.149122	0		-0.31995
YBR270C	0	0		0.0061575	0		0.234008	0		-0.514498	0		-0.0711125	0		-0.194768	0		-0.694131	0		-0.01819	0		0.173442	0		-0.27195	0		-0.0477425	0		-0.359793	0		0.224878	0		0.223697	0		0.00268	0		0.188135	0		-0.45261
YBR271W	0	0		0.22302	0		-0.368315	0		0.042575	0		0.50898	0		-0.592902	0		0.009245	0		-0.2237	0		0.07082	0		0.192565	0		0.12402	0		-0.409435	0		-0.0110738	0		0.114882	0		-0.19996	0		-0.447003	0		-1.06306
YBR273C	0	0		0.143711	0		-0.416978	0		-0.07462	0		-0.228008	0		-0.13221	0		-0.154765	0		-0.261041	0		-0.16738	0		0.0592475	0		0.252516	0		0.029845	0		0.233525	0		0.26849	0		-0.074	0		0.149045	0		0.0210925
YBR274W	0	0		-0.04547	0		-0.00669625	0		-0.168746	0		0.0215375	0		-0.516655	0		0.10357	0		-0.238978	0		-0.471473	0		-0.12473	0		0.0757325	0		-0.240926	0		0.17026	0		0.0193525	0		0.478775	0		-0.378596	0		0.115664
YBR275C	0	0		0.56172	0		-0.343467	0		-0.121843	0		0.194793	0		0.00228	0		-0.308038	0		-0.373	0		-0.08615	0		-0.701682	0		0.00342	0		-0.17208	0		0.0164	0		0.0094075	0		-0.284243	0		-0.0736025	0		0.471945
YBR276C	0	0		-0.345406	0		0.252546	0		-0.0108263	0		-0.22976	0		-0.064625	0		0.00647125	0		-0.174026	0		0.0379787	0		-0.379427	0		-0.155404	0		0.467589	0		0.218493	0		-0.297021	0		-0.607707	0		-0.0501325	0		0.138796
YBR277C	0	0		-0.165782	0		0.17738	0		-0.222983	0		-0.28028	0		-0.344753	0		2.78e-17	0		-0.152555	0		-0.149425	0		-0.164485	0		-0.00397	0		-0.379965	0		-0.09068	0		-0.111185	0		0.657397	0		0.015975	0		-0.563135
YBR278W	0	0		-0.021745	0		-0.219612	0		-0.092595	0		-0.25398	0		-0.00564625	0		-0.0116925	0		-0.04196	0		-0.241242	0		-0.157757	0		-0.267779	0		-0.411589	0		0.197589	0		-0.00192625	0		-0.335215	0		0.729862	0		-0.146449
YBR280C	0	0		0.294832	0		0.512763	0		-0.0687037	0	-0.02	0.833322	0		-0.638297	0		0.03875	0		-0.0545788	0		0.0257	0		-0.117047	0		-0.0283475	0		0.526643	0		-0.416175	0		-0.106635	0		-0.273565	0		0.139792	0		-0.117672
YBR281C	0	0		-0.074715	0		0.187225	0		0.110732	0		0.411606	0		0.110315	0		0.259761	0		-0.179515	0		-0.212065	0		-0.19251	0		-0.0738562	0		-0.36843	0		-0.319159	0		-0.13059	0		0.0649088	0		0.051535	0		0.0911638
YBR282W	0	0		0.252499	0		0.347967	0		-0.0416675	0		-0.155298	0		-0.226548	0		-0.217837	0		0.0201612	0		0.293227	0		-0.22176	0		-0.306964	0		0.172085	0		-0.272936	0		-0.0702075	0		0.465795	0		0.119318	0		0.613336
YBR283C	0	0		0.42296	0		-0.0731425	0		-0.48709	0		0.11569	0		-0.25731	0		0.59134	0		0.206132	0		0.0516325	0		0.069195	0		0.260738	0		0.0347	0		-0.0646675	0		0.707135	0		0.445987	0		-0.389707	0		-0.536805
YBR284W	0	0		-0.582353	0		0.858989	0		-0.768315	0		-2.1141	0		-0.73334	0		-0.691128	0		-0.066875	0		-1.12123	0		0.206029	0		-0.0278075	0		-0.724241	0		-0.145699	0	-0.14	0.830864	0		-0.115653	0		0.258947	0		-0.200222
YBR285W	0	0		-0.166221	0		-0.448317	0		-0.227217	0		-0.346158	0		-0.256327	0		-0.0193875	0		0.170971	0		-0.289457	0		0.044265	0		-0.0817463	0		0.267135	0		-0.0615313	0		0.0625725	0		-0.225345	0		-0.0129625	0		-0.167004
YBR286W	0	0		0.12524	0		0.31085	0		0.0435175	0		-0.145292	0		-0.179905	0		-0.05065	0		0.059185	0		0.03247	0		0.234565	0		0.0687225	0		-0.206	0		0.30649	0		-0.249248	0		-0.111147	0		0.0247825	0		0.562025
YBR287W	0	0		-0.38267	0		0.40021	0		-0.153965	0		0.0391	0		-0.11532	0		0.13172	0		-0.057385	0		-0.206767	0		-0.06484	0		0.112943	0		-0.130235	0		-0.067145	0		0.147563	0		-0.19054	0		-0.169425	0		-0.39278
YBR288C	0	0		0.0381662	0		-0.182881	0		0.495505	0		-0.0260562	0		0.200822	0		0.811508	0		0.531971	0		0.30367	0		0.347124	0		-0.156785	0		0.471315	0		0.848265	0		0.230667	0		0.129465	0		0.161115	0		0.280199
YBR289W	0	0		-0.0870675	0		-0.156365	0		-0.402676	0		-0.297659	0		-0.423478	0		-0.242841	0		0.0592175	0		-0.28869	0		-0.0850562	0		0.208954	0		-0.240386	0		-0.39165	0		-0.6386	0		-0.138329	0		-0.0001875	0		-0.57023
YBR290W	0	0		-0.0880163	0		-0.157699	0		0.0433775	0		0.187665	0		-0.155221	0		-0.19708	0		0.02381	0		-0.149083	0		-0.107273	0		0.23121	0		-0.116742	0		0.0459188	0		0.255111	0		-0.0541637	0		0.198533	0		0.607797
YBR291C	0	0		0.0482	0		0.565875	0		0.122525	0		0.05626	0		0.255128	0		-0.295575	0		0.03217	0		0.315343	0		-0.04826	0		1.01945	0		0.23087	0		0	0		0.06538	0		0.155972	0		0.13091	0		-0.908443
YBR292C	0	0		-0.214592	0		0.720035	0		0.29661	0		-0.219175	0		-0.084145	0		0.289765	0		-0.023225	0		0.219642	0		0.158743	0		-0.222646	0		-0.332185	0		-0.649443	0		0.023045	0		-0.117652	0		-0.121655	0		0.03734
YBR293W	0	0		-0.219658	0		-0.168882	0		0.0563975	0		0.04064	0		0.051255	0		0.02668	0		0.0283875	0		-0.06715	0		-0.010965	0		-0.01616	0		-0.40317	0		0.30768	0		0.00484	0		-0.168293	0		0.12225	0		0.0007175
YBR294W	0	0		-0.555922	0		-0.0581025	0		-0.117529	0		0	0		-0.170009	0		-0.452316	0		0.023445	0		-0.420503	0		-0.270249	0		0.00845	0		0.405209	0		-0.0978737	0		0.0409137	0		-0.083455	0		-0.161484	0		-0.408778
YBR295W	0	0		-0.672989	0		-0.185743	0		0.50868	0		-0.112278	0		0.05587	0		-0.456987	0		-0.17587	0		0.01914	0		-0.27171	0		0.15417	0		0.46488	0		-0.09066	0		0.285513	0		-0.0848975	0		-0.249485	0		-0.163905
YBR296C	0	0		0.126679	0		0.01321	0		-0.318125	0		0.11772	0		-0.654748	0		0.31431	0		0.143528	0		-0.0032575	0		-0.0833175	0		0.77086	0		0.321296	0		0.3758	0		0.101376	0		0.0264363	0		-0.745504	0		0.113084
YBR297W	0	0		0.0830325	0		0.146888	0		-0.16009	0		-0.192789	0		-0.0290125	0		-0.042275	0		0.000855	0		-0.0533875	0		-0.09118	0		-0.490667	0		-0.139802	0		-0.552779	0		0.028865	0		0.338465	0		-0.17363	0		-0.56063
YBR298C	0	0		0.357577	0		0.10577	0		-0.286591	0		-0.13858	0		0.0139025	0		-0.0533988	0		0.0294513	0		-0.351045	0		-0.245948	0		0.168091	0		0.1146	0		-0.221078	0		-0.095005	0		-0.073505	0		0.423534	0		-0.261564
YBR299W	0	0		-0.29752	0		0.1372	0		-0.01103	0		0.062475	0		-0.06293	0		-0.129465	0		-0.33181	0		-0.012735	0		0.062825	0		-0.204428	0		-0.219955	0		-0.249681	0		0.07655	0		-0.07749	0		0.021725	0		-0.235247
YBR300C	0	0		-0.16536	0		-0.097395	0		0.69161	0		-0.246558	0		-0.046895	0		-0.281413	0		-0.243863	0		0.0968325	0		-0.456915	0		-0.090705	0		1.01713	0		0.496115	0		0.0904325	0		0.0238075	0		-0.437987	0		0.1333
YBR301W	0	0		0.13227	0		-0.405186	0		-0.0904275	0		-0.02483	0		0.309151	0		-1.79363	0		0.159466	0		0.523763	0		-0.196937	0		0.20258	0		0.0387	0		0.0713275	0		-0.442348	0		0.909881	0		-0.277549	0		0.139667
YBR302C	0	0		0.136995	0		-0.41683	0		-0.116458	0		0.19671	0		-0.131247	0		-0.134632	0		0.0947725	0		-0.466417	0		-0.127179	0		-0.0656675	0		0.878134	0		-0.03502	0		0.0876475	0		-0.550675	0		6.93889e-18	0		-0.059655
YCL001W	0	0		0.180494	0		-0.954581	0		-0.275323	0		-0.120351	0		-0.612346	0		-0.524265	0		-0.170014	0		0.0935525	0		0.0121388	0		0.0796075	0		0.435011	0		-0.0626475	0		0.0277875	0		-0.260175	0		-0.136975	0		-0.501278
YCL001W-A	0	0		-0.356119	0		0.0111775	0		-0.104095	0		0.0142275	0		0.120645	0		0.250195	0		-0.191603	0		-0.29299	0		-0.003605	0		0.216999	0		0.257242	0		0.0534287	0		-0.047085	0		-0.145176	0		-0.134587	0		0.184743
YCL001W-B	0	0		0.184853	0		0.0185825	0		-0.15234	0		-0.2037	0		-0.534373	0		-0.220685	0		0.08718	0		0.170898	0		0.286587	0		0.359843	0		-0.969055	0		0.085935	0		-0.0020525	0		0.181548	0		0.0498875	0		0.143549
YCL002C	0	0		-0.301308	0		-0.18546	0		-0.0555625	0		-0.482187	0		0.27841	0		-0.602193	0		-0.1382	0		0.33992	0		-0.309648	0		0.272925	0		0.559895	0		-0.614625	0		-0.2319	0		-1.02446	0		-0.190635	0		-0.04411
YCL005W	0	0		0.486517	0		0.144364	0		-0.262777	0		0.238288	0		-0.273001	0		0.0258137	0		0.243381	0		0.0774163	0		-0.177657	0		-0.310534	0		0.0653388	0		-0.191411	0		-0.144012	0		-0.03371	0		-0.24208	0		-0.0599488
YCL009C	0	0		0.121167	0		0.328616	0		-0.129826	0		0.0740725	0		0.17001	0		0.376955	0		0.13951	0		-0.39949	0		0.0934762	0		0.249464	0		0.0391963	0		0.328185	0		0.183539	0		-0.114105	0		-0.130834	0		-0.300513
YCL011C	0	0		0.282844	0		0.104854	0		0.0248225	0		0.130288	0		0.756325	0		-0.0395812	0		-0.0693088	0		0.0151162	0		0.236854	0		-0.18647	0		1.14059	0		-0.12344	0		0.0356975	0		-0.0663175	0		0.100836	0		-0.6779
YCL014W	0	0		0.526848	0		0.0351025	0		-0.112827	0		-0.234035	0		0.066105	0		-0.14952	0		-0.0040325	0		-0.06048	0		0.013265	0		-0.0899125	0		-0.080225	0		-0.10821	0		-0.06767	0		0.262682	0		0.18964	0		0.475453
YCL016C	0	0		-0.11489	0		-0.942057	0		0.0407425	0		-0.12017	0		0.684	0		0.435715	0		0.193078	0		-0.009085	0		0.630228	0		-0.0941925	0		-0.32265	0		-0.188385	0		0.601263	0		-0.441862	0		0.253692	0		0.09699
YCL017C	0	0		0.284104	0		-0.137435	0		-2.00074	0		0	0		-1.60796	0		-1.01637	0		-0.285215	0		0.510669	0		0.131302	0		0	0		0.774701	0		0	0		-0.491905	0		0.470074	0		-0.83085	0		-1.3537
YCL021W-A	0	0		-0.160678	0		0.41527	0		-0.35236	0	0.12	0.902405	0		-0.529105	0		-0.06764	0		-0.321943	0		0.15545	0		-0.0930875	0		-0.337941	0		-0.254682	0		0.420662	0		-0.248502	0		-0.17583	0		0.106593	0		0.10883
YCL022C	0	0		-0.549122	0		-0.243385	0		0.221521	0		-0.35539	0		0.0854412	0		0.0335975	0		-0.0574438	0		0.191493	0		0.258264	0		0.112709	0		-0.211395	0		-0.190775	0		-0.171283	0		0.46961	0		-0.20482	0		0.116947
YCL023C	0	0		0.0543925	0		-0.546129	0		0.066365	0		0.0288075	0		0.545129	0		-1.41071	0		-0.0869287	0		0.634265	0		-0.059635	0		0.0574725	0		-0.15434	0		0.36837	0		-0.402952	0		0.282379	0		-0.330959	0		0.488895
YCL024W	0	0		-0.204304	0		-0.00164875	0		-0.109344	0		-0.005285	0		-0.0987487	0		-0.237875	0		0.0113413	0		0.149866	0		-0.0486775	0		-0.202125	0		-0.230501	0		-0.203025	0		-0.0392663	0		-0.131624	0		-0.0343987	0		-0.12361
YCL025C	0	0		0.047565	0		-0.82317	0		-0.0947962	0		-0.0889	0		-0.613202	0		-0.238244	0		-0.177936	0		-0.149682	0		-0.33968	0		-0.271404	0		0.09073	0		-0.252723	0		-0.150938	0		-0.44543	0		-0.292551	0		-0.718601
YCL026C-A	0	0		0.21599	0		0.62708	0		0.283375	0		-0.0301975	0		0.119396	0		0.028355	0		-0.01774	0		-0.0055125	0		0.122931	0		0.439275	0		0.212016	0		0.305966	0		0.106692	0		0.111632	0		0.0589788	0		0.261006
YCL027C-A	0	0		0.180797	0		-0.187138	0		0.0886988	0		-0.0207363	0		-0.034975	0		0.222564	0		0.00050125	0		0.162162	0		0.300006	0		0.122762	0		0.0940763	0		0.3974	0		0.166889	0		-0.159661	0		-0.0256775	0		-0.521992
YCL027W	0	0		-0.392823	0		-0.0424525	0		0.223446	0		-0.0125225	0		0.501055	0		0.232371	0		-0.223526	0		0.115599	0		0.0247775	0		0.235637	0		-0.329782	0		0.0430038	0		-0.03902	0		-0.254883	0		0.09157	0		0.296428
YCL028W	0	0		0.66626	0		0.456125	0		0.09427	0		-0.11629	0		1.125	0		0.201602	0		0.740225	0		0.173845	0		0.080285	0		-0.02003	0		1.07968	0		0.28194	0		0.483945	0		-0.283913	0		-0.276043	0		0.23802
YCL029C	0	0		0.213476	0		-0.392848	0		-0.0498925	0		0.218762	0		-1.0991	0		-0.294479	0		-0.0212663	0		-0.127256	0		0.112631	0		-0.485246	0		-0.0256	0		-0.105194	0		-0.537674	0		-0.802269	0		-0.873495	0		-0.696967
YCL030C	0	0		0.04915	0		-0.261323	0		0.93229	0		-0.155537	0		0.276662	0		-0.176805	0		0.122076	0		0.0906325	0		-0.0810687	0		0.540852	0		-0.367223	0		-0.460999	0		-0.0668125	0		-1.32274	0		-0.580459	0		0.747259
YCL032W	0	0		-0.254153	0		0.358605	0		0.59623	0		-0.0366	0		-0.660253	0		-0.0066975	0		-0.308605	0		-1.28961	0		-0.996783	0		0.304481	0		-0.877073	0		1.26094	0		0.193745	0		-0.194065	0		0.134175	0		-0.204885
YCL034W	0	0		-0.463675	0		0.160346	0		0.508007	0		-0.112227	0		-0.03973	0		-0.298563	0		-0.0405675	0		-0.06467	0		-0.0672138	0		0.021255	0		-0.29145	0		0.192594	0		-0.050185	0		0.262526	0		-0.116532	0		-0.558815
YCL035C	0	0		-0.244955	0		-0.176731	0		0.0381875	0		-0.174065	0		0.124899	0		-0.187066	0		-0.0414625	0		-0.386926	0		-0.0129737	0		-0.252597	0		-0.12371	0		-0.146419	0		0.0538337	0		-0.284146	0		-0.05971	0		-0.308986
YCL036W	0	0		0.00887	0		0.211185	0		-0.227642	0		-0.0735925	0		-0.539855	0		0.173	0		-0.0302	0		0.109395	0		-0.112075	0		-0.415687	0		-0.0964375	0		-0.103795	0		0.308378	0		0.498997	0		0.0097225	0		-0.130545
YCL037C	0	0		-0.156672	0		0.609606	0		0.648306	0		0.306985	0		0.0923225	0		0.30898	0		0.433783	0		-0.099395	0		0.184766	0		0.232831	0		-0.105114	0		0.170226	0		-0.184181	0		-0.718792	0		-0.0906862	0		0.481554
YCL038C	0	0		-0.245439	0		-1.31148	0		-0.109103	0		-0.309964	0		-0.268409	0		0.19761	0		0.0949088	0		0.116394	0		-0.146897	0		0.71289	0		-0.341894	0		0.354407	0		0.213581	0		0.62152	0		0.453959	0		0.660901
YCL039W	0	0		-0.702365	0	0.11	2.15856	0		1.44912	0		0	0		1.57535	0		-1.57389	0		-0.893693	0		0.117875	0		-0.286753	0		0	0		-0.403385	0		0	0		-0.18384	0		-0.34353	0		0.059735	0		0.160595
YCL040W	0	0		-0.162231	0		-0.58705	0		0.019805	0		-0.059575	0		0.1222	0		0.122073	0		0.135635	0		-0.0571663	0		0.136758	0		-0.0440625	0		-0.100109	0		-0.256819	0		0.05273	0		-0.653386	0		-0.06991	0		-0.1153
YCL043C	0	0		-0.0646125	0		-0.0130175	0		-0.225493	0		0.348175	0		-0.350187	0		0.052335	0		-0.137985	0		0.624635	0		0.2676	0		-0.0106038	0		-0.48591	0		0.582732	0		0.204116	0		1.07975	0		0.248347	0		-0.468693
YCL044C	0	0		0.0144325	0		0.319528	0		0.427878	0		-1.19267	0		0.427088	0		0.00082	0		0.18291	0		-0.0833275	0		-0.410755	0		0.10359	0		-0.179563	0		-0.94851	0		-0.268433	0		-0.3626	0		-0.299922	0		-0.438918
YCL045C	0	0		0.043425	0		0.292897	0		0.202875	0		0.162633	0		-0.260219	0		-0.0038075	0		0.061315	0		0.47913	0		0.224854	0		0.256729	0		0.656852	0		0.295397	0		0.0001675	0		0.121688	0		-0.291523	0		-0.0463887
YCL047C	0	0		0.146385	0		0.93669	0		-0.080335	0		0.037905	0		0.0602925	0		0.155278	0		0.121991	0		0.478265	0		1.1133	0		-0.0764675	0		0.30255	0		0.0303038	0		0.218097	0		0.147448	0		-0.02638	0		-0.167974
YCL048W	0	0		-0.120023	0		0.842075	0		-0.526056	0		-0.0738375	0		-0.652159	0		-0.345005	0		0.194794	0		0.213436	0		0.0978225	0		-0.0435075	0		0.187974	0		-0.649787	0		0.44588	0		0.82727	0		0.264223	0		-0.064185
YCL049C	0	0		-0.102208	0		-0.0672462	0		0.177084	0		0.0877225	0		0.145682	0		-0.0685	0		-0.245097	0		0.416375	0		0.00734125	0		0.142671	0		0.483241	0		-0.0876925	0		-0.0698287	0		0.153528	0		0.182819	0		0.60481
YCL050C	0	0		0.229685	0		-0.666037	0		-0.256346	0		0.0516775	0		0.211643	0		0.494814	0		0.008065	0		-0.0543088	0		-0.0695787	0		-0.102161	0		-0.306298	0		0.169733	0		-0.11976	0		-0.69693	0		-0.132048	0		-0.243053
YCL051W	0	0		-0.48189	0		-0.11724	0		-0.248565	0		0.159115	0		-0.565222	0		-0.0343	0		-0.280803	0		-0.432333	0		-0.164745	0		-0.029285	0		-0.26786	0		-0.0372275	0		-0.0413125	0		-0.445707	0		-0.136547	0		0.54176
YCL052C	0	0		0.43398	0		0.230643	0		-0.422613	0		-0.131412	0		-0.345587	0		-0.272228	0		0.50566	0		-0.366793	0		-0.277597	0		-0.0047475	0		-0.07262	0		-0.73453	0	-0.195	0.89703	0		-0.0975025	0		-0.45656	0		-0.62177
YCL055W	0	0		0.68641	0		0.422548	0		-0.405463	0		0.123265	0		-1.19894	0		0.03904	0		0.223692	0		0.221085	0		0.416513	0		-0.433268	0		-0.07537	0		0.309127	0		0.22251	0		-0.136565	0		-0.17757	0		-0.362218
YCL056C	0	0		0.124361	0		0.290492	0		-0.062645	0		0.09391	0		-0.077575	0		0.164865	0		-0.20095	0		-0.290052	0		0.09081	0		0.105016	0		-0.472703	0		0.0357112	0		-0.092715	0		0.287179	0		0.12117	0		-0.361442
YCL058C	0	0		0.33127	0		-0.338216	0		-0.149517	0	0.055	0.753398	0		0.258915	0		0.118383	0		0.042515	0		0.078745	0		-0.0169225	0		0.261093	0		0.083675	0		0.0978875	0		0.25241	0		-0.519801	0		0.183768	0		-0.14859
YCL061C	0	0		-1.94595	0		0.424223	0		-0.36476	0		-0.0471425	0		-0.77095	0		-0.34092	0		-0.233708	0		-0.574882	0		0.174028	0		-0.1402	0		-0.092035	0		-0.26474	0		-0.008155	0		-0.33808	0		-0.619755	0		-0.362567
YCL063W	0	0		-0.430098	0		0.225345	0		0.189372	0		-0.08456	0		0.176265	0		0.11648	0		0.334332	0		-0.0964425	0		0.430445	0		0.298967	0		-0.239652	0		0.269722	0		0.110062	0		0.178225	0		0.19771	0		-0.0012225
YCL064C	0	0		-0.603935	0		0.05792	0		0.207426	0		-0.150126	0		-0.200903	0		-0.148486	0		-0.0232075	0		-0.0482588	0		-0.539146	0		0.259501	0		-0.0739563	0		-1.17041	0		-0.174249	0		-0.0753825	0		-0.205652	0		-0.228299
YCL065W	0	0		0.618698	0		-0.404728	0		0.070465	0		0.289805	0		0.437775	0		-0.288073	0		-0.150245	0		0.216452	0		0.392755	0		0.0296325	0		0.2261	0		0.0996575	0		-0.0246725	0		0.06718	0		-0.13322	0		0.755645
YCL066W	0	0		0.47659	0		-2.60081	0		-0.344506	0		0	0		0.044675	0		-0.180053	0		0.113333	0		-0.210811	0		-0.394124	0		0	0		-0.00077875	0		0	0		-0.12986	0		-3.51174	0		-0.0609637	0		0.46005
YCL068C	0	0		0.526415	0		0.95821	0		-0.0221888	0		-0.427459	0		0.03156	0		-0.0184512	0		-0.0233837	0		0.797397	0		0.128493	0		0.117017	0		-0.132644	0		-0.45668	0		-0.118344	0		-0.201832	0		0.420322	0		0.481397
YCL069W	0	0		-0.381072	0		0.06056	0		-0.0569075	0		-0.0850725	0		0.0062375	0		0.0151	0		-0.15611	0		-0.0036275	0		-0.09331	0		-0.203918	0		0.388045	0		0.5721	0		-0.050905	0		-0.142588	0		-0.0070225	0		0.037115
YCL073C	0	0		0.394452	0		-0.196635	0		0.107296	0		-0.138255	0		-0.635629	0		0.0325125	0		-0.0444825	0		0.399816	0		-0.00705	0		0.0600425	0		0.0257125	0		0.0503875	0		0.0346762	0		-0.093765	0		0.00091375	0		-1.035
YCL075W	0	0		-0.289579	0		0.208093	0		0.024995	0		-0.213785	0		0.36753	0		-0.0708	0		0.0514	0		0.663412	0		0.186415	0		0	0		0.586808	0		-0.916409	0		0.128035	0		-0.362151	0		-0.00235	0		-0.213613
YCL076W	0	0		0.0029575	0		0.330315	0		-0.130875	0		-0.17144	0		0.167435	0		-0.25341	0		-0.253245	0		0.016445	0		0.143792	0		-0.0587525	0		-0.479978	0		0.125353	0		0.052345	0		0.27388	0		0.158872	0		0.198612
YCR001W	0	0		-0.174198	0		-0.0596075	0		0.603808	0		0.257235	0		0.140215	0		-1.06716	0		-0.02176	0		0.240682	0		0.235983	0		-0.0844312	0		-0.11087	0		-0.292074	0		-0.49542	0		0.103344	0		-0.005525	0		0.133694
YCR003W	0	0		-0.07807	0		0.124195	0		0.374835	0		0.123107	0		0.0727925	0		0.147415	0		-0.252605	0		-0.067025	0		0.119248	0		-0.0420625	0		-0.470537	0		0.971583	0		-0.14951	0		0.320248	0		-0.0736175	0		0.231685
YCR004C	0	0		-0.00943	0		0.031755	0		-0.0118525	0		-0.087065	0		0.093205	0		0.0521225	0		-0.27023	0		0.056805	0		0.153795	0		0.0727887	0		-0.632015	0		0.232217	0		0.127442	0		-0.628935	0		-0.446802	0		0.152395
YCR005C	0	0		0.517637	0		-0.86242	0		0.107831	0		-0.962245	0		0.386221	0		0.334703	0		-0.555917	0		0.0374275	0		0.0251413	0		-0.0559175	0		0.369304	0		0.05478	0		0.2697	0		-0.583329	0		0.0301575	0		-0.145094
YCR006C	0	0		0.120313	0		-0.500176	0		-0.0148062	0		0	0		-0.022585	0		0.0619	0		-0.0277475	0		-0.554741	0		-0.0912112	0		-0.26139	0		-0.461571	0		-0.761475	0		0.0528825	0		0.318958	0		0.141211	0		0.239542
YCR007C	0	0		0.1531	0		-0.0269475	0		-0.247303	0		-0.02554	0		-0.12404	0		-0.0444475	0		0.070535	0		-0.11594	0		-0.012175	0		0.113965	0		0.0702025	0		0.141795	0		0.0049875	0		0.355687	0		-0.073785	0		-0.032685
YCR008W	0	0		0.0354	0		-0.1056	0		-0.0784212	0		0.12006	0		-0.209427	0		0.06727	0		-0.327047	0		0.0343888	0		0.125012	0		-0.29922	0		0.13985	0		0.0286325	0		-0.111114	0		0.0048125	0		-0.619815	0		0.0685275
YCR009C	0	0		0.31865	0		-1.13818	0		0.932186	0		-0.199949	0		0.15192	0		-0.144899	0		0.347561	0		0.110437	0		0.330888	0		0.60343	0		0.671496	0		0.893285	0		0.115846	0		0.604492	0		-0.175572	0		-0.227305
YCR010C	0	0		-0.200462	0		-0.00787	0		0.308925	0		0.270915	0		-0.104542	0		-0.00332	0		0.0879	0		-0.01743	0		0.087375	0		0.09541	0		0.184461	0		0.473204	0		0.066	0		0.28608	0		0.213753	0		0.0601213
YCR011C	0	0		0.193442	0		0.236246	0		-0.128345	0		0.04218	0		0.031255	0		0.0040125	0		-0.289709	0		0.041485	0		-0.391265	0		-0.40219	0		0.048695	0		0.0202025	0		0.177742	0		-0.371814	0		-0.021255	0		-0.199661
YCR012W	0	0		-0.371975	0		-0.496837	0		-0.28204	0		0.112738	0		-0.449742	0		0.0733575	0		0.210553	0		-0.257117	0		-0.187147	0		0.005005	0		0.626668	0		-0.14438	0		0.16243	0		-0.429385	0		0.0493725	0		-0.46673
YCR013C	0	0		0.0693	0		-1.09806	0		0.195598	0		0	0		-0.0926475	0		0.21558	0		-0.21498	0		-0.31301	0		-0.215863	0		0	0		0.0582725	0		0	0		-0.02983	0		0	0		-0.331025	0		-0.043725
YCR015C	0	0		-0.2573	0		0.0092725	0		0.0705325	0		-0.0338725	0		-0.12785	0		-0.103758	0		0.0598025	0		0.0349225	0		0.03749	0		-0.086935	0		-0.4475	0		0.156897	0		-0.03606	0		-0.355325	0		0.0625075	0		-0.115873
YCR016W	0	0		-0.590272	0		-0.0476625	0		0.179305	0		0.103615	0		0.723365	0		-0.113333	0		0.015105	0		0.108765	0		0.46931	0		-0.172742	0		-0.01513	0		-0.080905	0		-0.10604	0		0.601915	0		-0.122845	0		-0.138985
YCR017C	0	0		-0.511879	0		-0.073015	0		-0.0123088	0		0.059395	0		-0.138684	0		0.0296437	0		0.004185	0		-0.0875288	0		-0.150589	0		0.606357	0		-0.0491337	0		-0.0097025	0		-0.15145	0		-0.566738	0		-0.202079	0		0.146996
YCR018C	0	0		-0.109265	0		0.491818	0		-0.193912	0		-0.0163387	0		0.190785	0		-0.0674525	0		0.01742	0		-0.186292	0		-0.301015	0		-0.179125	0		0.366663	0		-0.04651	0		-0.24872	0		-0.193128	0		-0.41765	0		-0.181657
YCR018C-A	0	0		-0.151015	0		0.0035175	0		-0.110826	0		-0.0062625	0		0.0650287	0		-0.174808	0		-0.021735	0		0.3411	0		0.222045	0		0.155544	0		-0.631981	0		0.175673	0		-0.126001	0		-0.282791	0		-0.0690287	0		0.31619
YCR019W	0	0		-0.0848488	0		0.125364	0		0.0839137	0		-0.0869825	0		0.04646	0		0.245094	0		-0.0952512	0		0.204481	0		-0.01365	0		-0.25715	0		0.593982	0		-0.173623	0		0.110206	0		-0.0176338	0		-0.143978	0		-0.205989
YCR020C	0	0		-0.362333	0		0.24106	0		0.0876938	0		0.111689	0		0.12119	0		-0.111095	0		-0.03674	0		-0.02529	0		-0.105771	0		-0.0412575	0		0.14609	0		-0.086965	0		-0.177368	0		-0.0628575	0		-0.0500125	0		-0.166321
YCR021C	0	0		0.456933	0		-0.0097075	0		-0.405097	0		-0.156177	0		-0.734668	0		0.402782	0		0.0541862	0		-0.0664113	0		0.22446	0		-0.010395	0		0.347463	0		-0.0026025	0		0.545843	0		-0.243718	0		-0.354341	0		-0.276913
YCR022C	0	0		-0.0976013	0		0.473832	0		0.085435	0		-0.120979	0		0.223236	0		-0.027855	0		-0.0589438	0		-0.01917	0		0.124841	0		0.042445	0		0.60634	0		0.179155	0		0.129842	0		0.150925	0		0.00965375	0		-0.165404
YCR023C	0	0		0.391455	0		-0.403458	0		0.40015	0		0.0564825	0		0.168313	0		0.153349	0		-0.1156	0		-0.0424238	0		0.327767	0		-0.0127825	0		-0.105731	0		-0.261245	0		-0.211664	0		0.627467	0		0.0373462	0		0.0515125
YCR024C-A	0	0		-0.327649	0		-0.18866	0		0.136818	0		-0.271274	0		0.422534	0		0.411746	0		-0.0722987	0		0.314099	0		0.26065	0		-0.353699	0		-0.409906	0		0.0851825	0		-0.134535	0		0.529231	0		-0.0208075	0		0.389267
YCR025C	0	0		-0.256205	0		0.0582825	0		-0.22658	0		-0.239067	0		0.219642	0		0.560902	0		-0.225068	0		0.10625	0		0.32835	0		0.038275	0		0.69519	0		0.164793	0		0.6469	0		-0.481445	0		-0.0703675	0		1.4121
YCR026C	0	0		-0.0352813	0		0.309915	0		0.244475	0		-0.425934	0		0.23647	0		-0.0996275	0		-0.0734875	0		-0.189535	0		-0.397688	0		0.244926	0		0.10459	0		-0.00106	0		0.0403387	0		-0.0551275	0		0.172999	0		-0.377372
YCR027C	0	0		-0.0130937	0		0.202049	0		0.22774	0		-0.11347	0		0.396786	0		-0.439746	0		0.0632525	0		0.309265	0		-0.190399	0		-0.528652	0		0.0517275	0		0.235572	0		0.15315	0		-0.503221	0		-0.02808	0		-0.0858325
YCR028C	0	0		-0.125567	0		-0.030875	0		-0.209019	0		-0.081195	0		-0.0241663	0		0.161455	0		-0.170335	0		-0.0170712	0		0.08945	0		-0.319707	0		-0.276633	0		0.0203175	0		0.251569	0		-0.154392	0		-0.0183237	0		0.675676
YCR030C	0	0		-0.136593	0		-0.1664	0		0.0803425	0		-0.189554	0		0.08179	0		0.0815862	0		-0.17337	0		-0.0809025	0		-0.077665	0		-0.0190162	0		-0.207888	0		0.365956	0		0.0424075	0		-0.711504	0		-0.17145	0		0.335916
YCR031C	0	0		0.24567	0		-0.479314	0		-0.0492387	0		0.092745	0		0.132873	0		-0.494795	0		-0.578623	0		-0.0883888	0		-0.138985	0		-0.135485	0		-0.588159	0		-0.133878	0		0.0239887	0		0.369542	0		0.0836212	0		-0.123463
YCR032W	0	0		0.119557	0		0.63986	0		0.497945	0		-0.1061	0		0.422372	0		-0.305907	0		-0.143187	0		-0.0798625	0		-0.01787	0		0.0345625	0		-0.02976	0		-0.134637	0		0.04433	0		0.237655	0		-0.01463	0		0.28901
YCR033W	0	0		0.165978	0		0.0573075	0		0.182539	0		0.076985	0		0.432886	0		0.01551	0		0.265487	0		0.0784275	0		0.00662875	0		0.405073	0		0.180871	0		0.343886	0		-0.338193	0		0.0702563	0		0.408774	0		1.17736
YCR034W	0	0		0.63198	0		-0.35503	0		-0.175228	0		-0.136063	0		-0.0050575	0		-0.20052	0		0.0164475	0		-0.07489	0		0.30102	0		0.157245	0		-0.818338	0		-0.0964663	0		-0.423573	0		1.01146	0		0.06785	0		0.120398
YCR037C	0	0		0.0265675	0		-0.381993	0		0.224486	0		-0.115168	0		-0.283434	0		-0.0963113	0		-0.14069	0		0.439022	0		-0.114414	0		0.0740425	0		-0.195476	0		0.112191	0		-0.438716	0		0.337213	0		0.214551	0		-0.279533
YCR038C	0	0		-0.45983	0		-0.431943	0		-0.157972	0		-0.367972	0		-0.429175	0		-0.209673	0		-0.522018	0		-0.08804	0		0.20712	0		-0.287415	0		-0.0630725	0		0.0093625	0		0.107291	0		0.0910175	0		0.153463	0		-0.589827
YCR038W-A	0	0		0.622244	0		1.12741	0		-0.122339	0		-0.0200763	0		-0.720469	0		-0.115168	0		0.0875662	0		-0.346005	0		-0.0692538	0		-0.15668	0		0.420312	0		-0.0099125	0		0.335031	0		0.0743375	0		-0.296296	0		-0.450667
YCR039C	0	0		0.045845	0		-0.147	0		0.285785	0		0.202545	0		0.12416	0		-0.025245	0		0.003285	0		0.0226675	0		-0.176535	0		-0.250235	0		-0.193095	0		-0.152166	0		-0.147973	0		-0.871125	0		-0.415585	0		-0.404822
YCR040W	0	0		0.133239	0		0.6069	0		-0.510786	0		0.281715	0		0.00404625	0		0.0689812	0		0.00903625	0		-0.0844663	0		-0.138776	0		0.341272	0		0.442221	0		-0.0793	0		-0.017845	0		-0.335218	0		-0.45401	0		0.178439
YCR042C	0	0		0.650585	0		-0.623557	0		-0.0161675	0		0.309447	0		0.219032	0		0.174733	0		0.30145	0		0.474665	0		-0.089465	0		0.74386	0		0.248408	0		0.25298	0		0.18866	0		-0.222537	0		1.12654	0		0.61127
YCR043C	0	0		-0.182225	0		-0.22766	0		-0.09634	0		-0.3024	0		-0.23782	0		0.453155	0		0.008465	0		0.255755	0		0.723492	0		-0.0982212	0		-0.188525	0		0.08468	0		0.144995	0		-0.53727	0		-0.326355	0		0.85595
YCR044C	0	0		0.328572	0		0.29848	0		-0.938017	0		0.0516262	0		-0.894132	0		-0.124595	0		-0.08256	0		-0.592128	0		-0.177262	0		-0.0231075	0		0.802251	0		0.10589	0		0.765201	0		0.01509	0		0.043065	0		-0.498369
YCR045C	0	0		-0.355175	0		0.418812	0		-0.159013	0		-0.193955	0		-0.20538	0		0.0886025	0		-0.221495	0		-0.255755	0		-0.036615	0		-0.243418	0		0.350813	0		-0.0457775	0		0.044935	0		0.30448	0		0.030835	0		-0.262902
YCR046C	0	0		0.13534	0		-0.173431	0		0.234936	0		-0.04316	0		-0.097475	0		-0.0797375	0		0.0750325	0		-0.601329	0		0.147871	0		-0.17452	0		-0.439321	0		0.261628	0		0.0593125	0		0.210008	0		-0.0574363	0		0.119527
YCR047C	0	0		0.00178625	0		-0.197021	0		0.5328	0	0.065	0.590217	0		0.16992	0		0.129417	0		1.11319	0		-0.73169	0		0.02333	0		-0.4382	0		0.20736	0		0.288609	0		0.0151375	0		0.348992	0		0.0599475	0		-0.0639263
YCR048W	0	0		-0.0937063	0		0	0		0.0553375	0		-0.862435	0		1.24743	0		-0.63973	0		-0.159942	0		-0.12429	0		-0.117182	0		0	0		0.270319	0		0	0		-0.714249	0		-0.618672	0		0.155551	0		0.530811
YCR049C	0	0		0.225479	0		-0.00493	0		-0.0769775	0		0.281272	0		0.05542	0		-0.385015	0		-0.274159	0		0.499287	0		0.118035	0		0.690529	0		0.0619075	0		-0.198426	0		0.0825275	0		0.115773	0		-0.22938	0		0.218096
YCR050C	0	0		-0.198692	0		0.324266	0		-0.033135	0		0.23431	0		-0.295766	0		0.431481	0		-0.26552	0		0.200406	0		-0.0774663	0		0.262516	0		-0.01639	0		0.324373	0		0.07617	0		0.237957	0		-0.162197	0		-0.239479
YCR051W	0	0		-0.00017125	0		0.466785	0		0.238762	0		0.162005	0		-0.148865	0		0.465639	0		0.91917	0		0.600237	0		0.0810913	0		-0.155804	0		0.528	0		-0.414314	0		0.0831563	0		0.32011	0		0.195846	0		-0.449925
YCR053W	0	0		-0.06362	0		-0.304485	0		-0.155355	0		-0.544427	0		0.02195	0		0.103548	0		-0.332867	0		-0.051585	0		-0.11982	0		-0.350476	0		0.00808	0		0.532871	0		0.0536425	0		-0.0772575	0		-0.164227	0		0.11729
YCR054C	0	0		0.0737137	0		0.12133	0		0.132367	0		-0.05246	0		0.11769	0		0.270132	0		-0.06577	0		0.0912425	0		0.0800037	0		-0.081455	0		-0.326663	0		0.266242	0		0.0692825	0		0.024115	0		-0.08577	0		0.225855
YCR059C	0	0		-0.05961	0		0.784139	0		0.155693	0		-0.031285	0		-0.0427525	0		0.224452	0		-0.17421	0		0.973782	0		1.05208	0		0.06036	0		0.29207	0		-0.259264	0		0.08649	0		-0.0697225	0		-0.02115	0		-0.107612
YCR060W	0	0		-0.189389	0		0.27112	0		-0.117438	0		-0.015785	0		-0.164514	0		0.416143	0		-0.163731	0		0.0305025	0		0.0730525	0		0.228389	0		-0.0309738	0		0.0778175	0		0.148578	0		0.0636625	0		0.128757	0		-0.149352
YCR061W	0	0		-0.0397925	0		0.432783	0		0.173418	0		0.001495	0		0.16548	0		-0.0671525	0		-0.110283	0		0.179185	0		-0.158732	0		-0.138109	0		-0.0558325	0		1.08385	0		0.17581	0		0.07254	0		-0.0257925	0		1.55145
YCR063W	0	0		0.291656	0		-0.405825	0		0.205419	0		-0.319295	0		0.889996	0		-0.187581	0		-0.418554	0		0.153234	0		0.0405162	0		-0.20739	0		-0.563356	0		0.424525	0		0.187307	0		-0.434265	0		0.447305	0		-0.127494
YCR064C	0	0		-0.653901	0		-0.0998712	0		-0.125534	0		0.461884	0		-0.20298	0		0.448126	0		0.0141838	0		0.286965	0		-0.0631463	0		-0.0354275	0		0.119735	0		0.138462	0		0.486592	0		-0.621633	0		0.0169413	0		-0.0456488
YCR067C	0	0		-0.0312475	0		0.463062	0		0.69419	0		-0.204852	0		-0.21823	0		-0.139356	0		0.25506	0		-0.217438	0		0.392672	0		0.026345	0		0.41669	0		-0.910895	0		-0.13649	0		0.438723	0		0.766173	0		0.278784
YCR068W	0	0		0.936963	0		0.153023	0		-0.445122	0		-0.0824925	0		0.34	0		-0.48661	0		-0.10905	0		0.33977	0		0.181875	0		-0.182432	0		-0.0361575	0		-0.258088	0		-0.075305	0		-0.322615	0		0.047895	0		-0.150325
YCR069W	0	0		0.535452	0		0.715455	0		-0.45232	0		-0.159065	0		-0.236097	0		-0.335668	0		0.526285	0		-0.005295	0		0.16497	0		-0.21956	0		-0.0232037	0		-0.675044	0		0.156015	0		-0.242173	0		-0.137362	0		-0.142139
YCR071C	0	0		-0.25003	0		0.0632412	0		-0.870973	0		-0.0738537	0		-0.35315	0		-0.02229	0		-0.160891	0		-0.270171	0		-0.225134	0		0	0		-0.145226	0		0.168505	0		-0.187351	0		-0.391249	0		-0.0497737	0		-0.18484
YCR072C	0	0		0.262514	0		-0.0289	0		0.26509	0		0.221298	0		0.118	0		0.28143	0		0.357055	0		0.186599	0		0.0021325	0		-0.07805	0		0.227791	0		0.349326	0		-0.091735	0		0.0673062	0		0.26301	0		-0.822368
YCR073C	0	0		0.444045	0		0.18606	0		-0.24505	0		0.131898	0		-0.0198925	0		-0.179448	0		-0.15447	0		0.30203	0		0.000335	0		-0.21479	0		0.468598	0		-0.0270075	0		0.0344525	0		0.12979	0		-0.001385	0		-0.251443
YCR073W-A	0	0		0.428495	0		-1.27122	0		-0.209925	0		0.200975	0		0.115632	0		-0.138777	0		0.02136	0		-0.745765	0		-0.155117	0		0.183185	0		0.31288	0		0.160165	0		0.41756	0		-0.249015	0		0.21396	0		0.0772613
YCR075C	0	0		-0.330379	0		-0.120401	0		-0.052585	0		0.068145	0		-0.150781	0		0.250675	0		-0.0185675	0		-0.129375	0		0	0		-0.14831	0		0.07163	0		0.00922875	0		-0.0868213	0		-0.256816	0		0.0982625	0		0.271097
YCR076C	0	0		-1.27179	0	0.115	1.56889	0		0.690589	0		-1.12934	0		0.0830275	0		-0.436201	0		-0.0722062	0		-0.048045	0		0.349123	0		0	0		-1.1084	0		0.156402	0		-0.0317412	0		-0.13988	0		0.019355	0		0.0746775
YCR077C	0	0		0.561074	0		0.0737025	0		1.28701	0		0.189774	0		-0.0469125	0		0.948719	0	0.065	1.95499	0		0.526185	0		0.10784	0		0.472615	0		0.684821	0		-0.457576	0		0.745431	0		-0.254884	0		0.0026925	0		0.662864
YCR079W	0	0		-0.183734	0		-0.0098125	0		-0.434632	0		0.196085	0		-0.442695	0		0.129708	0		0.0852963	0		-0.0981225	0		-0.112925	0		-0.0164362	0		0.165145	0		0.0105825	0		-0.106802	0		0.0387025	0		-0.016115	0		-0.193085
YCR081W	0	0		-0.68132	0		0.567617	0		-0.06094	0		-0.0340975	0		0.95202	0		-0.161332	0		0.322823	0		0.0826975	0		-0.163685	0		-0.246578	0		0.408137	0		-0.630905	0		0.118477	0		-0.360825	0		-0.08792	0		0.124015
YCR082W	0	0		0.0579125	0		-0.0799475	0		-0.54846	0		0.268455	0		0.303818	0		-0.0610475	0		0.0618	0		-0.337285	0		0.955595	0		-0.0816588	0		0.0306225	0		-0.316835	0		0.429085	0		0.32822	0		0.57718	0		-0.641127
YCR083W	0	0		0.52832	0		-0.362432	0		0.09262	0		-0.33945	0		0.6447	0		0.05413	0		0.430795	0		-0.158165	0		-0.196745	0		0.220914	0		0.527635	0		0.24264	0		0.5176	0		0.33569	0		0.764325	0		-0.99573
YCR085W	0	0		0.6306	0		-0.559915	0		-0.1259	0		0.26832	0		0.354052	0		-0.20105	0		-0.19277	0		0.175643	0		0.54577	0		-0.0571875	0		0.361835	0		-0.24765	0		0.092065	0		0.4448	0		-0.201047	0		0.544165
YCR086W	0	0		0.0662512	0		-0.215766	0		0.401611	0		-0.319528	0		-0.00455625	0		-0.19301	0		-0.176331	0		0.311865	0		-0.266235	0		-0.145627	0		0.660485	0		0.0514475	0		0.164395	0		0.244725	0		-0.297857	0		-0.341155
YCR087C-A	0	0		0.0989	0		-0.0609688	0		-0.535042	0		-0.825506	0		-0.851375	0		-0.508875	0		-0.494204	0		0.478691	0		-0.203854	0		-0.529672	0		-0.501836	0		0.186163	0		-0.265266	0		-0.134124	0		0.167854	0		-0.262445
YCR087W	0	0		-0.178221	0		-0.097475	0		0.153235	0		-0.26745	0		-0.270255	0		-0.39456	0		-0.459775	0		0.150537	0		0.00886	0		0.392805	0		-0.097605	0		0.276292	0		-0.308515	0		0.0062725	0		0.037145	0		-0.303885
YCR088W	0	0		-0.58401	0		-0.299275	0		-0.125505	0		-0.060105	0		-0.767728	0		0	0		-0.390458	0		-0.186502	0		0.236625	0		-1.02378	0		0.12189	0		-1.49553	0		0.0174075	0		-0.2773	0		0.069315	0		-0.00459
YCR089W	0	0		0.385035	0		-0.00933	0		0.0647625	0		-0.209295	0		-0.166225	0		-0.189663	0		-0.720503	0		-0.208278	0		0.21993	0		-0.176657	0		-0.101135	0		0.687185	0		-0.29863	0		-0.1707	0		-0.314315	0		0.0477
YCR090C	0	0		0.200915	0		-0.199013	0		0.162788	0		0.0297375	0		0.111533	0		-0.306635	0		-0.391245	0		0.115795	0		-0.194502	0		-0.080915	0		-0.41905	0		-0.0030825	0		-0.342043	0		-0.0741725	0		-0.053405	0		0.456342
YCR092C	0	0		0.131616	0		0.13046	0		-0.316267	0		-0.144791	0		-0.26812	0		-0.0929988	0		-0.14988	0		0.099725	0		-0.120645	0		0.0785963	0		0.138465	0		-0.41805	0		-0.194598	0		0.0899138	0		-0.114431	0		-0.404543
YCR093W	0	0		-1.10278	0		0.61228	0		-1.27831	0	-0.025	0.795415	0		0.396143	0		0.31568	0		0.46194	0		-0.983783	0		0.234	0		0.12846	0		0.548297	0		-0.426455	0		0.514057	0		0.493283	0		0.658857	0		-0.092715
YCR095C	0	0		-0.732818	0		0.466508	0		0.359009	0		-0.294	0		-0.338363	0		-0.299111	0		-0.36286	0		-0.0993975	0		-0.299211	0		-0.16847	0		-1.2991	0		0.21962	0		-0.298446	0		0.552376	0		-0.0999037	0		-0.389009
YCR096C	0	0		-0.167761	0		-0.618857	0		-0.118798	0		-0.369211	0		0.296011	0		0.17007	0		-0.204134	0		0.323805	0		-0.00017625	0		0.07525	0		0.207105	0		1.26189	0		0.180292	0		0.290417	0		0.143536	0		0.612581
YCR097W	0	0		0.01638	0		0.248702	0		0.0405975	0		0.12422	0		0.0644175	0		-0.0096275	0		-0.088495	0		-0.528258	0		-0.0673125	0		-0.424343	0		-0.0256625	0		0	0		0.10448	0		0.319572	0		0.194688	0		-0.0015975
YCR097W-A	0	0		0.0570437	0		0.468925	0		0.155392	0		0.0468775	0		0.324823	0		0.693738	0		-0.298259	0		0.27232	0		-0.286452	0		-0.189225	0		0.15452	0		-0.0511863	0		-0.219581	0		-0.11106	0		0.223765	0		0.467272
YCR098C	0	0		0.0384775	0		0.068525	0		0.116601	0		-0.0800625	0		0.112448	0		-0.0552212	0		-0.154071	0		0.00655875	0		-0.153202	0		-0.23284	0		-0.246463	0		0.00442625	0		-0.288525	0		-0.00294	0		0.180163	0		0.20102
YCR099C	0	0		-0.146358	0		-0.0493087	0		-0.24418	0		-0.0184263	0		-0.276853	0		0.158837	0		-0.0740438	0		-0.00583875	0		0.0593463	0		-0.0879	0		0.422384	0		0.40282	0		0.311709	0		-0.350046	0		-0.258441	0		0.130205
YCR100C	0	0		-0.42657	0		-0.5599	0		-0.263082	0		0.181354	0		-0.32405	0		0.0226825	0		-0.293199	0		0.0980987	0		-0.0223563	0		0.283178	0		-0.160591	0		0.128286	0		-0.125011	0		0.187589	0		0.10694	0		0.153631
YCR101C	0	0		-0.0839075	0		0.12642	0		0.206767	0		-0.163293	0		-0.0345113	0		0.109433	0		-0.260738	0		0.119105	0		0.01704	0		-0.264991	0		-0.279941	0		0.0760037	0		-0.207751	0		0.09977	0		-0.192628	0		-0.0138087
YCR102C	0	0		-0.0563637	0		0.246149	0		0.218842	0		-0.439874	0		0.0976325	0		0.0342763	0		-0.00678125	0		-0.277612	0		-0.541636	0		-0.0924838	0		-0.524983	0		-0.217686	0		-0.256094	0		0.495791	0		-0.0360925	0		0.130029
YCR102W-A	0	0		-0.140983	0		-0.0197562	0		-0.142471	0		0.04375	0		-0.458791	0		-0.0913925	0		-0.108971	0		-0.105049	0		-0.325186	0		-0.0611138	0		-0.238051	0		-0.131931	0		-0.076425	0		-0.284901	0		-0.00831375	0		0.30069
YCR105W	0	0		-0.178665	0		-0.142526	0		-0.755062	0		0.11818	0		-0.144457	0		0.254987	0		-0.051375	0		-0.20619	0		-0.0201875	0		-0.168816	0		0.0856225	0		-0.527711	0		-0.152331	0		0.0160588	0		-0.591982	0		0.0753625
YCR106W	0	0		-0.230728	0		0.326829	0		-0.536071	0		-0.207028	0		-0.138986	0		-0.211376	0		-0.05889	0		0.0959212	0		-0.25987	0		0.00829125	0		-0.0333775	0		-0.594352	0		-0.115226	0		-0.169704	0		-0.160483	0		-0.274033
YCR107W	0	0		0.409825	0		0.952202	0		0.0778588	0		0.220484	0		-0.401915	0		0.00339375	0		-0.125282	0		-0.0564012	0		-0.268064	0		-0.249524	0		0.840444	0		0.0466538	0		0.176024	0		-0.157205	0		-0.134895	0		0.195071
YDL001W	0	0		-0.76158	0		0.067695	0		-0.513395	0		0.233907	0		0.381385	0		-0.426212	0		0.338193	0		0.121813	0		-0.18037	0		0.612613	0		0.84293	0		0.12835	0	0.11	5.94505	0		0.002185	0		-0.774713	0		1.63902
YDL002C	0	0		0.13904	0		0.189375	0		-0.298897	0		0.173737	0		-0.146833	0		-0.390833	0		1.22731	0		0.121788	0		0.160708	0		1.03975	0		0.600202	0		0.503186	0		0.085805	0		1.29304	0		1.15946	0		0.375953
YDL004W	0	0		-0.313491	0		0.355187	0		0.24007	0		-0.135529	0		0.438636	0		0.0890387	0		0.0571062	0		0.362859	0		0.866383	0		0.0451338	0		-0.0432613	0		-0.36033	0		0.19742	0		0.199049	0		-0.844498	0		0.0614125
YDL009C	0	0		-0.137417	0		0.0904438	0		-0.0891975	0		0.0047525	0		-0.950254	0		0.293894	0		-0.1212	0		-0.0205938	0		-0.0863962	0		0.289206	0		0.28601	0		-0.281475	0		0.324775	0		-0.06067	0		-0.141173	0		-0.627911
YDL010W	0	0		0.211181	0		0.0681812	0		0.165458	0		0.01918	0		-0.18908	0		-0.0969113	0		0.14241	0		-0.276767	0		0.0571663	0		-0.450019	0		0.396349	0		-0.238411	0		0.273409	0		0.182789	0		0.17499	0		-0.158213
YDL012C	0	0		-0.262078	0		0.225875	0		-0.044115	0		-0.01189	0		-0.162595	0		-0.068015	0		-0.177487	0		0.156128	0		0.0345	0		-0.402628	0		-0.09384	0		-0.129205	0		-0.272975	0		-0.15063	0		-0.09385	0		0.44669
YDL013W	0	0		0.26842	0		0.39126	0		0.032025	0		-0.373405	0		0.31668	0		-0.10003	0		0.238935	0		0.284435	0		0.36008	0		0.0704575	0		-0.18349	0		0.0133738	0		-0.013115	0		1.12853	0		-0.265545	0		0.299887
YDL014W	0	0		0.722683	0	0.105	1.89735	0		0.144817	0		0	0		0.01341	0		0.214585	0		-0.06909	0		-0.298245	0		-0.26037	0		0	0		0.0662425	0		0	0		0.13755	0		0.481938	0		0.185573	0		-0.20916
YDL015C	0	0		-0.344672	0		-0.07945	0		0.299999	0		0.127224	0		0.684848	0		0.106595	0		-0.291881	0		-0.132878	0		0.1601	0		0.27085	0		-0.878194	0		-0.327138	0		-0.222081	0		0.0635538	0		-0.22866	0		0.05373
YDL018C	0	0		0.191968	0		-0.517051	0		-0.0797013	0		0.10773	0		0.671869	0		-0.536628	0		0.0172188	0		-0.306588	0		0.283086	0		-0.658452	0		-0.590646	0		-0.76753	0		0.0959413	0		-0.0157875	0		0.246256	0		-0.192305
YDL019C	0	0		0.0434338	0		-0.376063	0		-0.0619987	0		0.11221	0		0.0190675	0		-0.192334	0		0.0439488	0		-0.160264	0		0.0391325	0		0.0930838	0		-0.216839	0		-0.156345	0		0.241668	0		-0.138239	0		0.129341	0		0.275253
YDL020C	0	0		0.238278	0		-0.0765725	0		0.0500775	0		-0.066605	0		0.408896	0		0.472601	0		0.221145	0		0.0264075	0		0.0637063	0		0.308358	0		0.235178	0		0.226735	0		0.07094	0		-0.0230125	0		-0.446734	0		0.03942
YDL021W	0	0		-0.404645	0		0.295226	0		0.198492	0		0.363755	0		-0.0266387	0		0.0480937	0		-0.579746	0		0.184925	0		-0.129307	0		-0.477296	0		-0.0778963	0		0.235789	0		-0.33401	0		0.323156	0		0.35694	0		0.01304
YDL022W	0	0		-0.4056	0		0.253486	0		0.0999412	0		-0.133985	0		0.06383	0		-0.0414612	0		0.0445163	0		-0.365541	0		-0.0124937	0		-0.127845	0		-0.314841	0		0.474498	0		0.0186775	0		0.0946238	0		0.214514	0		-1.03409
YDL023C	0	0		0.0253838	0		0.573098	0		0.158133	0		0.177485	0		-0.0201262	0		-0.16752	0		0.175605	0		0.715422	0		0.230648	0		-0.320912	0		0.142747	0		-0.64943	0		-0.500255	0		0.13204	0		-0.0751025	0		-0.700666
YDL024C	0	0		0.0289888	0		-0.452229	0		-0.562405	0		0.515129	0		-0.0250725	0		0.0557675	0		-0.240131	0		-0.29014	0		-0.0789413	0		0.16699	0		1.10513	0		-0.360475	0		-0.0184225	0		-0.273355	0		-0.356532	0		-0.304299
YDL025C	0	0		-0.38781	0		-0.392785	0		0.027585	0		0.0594338	0		0.649315	0		0.0952962	0		0.146351	0		-0.328908	0		0.044805	0		-0.0416262	0		0.693002	0		-0.179884	0		0.309603	0		-0.42117	0		-0.0849962	0		-0.118345
YDL027C	0	0		-0.172219	0		0.156181	0		0.0376575	0		0.0839875	0		-0.620205	0		-0.134751	0		-0.0274287	0		-0.209551	0		0.108594	0		0.436635	0		-0.605729	0		0.325415	0		0.538525	0		0.65474	0		0.0783163	0		0.892905
YDL028C	0	0		0.144455	0		0.253245	0		-0.4648	0	0.03	1.20687	0		0.38918	0		-0.251657	0		0.285254	0		-1.24993	0		-0.0841062	0		-0.054515	0		-0.167018	0		-0.225601	0		0.387782	0		0.702048	0		0.0672762	0		-0.114666
YDL030W	0	0		0.130775	0		-0.298922	0		0.376045	0		0.0354375	0		-0.055045	0		0.293994	0		0.809045	0		-0.144297	0		-0.274875	0		0.941377	0		0.0541875	0		0.276705	0		-0.360347	0		-0.059725	0		0.125842	0		0.084535
YDL032W	0	0		0.0133125	0		0.414886	0		-0.20023	0		0.0295675	0		0.0964538	0		0.0524488	0		-0.061025	0		-0.0230337	0		-0.00409625	0		-0.324664	0		0.50713	0		-0.903297	0		0.32678	0		0.30712	0		0.115437	0		-0.309516
YDL033C	0	0		-0.00165	0		-0.407363	0		-0.02375	0		0.219128	0		-0.273087	0		0.0221125	0		-0.265257	0		-0.424797	0		0.0098375	0		0.317205	0		-0.291507	0		0.208665	0		-0.06138	0		-0.302995	0		0.0946425	0		-0.762465
YDL034W	0	0		0.466765	0		0.20834	0		-0.27371	0		-0.020565	0		-0.621223	0		0.24758	0		0.066305	0		0.283633	0		-0.134175	0		-0.0621425	0		0.067425	0		-0.121645	0		-0.0831	0		-0.13233	0		-0.134552	0		0.357275
YDL035C	0	0		0.497598	0		-0.0007075	0		0.13181	0		-0.289353	0		-0.0002825	0		0.181102	0		-0.158475	0		-0.28683	0		-0.169508	0		-0.326958	0		-0.166685	0		-0.184365	0		0.165335	0		0.248255	0		-0.209322	0		0.21427
YDL036C	0	0		-0.18946	0		0.149591	0		0.177179	0		0.183682	0		0.08652	0		-0.0840575	0		0.314078	0		0.342768	0		-0.0197013	0		0.198964	0		0.300556	0		-0.908291	0		0.106869	0		-0.632228	0		-0.144401	0		-0.363304
YDL037C	0	0		0.3236	0		0.525918	0		0.017815	0		0.269998	0		0.06218	0		-0.0515275	0		0.0375	0		-0.10556	0		0.406175	0		0.25612	0		0	0		0.680468	0		-0.0035325	0		0.231903	0		0.337385	0		0.054915
YDL038C	0	0		0.225895	0		0.0196525	0		-0.252641	0		0.29486	0		-0.510875	0		-0.018145	0		-0.282133	0		-0.177606	0		-0.0232775	0		-0.04346	0		0.198005	0		-0.194947	0		0.205606	0		0.018715	0		0.05268	0		-0.140345
YDL039C	0	0		-0.130696	0		0.771317	0		0.31944	0		0.153306	0		-0.299409	0		0.0649487	0		0.0954612	0		-0.120491	0		-0.105722	0		0.175714	0		0.363839	0		-0.15818	0		0.31043	0		0.330549	0		0.118907	0		0.0413525
YDL040C	0	0		0.583756	0		-0.934878	0		-0.0750725	0		-0.06186	0		-0.152874	0		0.05029	0		-0.264855	0		-0.0976213	0		0.207358	0		0.174423	0		-0.374928	0		-0.621694	0		0.117907	0		0.0605412	0		-0.179344	0		0.137369
YDL041W	0	0		-0.336348	0		0.24568	0		0.124419	0		-0.247245	0		0.975554	0		-0.305514	0		-0.128624	0		-0.205131	0		0.0179425	0		-0.155515	0		0.517996	0		0.03097	0		-0.221901	0		0.391306	0		-0.00558375	0		0.267748
YDL042C	0	0		0.411313	0		-0.411876	0		-0.00126625	0		-0.16486	0		-0.144792	0		0.0882575	0		-0.414135	0		-0.160619	0		-0.482341	0		-0.454095	0		-0.192562	0		-0.311333	0		-0.191864	0		-0.0379562	0		-0.233857	0		-0.996314
YDL043C	0	0		0.317682	0		0.27623	0		0.001635	0		0.160222	0		0	0		-0.24249	0		-0.0951625	0		0.79554	0		-0.293177	0		-0.104505	0		0.758868	0		0.333188	0		-0.0878975	0		0.470813	0		-0.221692	0		-0.402012
YDL044C	0	0		-0.904189	0		-0.579448	0		-0.02655	0		0.020285	0		-0.369488	0		-0.123732	0		-0.0989862	0		0.04929	0		-0.130878	0		-0.121941	0		-0.316635	0		0.130158	0		0.0026325	0		-0.337055	0		0.420677	0		0.344622
YDL045C	0	0		0.122332	0		0.66748	0		0.247622	0		-0.519447	0		-0.094755	0		0.094055	0		-0.0571075	0		0.409615	0		-0.031145	0		-0.31171	0		-0.445685	0		0.642607	0		-0.65988	0		0.215431	0		0.372872	0		0.22419
YDL046W	0	0		-0.0103112	0		-0.0979725	0		-0.20198	0		0.17854	0		-0.30392	0		-0.568565	0		-0.03949	0		0.0324675	0		-0.379408	0		-0.187915	0		0.111933	0		-0.260585	0		-0.205512	0		0.030175	0		-0.031725	0		0.140453
YDL048C	0	0		-0.508448	0		0.342597	0		-0.145965	0		-0.258905	0		0.0837775	0		-0.76462	0		-0.169305	0		-0.380985	0		0.0037075	0		-0.413977	0		0.090135	0		-0.275325	0		-0.415135	0		-0.27724	0		-0.132123	0		-0.334172
YDL050C	0	0		0.03662	0		-0.41789	0		0.218312	0		0.280265	0		0.0196	0		0.16684	0		0.01393	0		0.393885	0		0.161667	0		-0.11624	0		-0.41732	0		-1.01075	0		-0.16963	0		-0.308025	0		0.088795	0		-0.485845
YDL051W	0	0		-0.277335	0		1.03175	0		0.740027	0		0.148826	0		-0.0435075	0		-0.105899	0		0.811192	0		0.00663875	0		0.100132	0		0.220227	0		-0.566426	0		0.648595	0		-0.153369	0		0.2016	0		0.107654	0		0.168636
YDL052C	0	0		1.14785	0		-0.429615	0		-0.164095	0		0.213835	0		-0.0884775	0		-0.101285	0		-0.086635	0		0.423582	0		0.41504	0		0.0681525	0		-0.619035	0		-0.054075	0		-0.333068	0		0.331917	0		0.143107	0		-0.947998
YDL053C	0	0		0.282313	0		0.0849825	0		-0.132085	0		-0.105442	0		0.153037	0		-0.11572	0		0.220905	0		-0.0988125	0		0.132093	0		-0.0504575	0		-0.19768	0		-0.20114	0		-0.0682125	0		0.246638	0		-0.01925	0		-0.43105
YDL054C	0	0		-0.215363	0		-0.14263	0		0.199862	0		0.0691612	0		-0.190527	0		-0.262777	0		0.0464825	0		-0.129935	0		-0.147388	0		-0.123603	0		0.104806	0		-0.0278675	0		0.0506088	0		0.506042	0		0.177748	0		0.0388937
YDL055C	0	0		0.590623	0		-0.258333	0		0.879091	0		-0.245125	0		0.825225	0		-0.358276	0		0.065915	0		-0.15862	0		-0.0654138	0		-0.8871	0	0.055	1.29501	0		-1.52944	0		0.673774	0		0.229654	0		0.195919	0		0.711084
YDL056W	0	0		0.96663	0		-0.0430512	0		-0.779795	0		0.372424	0		0.0723075	0		-0.03351	0		-0.199345	0		-0.651771	0		-0.263171	0		-0.0003325	0		0.686014	0		-0.189526	0		-0.422439	0		0.381705	0		-0.26316	0		0.198962
YDL057W	0	0		-0.1335	0		0.204753	0		0.2011	0		-0.09813	0		-0.21526	0		-0.201755	0		-0.378277	0		0.15608	0		-0.131522	0		0.130599	0		-0.154237	0		0.0297325	0		-0.120072	0		0.228752	0		0.158335	0		0.0437775
YDL058W	0	0		-0.0680825	0		-0.143622	0		-0.46075	0		-0.284869	0		0.147905	0		-0.172027	0		-0.138393	0		0.0147838	0		-0.248168	0		-0.278445	0		-0.623736	0		-0.06277	0		-0.103994	0		-0.324799	0		-0.0816425	0		0.051345
YDL059C	0	0		-0.083435	0		0.105402	0		-0.0493025	0		-0.179138	0		-0.035265	0		0.0576275	0		-0.2258	0		-0.047165	0		-0.143755	0		-0.271788	0		0.208272	0		-0.120675	0		0.123378	0		-0.548418	0		-0.266715	0		-0.200728
YDL060W	0	0		-0.09133	0		-0.0493775	0		-0.136839	0		-0.320116	0		-0.272194	0		-0.0272075	0		0.0347512	0		-0.0128713	0		0.0888162	0		-0.0412138	0		-0.453858	0		-0.127376	0		-0.14312	0		-0.276384	0		-0.0738475	0		-0.361786
YDL062W	0	0		0.169585	0		-0.161199	0		-0.0362575	0		-0.532629	0		0.11032	0		-1.52656	0		0.0348487	0		-0.189256	0		-0.508264	0		-0.055625	0		-0.0218762	0		-0.22079	0		-0.578981	0		-0.321359	0		0.0227863	0		-0.010855
YDL064W	0	0		0.111513	0		0.502968	0		0.082065	0		0.17533	0		-0.507529	0		-0.019	0		0.288235	0		-0.134843	0		0.118383	0		0.0134562	0		0.0974913	0		-0.325121	0		0.463379	0		0.092295	0		0.190502	0		0.501239
YDL065C	0	0		0.111405	0		-0.9136	0		1.01763	0		0.273125	0		0.268	0		-0.006315	0		0.32844	0		0.23971	0		0.567043	0		0.360321	0		-0.35095	0		-0.445819	0		0.634633	0		-0.35737	0		0.5597	0		0.0534275
YDL066W	0	0		-0.029335	0		-0.074445	0		0.42144	0		0.039675	0		-0.050055	0		0.009765	0		0.0083625	0		-0.018125	0		-0.00925	0		0.10814	0		-0.148365	0		-0.136285	0		0.34127	0		-0.0636425	0		0.027945	0		0.674262
YDL068W	0	0		-0.21828	0		0.0381037	0		-0.182078	0		-0.068865	0		-0.216826	0		-0.111621	0		-0.0110075	0		-0.0435162	0		-0.172894	0		0.171935	0		-0.12455	0		-0.184181	0		-0.165821	0		-0.243116	0		-0.089915	0		-0.586436
YDL069C	0	0		0.187193	0		0.01883	0		-0.0518675	0		0.032105	0		-0.463998	0		-0.310513	0		-0.355143	0		-0.218933	0		-0.205967	0		-0.0640887	0		-0.0657425	0		0.498742	0		-0.251962	0		0.444613	0		0.366918	0		-0.69493
YDL070W	0	0		0.103575	0		0.43989	0		0.0824325	0		-0.267778	0		-0.03295	0		-0.229215	0		0.067015	0		-0.117602	0		0.003465	0		-0.268363	0		0.127108	0		0.63233	0		-0.0592787	0		-0.0023475	0		0.192995	0		-0.760868
YDL071C	0	0		-0.299573	0		0.210835	0		-0.32717	0	0.14	0.58363	0		0.25039	0		-0.29678	0		0.202263	0		0.390125	0		0.424167	0		0	0		-0.164472	0		0.626798	0		0.101797	0		0.044555	0		0.0824225	0		-0.54759
YDL073W	0	0		-0.04896	0		0.819322	0		-0.12165	0		-0.476208	0		-0.909275	0		-0.30515	0		0.0714225	0		-0.409403	0		0.217583	0		0.119065	0		-1.13853	0		-0.067025	0		0.27877	0		-0.666385	0		-0.95093	0		0.363573
YDL076C	0	0		0.375804	0		-0.373962	0		0.0605225	0		0.128356	0		-0.395578	0		-0.116626	0		-0.237089	0		0.078885	0		-0.272927	0		0.15305	0		-0.08066	0		0.156996	0		0.32246	0		-0.0862813	0		0.0650375	0		-0.322619
YDL078C	0	0		0.81557	0		0.268389	0		-0.63806	0		-0.0634925	0		-0.113375	0		0.273065	0		0.392902	0		0.376145	0		0.576553	0		-0.173978	0		0.218305	0		-0.385642	0		0.517918	0		-0.05577	0		-0.470325	0		-0.205288
YDL079C	0	0		-0.17477	0		0.644315	0		-0.170182	0		-0.12839	0		-0.147375	0		-0.24965	0		-0.247855	0		-0.170173	0		-0.117748	0		-0.274945	0		0.1642	0		-0.232267	0		-0.115903	0		0.163345	0		0.397782	0		0.48261
YDL080C	0	0		0.36731	0		0.283021	0		-0.271979	0		0.012685	0		-0.038105	0		-0.249427	0		-0.384798	0		-0.297345	0		-0.095575	0		-0.450703	0		-0.115229	0		0.272175	0		0.101721	0		0.119219	0		-0.178139	0		-0.591274
YDL081C	0	0		-0.763138	0		-1.29177	0	0.165	2.73869	0		-0.182195	0		1.23805	0		0.592732	0		-0.524988	0	-0.025	2.16542	0		0.751537	0		0	0		-0.327213	0		-1.16936	0		0	0		0.153624	0		-0.595	0		0.645938
YDL082W	0	0		0.325348	0		-0.722895	0		-0.221076	0		0.105783	0		-0.180352	0		0.148234	0		-0.119512	0		0.0928537	0		-0.00057875	0		-0.352924	0		0.240805	0		0.0266275	0		0.0179125	0		0.24427	0		0.088065	0		0.115197
YDL083C	0	0		-0.404647	0	0.05	1.72862	0		-0.406533	0		0.237992	0		-0.516245	0		-0.148165	0		-0.395145	0		0.455703	0	-0.06	2.31312	0		0.964755	0		0.71684	0		-0.630838	0		0.207515	0		-0.21149	0		-0.185223	0		-0.358365
YDL084W	0	0		-0.100202	0		-0.252092	0		0.443596	0		0.0383325	0		-0.0890937	0		0.08566	0		-0.250748	0		-0.0250825	0		-0.149094	0		-0.0559175	0		0.596414	0		-0.486075	0		-0.538155	0		-0.755699	0		0.105518	0		-0.108644
YDL085C-A	0	0		0.196933	0		1.29144	0		-0.0961275	0	0.14	0.628205	0		0.07254	0		0.55589	0		0.133155	0		0.127183	0		0.630012	0		0.25034	0		0.891	0		0.409776	0		0.202582	0		-0.078265	0		-0.15683	0		0.18206
YDL085W	0	0		-0.0698575	0		0.327302	0		-0.197827	0		-0.136192	0		0.0857575	0		-0.266335	0		0.231717	0		-0.0399	0		-0.274925	0		-0.0612325	0		-0.750595	0		0.199338	0		-0.366485	0		0.08195	0		0.258178	0		0.306503
YDL086W	0	0		0.341215	0		-0.02979	0		-0.023315	0		0.015285	0		-0.347452	0		0.30283	0		0.0682113	0		0.423825	0		-0.0491	0		0.14217	0		0.461645	0		-0.368481	0		0.139137	0		0.253337	0		0.11285	0		0.0956537
YDL087C	0	0		-0.395245	0		-0.103539	0		0.016355	0		0.508822	0		-0.275257	0		0.501467	0		1.2693	0		-0.17507	0		-0.0741425	0		0.908735	0		-0.185835	0		-0.411121	0		-0.230657	0		-0.130697	0		0.128172	0		0.08566
YDL088C	0	0		1.13028	0		0.06903	0		0.0939025	0		0.0995725	0		0.399612	0		0.279697	0		0.008275	0		0.191092	0		-0.043235	0		-0.237453	0		-0.0149125	0		-0.28168	0		-0.364115	0		0.247973	0		0.337225	0		-0.0773725
YDL090C	0	0		0.868167	0		-0.887335	0		0.41145	0		-0.146177	0		0.326163	0		0.304142	0		-0.27282	0		0.208075	0		0.310503	0		-0.391767	0		0.463415	0		0.506464	0		0.181787	0		-0.19691	0		0.0207775	0		0.158163
YDL093W	0	0		0.29962	0		0.0274575	0		-0.09889	0		0.135843	0		0.544165	0		-0.206868	0		-0.0264675	0		-0.01725	0		-0.08012	0		0.414025	0		0.404183	0		0.114825	0		0.17921	0		0.145065	0		-0.02155	0		-0.247655
YDL094C	0	0		0.0684788	0		-0.5563	0		0.0697263	0		-0.29462	0		0.410086	0		-0.159799	0		-0.314284	0		0.00561625	0		-0.00577625	0		-0.216135	0		-0.307231	0		-0.299073	0		0.225107	0		0.174245	0		0.388182	0		-0.381424
YDL095W	0	0		-0.156811	0		-0.173118	0		0.0727987	0		-0.155456	0		-1.00685	0		-0.627439	0		-0.255462	0		0.296272	0		0.192241	0		-0.407253	0		-0.676804	0		-0.180604	0		-0.144605	0		-0.158691	0		0.0312175	0		-0.429565
YDL096C	0	0		-0.244055	0		0.375648	0		-0.121555	0		-0.133725	0		-0.302992	0		0.254922	0		-0.113797	0		0.0853225	0		-0.48806	0		0.175955	0		-0.373852	0		0.569152	0		0.113668	0		0.227129	0		0.124293	0		-0.210097
YDL097C	0	0		0.0681362	0		0.294907	0		0.886325	0		-0.448398	0		0.481505	0		0.921183	0		0.243866	0		0.12667	0		0.0850575	0		-0.00603125	0		-0.345342	0		0.35881	0		-0.03286	0		0.0822825	0		0.0804075	0		-1.01667
YDL098C	0	0		0.194585	0		0.329415	0		0.333052	0		-0.108217	0		-0.0640125	0		0.666115	0		0.176742	0		-0.305432	0		0.552743	0		-0.38461	0		-0.0916475	0		-0.654821	0		-0.0263475	0		0.0684475	0		0.0405575	0		0.166538
YDL099W	0	0		0.142648	0		0.196045	0		0.321966	0		-0.297955	0		0.0623688	0		-0.0874725	0		-0.313277	0		-0.0564663	0		-0.11911	0		-0.0493875	0		-0.780565	0		0.468927	0		-0.303642	0		0.18684	0		-0.105182	0		-0.518795
YDL100C	0	0		0.0991313	0		0.0171637	0		0.253766	0		0.0162975	0		-0.351222	0		0.0901938	0		0.0190913	0		0.305794	0		0.117913	0		0.181448	0		0.0483425	0		0.626493	0		0.0286313	0		0.467224	0		0.0015625	0		0.0205462
YDL101C	0	0		-0.531479	0		0.105262	0		0.42273	0		0.312358	0		0.747591	0		-0.0756325	0		0.236132	0		-0.125305	0		0.02404	0		-0.0721388	0		0.00061875	0		0.0013775	0		0.182806	0		-0.0726587	0		-0.185944	0		-0.744995
YDL103C	0	0		-0.431268	0		0.268707	0		-0.17144	0		0.159392	0		-0.401685	0		0.378545	0		0.21809	0		-0.169758	0		-0.274675	0		-0.357535	0		-0.19168	0		0.11892	0		-0.00405	0		-0.615152	0		-0.01798	0		0.221752
YDL104C	0	0		-0.85431	0		-0.16511	0		-0.0812675	0		-0.650798	0		-0.193257	0		-0.501147	0		-0.193768	0		-0.143475	0		-0.04774	0		-0.114505	0		-0.80422	0		0.08897	0		-0.257617	0		0.38863	0		-0.09614	0		0.580627
YDL105W	0	0		0.42303	0		-0.363712	0		0.09652	0	0.155	0.650748	0		-0.68283	0		-0.0324175	0		-0.0678075	0		0.089715	0		0.0258725	0		0.302762	0		-0.200065	0		0.078995	0		-0.11357	0		-0.18348	0		-0.0164075	0		-0.610272
YDL106C	0	0		-0.457014	0		-0.132576	0		-0.401828	0		0.16159	0		-0.298009	0		0.269574	0		0.212461	0		0.0638725	0		-0.0541512	0		0.178053	0		-0.42673	0		0.172139	0		0.296234	0		0.0277425	0		0.0425212	0		-0.286938
YDL107W	0	0		-0.37455	0		0.294435	0		0.134379	0		0	0		-0.07837	0		-0.160969	0		-0.111302	0		0.07256	0		-0.490569	0		0	0		-0.0552588	0		0	0		-0.136994	0		3.28928	0		-0.175981	0		0.132649
YDL108W	0	0		0.02249	0		-0.322767	0		0.100735	0		0.140521	0		0.277	0		-0.03066	0		-0.175325	0		0.214725	0		0.0216175	0		0.04882	0		-0.62341	0		-0.075495	0		0.19355	0		0.414158	0		0.431335	0		-0.178395
YDL110C	0	0		-0.254915	0		0.117071	0		-0.618918	0		0.0955725	0		-0.08039	0		0.0240675	0		-0.46437	0		0.08334	0		0.0555025	0		-0.142632	0		0.102335	0		0.20487	0		-0.283645	0		-0.599404	0		0.0600975	0		-0.00103
YDL112W	0	0		-0.0732425	0		0.330632	0		-0.688712	0		0.02859	0		-0.722925	0		-0.083935	0		0.33358	0		-0.377947	0		0.213685	0		-0.08927	0		-0.833732	0		-0.151652	0		0.174315	0		0.104515	0		-0.35972	0		-0.062065
YDL113C	0	0		-0.468275	0		-1.27229	0		-0.02894	0		0.004005	0		0.0641975	0		0.239285	0		-0.30919	0		-0.0220625	0		0.423325	0		0.0700137	0		0.0741425	0		-0.527721	0		0.132245	0		0.245017	0		0.251928	0		0.306963
YDL114W	0	0		0.325245	0		-0.0265438	0		-0.271817	0		0.190725	0		-0.211684	0		-0.153301	0		-0.124791	0		-0.086045	0		-0.136348	0		0.197414	0		0.214099	0		-0.323526	0		-0.08855	0		-0.362889	0		-0.4079	0		-0.393845
YDL115C	0	0		0.276685	0		-0.169054	0		-0.0785987	0		0.155138	0		-0.410633	0		0.277	0		-0.237317	0		-0.0329637	0		-0.27776	0		-0.110195	0		-0.657894	0		0.289558	0		-0.0625963	0		0.02045	0		-0.276114	0		-0.0894875
YDL117W	0	0		0.167203	0		-0.166915	0		0.480967	0		0.321379	0		0.311182	0		0.624404	0		0.274905	0		0.22627	0		0.0981825	0		0.360464	0		0.747	0		-0.171231	0		0.184108	0		0.562856	0		0.2168	0		0.0689063
YDL118W	0	0		0.388983	0		0.0228525	0		0.0565925	0		-0.16685	0		0.214675	0		-0.9507	0		-0.08735	0		-0.156287	0		0.28202	0		-0.106735	0		-0.207175	0		-0.263738	0		0.053635	0		0.593372	0		-0.149585	0		0.15332
YDL119C	0	0		0.17642	0		0.39761	0		0.08379	0		0.035985	0		-0.0422625	0		0.25503	0		-0.199195	0		-0.364443	0		-0.197295	0		-0.0501325	0		-0.53288	0		0.453715	0		-0.10351	0		0.235618	0		-0.13116	0		-0.811068
YDL120W	0	0		0.0129175	0		-0.085185	0		0.0266625	0		0.152305	0		-0.0183025	0		0.0716525	0		-0.054085	0		-0.260665	0		0.00396	0		-0.151973	0		0.1058	0		-0.101528	0		-0.097205	0		-0.372962	0		-0.131628	0		-0.0309975
YDL121C	0	0		0.532305	0		0.357479	0		-0.294847	0		0.442732	0		-0.043235	0		-0.0867775	0		-0.159195	0		0.31475	0		0.0648475	0		-0.060705	0		-0.22549	0		0.20572	0		0.0578375	0		0.218799	0		-0.0843675	0		-0.532455
YDL122W	0	0		0.368132	0		0.0579887	0		-0.482894	0		-0.419185	0		-0.971036	0		0.0161312	0		0.298337	0		-0.153791	0		0.834265	0		0.745671	0		1.14311	0		-0.0262575	0		0.484109	0		0.516781	0		0.348602	0		0.492573
YDL123W	0	0		0.180174	0		0.0321725	0		0.206091	0		-0.434241	0		0.162124	0		-0.190165	0		0.0033375	0		-0.014465	0		0.296076	0		-0.233216	0		0.133814	0		0.107994	0		-0.0744075	0		-0.391889	0		-0.0319275	0		0.29826
YDL125C	0	0		-0.67559	0		0.331905	0		0.538142	0		-0.126417	0		0.226185	0		-1.11862	0		-0.17296	0		0.330695	0		-0.229492	0		-0.243462	0		0.51527	0		0.286313	0		-0.342385	0		-0.143567	0		0.36455	0		0.265695
YDL126C	0	0		-0.713814	0		-0.256891	0		0.946229	0		-0.321725	0		-0.470012	0		0.148794	0		0.652359	0		0.0695112	0		0.415422	0		0.362884	0		-0.954166	0		0.2252	0		0.630989	0		0.339	0		-0.195857	0		0.178754
YDL127W	0	0	0.195	4.06528	0		0.03514	0		0.168701	0		-1.73275	0		0.217279	0	-0.115	1.17533	0		-0.853766	0	-0.155	1.45196	0		0	0		0.374691	0		0	0		-1.59934	0		0	0		1.37096	0		-0.0241725	0		-1.3465
YDL128W	0	0		0.0285562	0		0.0839737	0		0.122427	0		0.0418675	0		-0.185294	0		0.278483	0		-0.0611587	0		-0.134375	0		0.530103	0		0.205505	0		-0.200676	0		0.113818	0		0.146152	0		-0.268295	0		-0.189122	0		0.0051275
YDL129W	0	0		-0.307115	0		0.373072	0		0.0588612	0		0.041535	0		0.237074	0		-0.150781	0		-0.100461	0		0.00747375	0		-0.18275	0		-0.363584	0		0.325632	0		0.0939187	0		0.055785	0		0.309464	0		0.0519425	0		0.317656
YDL130W	0	0		0.542233	0		-0.21352	0		0.201984	0		0.0146988	0		-0.37448	0		0.362785	0		0.242135	0		0.39937	0		0.327214	0		0.251063	0		-0.358905	0		0.875202	0		-0.348172	0		0.88404	0		0.106258	0		0.325004
YDL130W-A	0	0		0.153232	0		0.179505	0		0.002955	0		0.0758675	0		-0.0794737	0		0	0		-0.0121063	0		-0.00874125	0		-0.275087	0		-0.119774	0		0.773053	0		-0.277608	0		0.258858	0		0.318455	0		-0.472895	0		-0.16687
YDL131W	0	0		-0.50768	0		-0.51436	0		0.016535	0		0.166018	0		-0.488513	0		-0.290297	0		-0.115418	0		0.053275	0		0.00491	0		-0.109372	0		-1.08556	0		0.172458	0		-0.764535	0		0.249752	0		-0.53777	0		-0.482102
YDL132W	0	0		0.160695	0		0.223637	0		-0.0111625	0		-0.531828	0		-0.0543975	0		-0.923713	0		0.0220462	0		0.397115	0		0.0548288	0		-0.025655	0		0.16264	0		0.104824	0		-0.602755	0		0.416645	0		-0.0463537	0		-1.09279
YDL133C-A	0	0		0.37835	0		-0.338782	0		0.117255	0		0.179841	0		-0.0436325	0		0.0658625	0		0.00313	0		-0.203356	0		0.150665	0		-0.070125	0		-0.227681	0		0.79531	0		0.246961	0		1.62454	0		0.0982375	0		-0.388113
YDL134C	0	0		0.744359	0		0.803679	0		-0.0092525	0		0.429274	0		0.345757	0		0.554709	0		0.484294	0		-0.380897	0		-0.675254	0		0.346506	0		0.515825	0		-0.00260375	0		0.726221	0		0.0134687	0		0.0350925	0		-0.468149
YDL135C	0	0		0.0720725	0		-0.517015	0		-0.320205	0		-0.11932	0		-0.265401	0		0.310208	0		-0.0940675	0		-0.127675	0		0.174382	0		0.112799	0		-0.416826	0		-0.0891987	0		0.148719	0		0.0734325	0		0.273828	0		-0.240046
YDL136W	0	0		-0.4845	0		0.314414	0		0	0		-1.87612	0		0	0		-0.135655	0		0	0		-1.0087	0		1.0919	0		0.0502575	0		-1.92614	0		0.278676	0		-0.465695	0		-0.0204525	0		0	0		1.37982
YDL137W	0	0		-0.0259662	0		0.29519	0		-0.519489	0		0.116178	0		0.129401	0		-0.0896638	0		-0.0968113	0		-0.0013825	0		-0.021625	0		-0.0831625	0		1.02446	0		-0.221108	0		-0.589777	0		0.484648	0		0.0117225	0		0.1112
YDL138W	0	0		-0.192746	0		-0.573438	0		0.0526675	0		0.0117	0		-0.0637588	0		0.112315	0		-0.277027	0		-0.436814	0		0.326259	0		0	0		-0.172296	0		-3.08199	0		-0.0507213	0		-0.405268	0		-0.136797	0		0.0480775
YDL140C	0	0		0.43883	0		-0.058165	0		-0.100318	0		0.058145	0		-0.107665	0		-0.244965	0		-0.332423	0		0.133288	0		0.139228	0		-0.0205475	0		-0.0730575	0		0.384188	0		-0.12896	0		0.124878	0		-0.050415	0		0.31264
YDL142C	0	0		0.179175	0		-0.04222	0		0.0957	0		0.10732	0		0.131398	0		0.0778025	0		0.048565	0		-0.152143	0		-0.33103	0		0.140148	0		-0.4101	0		-0.129788	0		-1.04083e-17	0		0.323012	0		0.10847	0		0.393722
YDL144C	0	0		-0.38621	0		0.0377175	0		-0.469891	0		-0.0137862	0		0.614472	0		-0.195424	0		-0.405147	0		0.00030625	0		0.0929413	0		-0.0660888	0		-0.126479	0		0.175229	0		0.103704	0		0.48189	0		-0.20119	0		0.387484
YDL146W	0	0		-0.166665	0		-0.177405	0		-0.259532	0		0.166602	0		0.0441675	0		0.829272	0		-0.09787	0		-0.285355	0		-0.0341875	0		-0.241715	0		-0.162328	0		-0.122035	0		0.2014	0		-0.0718475	0		-0.341523	0		-0.11779
YDL148C	0	0		0.174182	0		0.510232	0		0.120596	0		0.430844	0		1.0025	0		-0.711852	0		-0.0201988	0		-0.454704	0		-0.0535762	0		-0.0227788	0		-0.203973	0		-1.01363	0		0.066615	0		0.334846	0		0.277317	0		-1.85942
YDL149W	0	0		0.957846	0		-0.463413	0		-0.119299	0		0.0866925	0		-0.121714	0		-0.0937937	0		-0.037555	0		-0.212274	0		0.0351262	0		0.197222	0		0.240639	0		0.0805475	0		-0.47173	0		0.22915	0		-0.0292588	0		-0.869531
YDL151C	0	0		-0.45634	0		-0.188638	0		-0.266622	0		0.0198263	0		-0.10328	0		0.070685	0		-0.280797	0		-0.0941925	0		0.01102	0		-0.154095	0		0.15043	0		0.292825	0		0.0824363	0		-0.0809725	0		-0.42489	0		-0.092055
YDL152W	0	0		0.501973	0		-1.03343	0		-0.221718	0		-1.25435	0		-0.372818	0		-0.867599	0		-0.214674	0		0.774253	0		0.0681075	0		1.80473	0		-0.251779	0		-0.984006	0		0.113675	0		-0.229506	0		0.426485	0		0.0388237
YDL153C	0	0		0.34714	0		0.065665	0		-0.172673	0		0.0175338	0		-0.0721475	0		-0.499946	0		-0.206439	0		0.0825475	0		0.0103275	0		-0.129304	0		-0.359007	0		0.0636613	0		-0.00321	0		0.03375	0		-0.192661	0		-0.19241
YDL154W	0	0		-0.36881	0		0.821322	0		-0.224245	0		-0.620251	0		-0.58334	0		-0.640861	0		-0.100695	0		-0.19241	0		-0.10114	0		-0.311416	0		-0.525552	0		-0.310674	0		0.375855	0		0.0658988	0		0.109978	0		-0.240554
YDL155W	0	0	0.28	1.44524	0		-0.13564	0		-0.482507	0	0.11	0.606255	0		0.324715	0		0.15796	0		-0.271118	0		-0.087845	0		-0.06731	0		-0.231115	0		0.296925	0		-0.131548	0		-1.20399	0		-0.302598	0		0.0638	0		-0.344467
YDL156W	0	0		-0.26007	0		0.0078575	0		-0.123493	0		-0.04369	0		-0.277483	0		-1.20666	0		0.0528975	0		0.12478	0		-0.0709475	0		-0.0201088	0		-1.58941	0		0.189699	0		-0.337813	0		0.0509	0		0.028885	0		-0.0615675
YDL157C	0	0		0.307104	0		-0.150635	0		0.120801	0		0.11822	0		0.107345	0		0.216766	0		0.0753262	0		-0.0951812	0		0.0476663	0		0.01887	0		-0.156328	0		-0.304025	0		-0.0232063	0		0.0302275	0		-0.16535	0		0.355064
YDL159W-A	0	0		0.465715	0		0.276499	0		0.048525	0	0.185	0.613039	0		1.34145	0		0.64938	0		0.426007	0		0.159	0		0.312078	0		-0.167917	0		0.026745	0		-0.306405	0		-0.23893	0		0.21968	0		0.01143	0		-0.26548
YDL160C	0	0		-0.622502	0		-0.06937	0		0.56982	0		0.314844	0		-0.991965	0		-0.0906325	0		0.696854	0		0.095955	0		0.194156	0		0.553196	0	0.045	1.43799	0		0.0272812	0		0.198841	0		0.107535	0		0.04469	0		0.256918
YDL161W	0	0		0.0920288	0		0.0438038	0		0.111013	0		0.247565	0		-0.050865	0		-0.0691912	0		0.0100625	0		0.0107075	0		-0.0528938	0		-0.344659	0		0.115172	0		-0.172409	0	0.11	1.04213	0		-0.04439	0		0.191941	0		-1.88976
YDL162C	0	0		0.109348	0		-0.621618	0		-0.0003875	0		-0.101693	0		-0.304982	0		0.191131	0		-0.106776	0		0.45901	0		-0.07125	0		0.066895	0		-0.0475737	0		1.03288	0		-0.186268	0		0.426599	0		0.306567	0		-0.0493362
YDL163W	0	0		0.602414	0		-0.169235	0		0.139615	0		0.204811	0		0.318258	0		0.074585	0		-0.09448	0		-0.079315	0		-0.26551	0		0.244174	0		-0.290077	0		0.269842	0		0.237448	0		-0.121495	0		-0.0803125	0		0.862099
YDL164C	0	0		-0.214604	0		0.06005	0		-0.863343	0		0.0110037	0		-0.533245	0		-0.174096	0		-0.208177	0		0.09519	0		-0.693045	0		0.03081	0		-0.0600738	0		-0.0644062	0		-1.04607	0		-0.192266	0		-0.598105	0		-0.303554
YDL166C	0	0		-0.082985	0		0.546667	0		0.523478	0		0.083395	0		0.081745	0		0.576453	0		0.02785	0		0.434362	0		0.110785	0		-0.0212	0		0.0883225	0		0.234047	0		0.314447	0		-0.05078	0		-0.437128	0		-0.1578
YDL167C	0	0		-0.677593	0		0.0678675	0		0.233965	0		0.357735	0		0.361492	0		0.3063	0		0.167022	0		0.568315	0		0.06227	0		-0.0839475	0		-0.901432	0		0.20767	0		0.211206	0		0.104015	0		0.138925	0		0.707302
YDL169C	0	0		0.02684	0		0.752182	0		0.0178013	0		0.0655562	0		-0.17541	0		0.0417725	0		0.03339	0		-0.07023	0		0.0437813	0		0.0830525	0		-0.297195	0		-0.167697	0		0.15101	0		0.540037	0		-0.10991	0		0.211864
YDL170W	0	0		0.11764	0		0.0564625	0		0.137785	0		-0.417662	0		0.0921425	0		-0.1998	0		0.260706	0		-0.354623	0		0.152175	0		-0.584081	0		0.31438	0		-0.379802	0	-0.105	1.00769	0		0.0982825	0		0.586363	0		0.926725
YDL171C	0	0		0.479994	0		0.0216575	0		0.15491	0		0.119444	0		-0.242664	0		-0.108167	0		-0.0939675	0		0.132798	0		0.400725	0		0.0242	0		0.28603	0		0.255294	0		0.0651975	0		0.054695	0		-0.064165	0		-0.201777
YDL172C	0	0		-0.010375	0		-0.6936	0		0.287996	0		0.291942	0		-0.187924	0		-0.958503	0		-0.198496	0		0.28546	0		0.292571	0		-0.00542125	0		0.05047	0		-0.0235925	0		-0.547822	0		0.02913	0		0.383022	0		-0.601095
YDL173W	0	0		-0.648661	0		-1.32198	0		0.165415	0		-0.191791	0		-0.23627	0		-0.468669	0		-0.609923	0		0.391399	0		-0.170349	0		-0.221884	0		-0.158069	0		-0.02353	0		0.0370212	0		-0.671089	0		-0.355625	0		-0.176748
YDL174C	0	0		0.162658	0		-0.260443	0		-0.313205	0		0.148187	0		0.295127	0		0.105353	0		-0.278853	0		0.597437	0		0.00367	0		0.0036175	0		0.13411	0		0.03025	0		-1.05441	0		-0.0648775	0		-0.351712	0		-0.2193
YDL176W	0	0		1.016	0	0.16	1.79038	0		-0.333275	0	-0.05	0.830987	0		-0.66794	0		0.374805	0		0.117258	0		0.520537	0		0.103038	0		0	0		0.874502	0		0	0		0.376067	0		-0.12664	0		0.083165	0		-0.67422
YDL177C	0	0		-0.20451	0		0.168203	0		-0.266348	0		0.173495	0		0.0626425	0		-0.425185	0		-0.297895	0		0.143528	0		-0.205235	0		-0.23243	0		-0.207648	0		0.00618	0		-0.550685	0		0.0746875	0		0.332795	0		0.587695
YDL178W	0	0		-0.08712	0		0.0086925	0		0.089825	0		-0.153523	0		-1.00971	0		0.443005	0		-0.187938	0		-0.05195	0		-0.06226	0		-0.180338	0		0.1928	0		0.10057	0		-0.05904	0		-0.324265	0		-0.33913	0		-0.512123
YDL179W	0	0		0.291778	0		-0.547471	0		0.0528062	0		-0.251475	0		0.470185	0		-0.158103	0		0.260225	0		0.28445	0		0.0770563	0		-0.129844	0		0.0638163	0		-0.237072	0		0.0343762	0		-1.07477	0		-0.897771	0		-0.03585
YDL180W	0	0		-1.12638	0		0.569532	0		-0.310748	0		0.474856	0		-0.437194	0		-0.08	0		0.421049	0		-0.222331	0		-0.144888	0		-0.113475	0		-0.0426588	0		0.120343	0		-0.0298988	0		-0.31638	0		0.136789	0		0.0720262
YDL181W	0	0		0.0865025	0		-0.21025	0		-0.472938	0		-0.3081	0		-0.401086	0		-0.205478	0		0.108109	0		-0.00315125	0		-0.378825	0		-0.258299	0		0.224285	0		-0.164428	0		0.349075	0		-0.174943	0		-0.05112	0		-0.0474675
YDL182W	0	0		-0.8369	0		-0.2819	0		0.309675	0		-0.007265	0		-0.3751	0		0.019285	0		-0.167183	0		0.384068	0		0.0099575	0		-0.238665	0		-0.45985	0		0.054015	0		0.112429	0		-0.298528	0		0.139045	0		1.11556
YDL183C	0	0		0.0604025	0		-1.59219	0		0.0103275	0		-0.20887	0		-0.18095	0		0.166302	0		-0.458848	0		0.35664	0		0.096335	0		-0.271755	0		1.13393	0		0.11447	0		-0.12343	0		-0.148985	0		0.40166	0		0.338295
YDL184C	0	0		0.00230625	0		-0.583746	0		0.218989	0		-0.189739	0		0.104146	0		0.452445	0		-0.0361112	0		0.032965	0		0.0607063	0		-0.25549	0		-0.677297	0		0.289693	0		-0.564841	0		1.40428	0		0.327119	0		0.140225
YDL185C-A	0	0		-1.34599	0		1.04951	0		-0.604556	0		-0.387974	0		-0.625674	0		0	0		-0.850104	0		0	0		0	0		0	0		0	0		0	0		0	0		-0.439142	0	0.055	2.08348	0		0.69252
YDL185W	0	0		0.65871	0		-1.15176	0		-2.54914	0		0.250497	0		-0.103508	0		0.978557	0		-0.0978875	0		-0.622851	0		1.26866	0		-0.823719	0		-0.778103	0		1.30692	0		0.782736	0		1.0236	0		-0.236955	0		-0.265575
YDL186W	0	0		0.902809	0		0.0722175	0		-0.08291	0		-2.55743	0		1.00361	0		-0.548479	0		-1.32072	0		0.0271338	0		0.0999513	0		0.611958	0		0.485566	0		-1.76723	0		-0.435464	0		-0.931274	0		0.51148	0		0.482177
YDL187C	0	0		0.482054	0		-0.255362	0		-0.118288	0		-0.083485	0		-0.0318963	0		-1.09575	0		0.00696375	0		-0.141645	0		-0.187023	0		-0.0920162	0		0.407686	0		0.088685	0		0.109975	0		0.18092	0		-0.383553	0		-0.538092
YDL188C	0	0		-0.5571	0		0.350465	0		0.0961375	0		-0.11851	0		0.746162	0		0.258105	0		0.07673	0		0.181498	0		-0.143687	0		-0.42853	0		0.0484425	0		-1.15792	0		-0.0881475	0		0.293995	0		-0.016685	0		0.0436425
YDL190C	0	0		1.01488	0		-0.237957	0		-0.507845	0	-0.005	0.828644	0		-0.148322	0		0.00303625	0		-0.447815	0		-0.103275	0		-0.208885	0		-0.296181	0		0.276483	0		-0.489331	0		-0.433362	0		0.244906	0		-0.38419	0		-0.0786537
YDL191W	0	0		0.234414	0		-0.243367	0		-0.133365	0		-0.131706	0		0.06677	0		-0.159669	0		-0.0131775	0		-0.230681	0		-0.116984	0		-0.0995713	0		-0.554959	0		0.563985	0		-0.0880887	0		-0.105009	0		-0.15336	0		-0.153693
YDL192W	0	0		-0.254599	0		0.0574163	0		-0.11424	0		0.329651	0		-0.721854	0		0.781465	0		0.275994	0		-0.57136	0		0.773754	0		-0.50736	0		-0.307431	0		-0.3273	0		0.703192	0		-0.195653	0		0.264618	0		0.207572
YDL193W	0	0		0.250314	0		0.219435	0		-0.130273	0		0	0		0.327799	0		-0.144308	0		-0.176679	0		-0.292465	0		0.113654	0		0	0		-0.049095	0		0	0		0.484436	0		3.66487	0		-0.188274	0		0.150154
YDL194W	0	0		-0.16242	0		-0.502153	0		0.0287875	0		-0.27046	0		-0.38304	0		-0.229217	0		-0.31996	0		-0.124126	0		-0.0158387	0		0.204223	0		-0.04668	0		0.0571175	0		-0.193526	0		0.386178	0		-0.337193	0		0.275153
YDL197C	0	0		-0.573277	0		0.568859	0		-0.329329	0		-0.105932	0		0.24881	0		-0.359918	0		0.0016875	0		-0.0966075	0		-0.03143	0		-0.312843	0		0.214086	0		0.00302	0		-0.212067	0		1.0295	0		-0.0105162	0		-0.101134
YDL198C	0	0		-0.648757	0		-0.374191	0		-0.291566	0		0.00314125	0		-0.710935	0		0.233013	0		0.809539	0		-0.582194	0		0.0736587	0		0.542405	0		0.450455	0		-0.708383	0		0.171898	0		-0.142854	0		-0.589847	0		0.556292
YDL199C	0	0		0.0382788	0		0.11404	0		0.684702	0		0.0266	0		0.637151	0		-0.0824375	0		0.328632	0		0.679249	0		-0.00450125	0		0.298422	0		0.415206	0		0.105762	0		-0.286341	0		-0.0118225	0		0.402102	0		0.15574
YDL200C	0	0		-0.114526	0		0.325861	0		0.102852	0		-0.0320612	0		0.189012	0		-0.000685	0		-0.427054	0		-0.170049	0		0.116809	0		-0.16335	0		-0.168121	0		-0.187773	0		-0.052615	0		0.071465	0		-0.227624	0		-0.431752
YDL201W	0	0		0.579821	0		1.03925	0		-0.389738	0		-0.284049	0		0.072465	0		0.516551	0		-0.193036	0		-0.62975	0		-0.298565	0		-0.397555	0		0.7973	0		-0.892654	0		-0.542928	0		0.606916	0		-0.627332	0		-0.761604
YDL202W	0	0		0.095215	0		-0.175945	0		0.0099175	0		-0.039395	0		0.147712	0		-0.277722	0		0.135667	0		-0.430607	0		0.0738125	0		0.001365	0		0.00815	0		0.088565	0		0.117813	0		0.572812	0		-0.122468	0		-0.424982
YDL204W	0	0		0.294005	0		0.524046	0		0.415741	0		0.03523	0		0.462933	0		-0.0895863	0		0.0143962	0		-0.198259	0		0.0282937	0		-0.0678975	0	-0.085	1.4013	0		0.585135	0		0.16595	0		0.183171	0		-0.358276	0		0.668621
YDL206W	0	0		-0.102243	0		-0.506068	0		-0.362639	0		0.125468	0		-0.0501788	0		-0.0817038	0		-0.030425	0		-0.33517	0		-0.350724	0		0.0122875	0		0.396316	0		0.0144362	0		-0.205321	0		-0.470995	0		0.00797125	0		-0.28994
YDL207W	0	0		0.57334	0		0.04711	0		0.288089	0		0.202098	0		0.087965	0		0.330274	0		0.0947637	0		0.143863	0		0.549238	0		0.0543812	0		0.0483075	0		0.0192125	0		0.420083	0		0.1629	0		0.209841	0		-0.194894
YDL208W	0	0		0.138756	0		-0.943805	0		0.689852	0		0.12784	0		-0.76679	0		-0.436252	0		0.347371	0		0.343162	0		-0.425796	0		-0.00916125	0		-0.752344	0		-0.593411	0		0.0431038	0		-0.464044	0		-0.090805	0		-0.10795
YDL209C	0	0		-0.545644	0		-0.156949	0		0.134036	0		0.0156063	0		-0.100013	0		0.850139	0		-0.0280787	0		-0.0715925	0		0.559697	0		0.0828525	0		-0.924098	0		-0.04192	0		-0.036375	0		-0.210583	0		0.562746	0		0.2487
YDL210W	0	0		-0.33619	0		-0.090715	0		0.19932	0		0.0502525	0		0.0677725	0		0.294324	0		0.052255	0		0.0100062	0		-0.347127	0		-0.333798	0		-0.177436	0		0.33887	0		0.144426	0		0.1464	0		-0.00071875	0		-0.0490425
YDL211C	0	0		0.135465	0		0.951908	0		0.12936	0		0.039745	0		-0.78996	0		-0.17715	0		0.0448775	0		-0.435833	0		-0.694253	0		0.27705	0		0.0369625	0		0.0678975	0		-0.44552	0		0.471278	0		-0.16273	0		-0.0676825
YDL212W	0	0		0.267269	0		-0.0522837	0		0.188896	0		-0.139765	0		0.263109	0		-0.192294	0		-0.137445	0		-0.0752375	0		0.327686	0		-0.0522925	0		-0.01663	0		0.0524437	0		-0.00775	0		-0.252572	0		0.00955125	0		0.337128
YDL213C	0	0		0.145085	0		0.221623	0		-0.0814625	0		-0.349265	0		0.240132	0		-0.0934325	0		-0.0858275	0		0.147723	0		-0.213235	0		-0.015	0		0.155655	0		-0.11458	0		0.0824875	0		0.271662	0		0.03793	0		-0.257647
YDL214C	0	0		-0.0507575	0		0.310802	0		-0.0458275	0		-0.542517	0		-0.332282	0		-0.28178	0		-0.257495	0		-0.154048	0		0	0		0.0682863	0		-0.09561	0		-0.0134012	0		-0.301098	0		-0.0555825	0		0.104042	0		-0.913095
YDL215C	0	0		-0.152209	0		-0.186214	0		0.0171238	0		0.05703	0		0.482421	0		-0.0102175	0		0.0677762	0		-0.117956	0		0.0622275	0		-0.029455	0		-0.345269	0		-0.588675	0		-0.0767937	0		0.268276	0		-0.132971	0		0.24588
YDL216C	0	0		-0.134449	0		-0.188702	0		0.0164275	0		0.314495	0		-0.877132	0		-0.140074	0		-0.320614	0		-0.296966	0		-0.345084	0		-0.119149	0		0.0023825	0		0.181769	0		-0.602641	0		-0.249486	0		-0.12426	0		0.352275
YDL217C	0	0		-0.373829	0		0.838392	0		-0.659026	0		0.025455	0		-0.104966	0		-0.00669375	0		-0.114464	0		0.041335	0		0.0688075	0		-0.022645	0		-1.05295	0		0.048535	0		-0.227705	0		0.31798	0		0.22742	0		-0.460805
YDL218W	0	0		0.228362	0		0.0669175	0		-0.546605	0		0.0384125	0		-0.156422	0		0.136183	0		0.15273	0		-0.498227	0		-0.0700975	0		0.08671	0		0.03853	0		-0.423887	0		0.32287	0		-0.187575	0		-0.0747475	0		0.215914
YDL219W	0	0		0.17423	0		0.0699925	0		-0.0664925	0		0.335562	0		-0.0329425	0		0.249223	0		0.0192625	0		-0.136577	0		-0.0217725	0		0.0987575	0		0.0856625	0		0.806852	0		0.139775	0		-0.0511	0		-0.144127	0		-0.213023
YDL220C	0	0		0.1336	0		-0.08929	0		-0.332946	0		-0.043225	0		-0.166639	0		0.0013725	0		-0.224328	0		-0.22115	0		-0.0855275	0		0.212166	0		0.200868	0		0.396935	0		-0.325824	0		-0.0154425	0		-0.142934	0		-0.478645
YDL221W	0	0		-0.211047	0		0.371702	0		0.887425	0		-0.178322	0		0.318879	0		-0.106828	0		-0.137258	0		-0.007605	0		0.051595	0		0.329091	0		0.749041	0		0.00855375	0		-0.217324	0		0.448055	0		-0.06652	0		-0.0317962
YDL222C	0	0		0.205886	0		0.110876	0		-0.176334	0		0.228145	0		0.292499	0		0.09196	0		-0.218298	0		0.179984	0		0.188716	0		-0.146961	0		-0.574036	0		0.137118	0		-0.483285	0		-0.0224625	0		-0.122444	0		-0.140192
YDL223C	0	0		0.47785	0		-0.133574	0		-0.001645	0		0.0381275	0		-0.385093	0		-0.705377	0		-0.312221	0		0.194151	0		-0.141511	0		-0.202086	0		-0.00204875	0		0.05009	0		-0.536584	0		0.444604	0		0.717683	0		-0.193126
YDL224C	0	0		-0.0505075	0		-0.176765	0		0.456279	0		0.305198	0		-0.09228	0		0.454802	0		0.375474	0		0.660344	0		0.13146	0		0.0840075	0		-0.009935	0		0.495702	0		0.217663	0		0.631753	0		0.0497475	0		-1.18789
YDL226C	0	0		-0.128424	0		0.308746	0		0.40919	0		0.229476	0		-0.429013	0		-0.257839	0		-0.0389863	0		0.465555	0		0.0960562	0		0.287579	0		-0.620297	0		0.250809	0		-0.278096	0		-0.424334	0		0.411185	0		-0.986896
YDL227C	0	0		-0.0411025	0		0.238135	0		-0.018555	0		-0.068395	0		0.23952	0		0.0397	0		-0.17456	0		0.064775	0		-0.014385	0		0.304057	0		-0.0133675	0		0.0547	0		0.165697	0		0.203885	0		-0.204435	0		-0.098225
YDL228C	0	0		0.045435	0		0.196115	0		0.100642	0		-0.119729	0		0.173997	0		0.2653	0		0.23846	0		-0.13588	0		0.130867	0		-0.08626	0		0.0070275	0		0.0437263	0		0.351175	0		-0.0331588	0		-0.89947	0		-0.11318
YDL230W	0	0		-0.781852	0		-0.40814	0		-0.268962	0		-0.581514	0		-1.27713	0		-0.180753	0		-0.0287225	0		0.773315	0		0.07506	0		0.20485	0		0.267697	0		-0.038175	0		-0.264238	0		0.0157075	0		-0.707375	0		0.17593
YDL231C	0	0		-0.105159	0		-0.4404	0		-0.0502325	0		-0.0910487	0		-0.0327687	0		-0.124609	0		0.117481	0		-0.0643125	0		-0.11006	0		0.149638	0		-0.193825	0		0.110043	0		0.01854	0		0.262911	0		0.0996812	0		0.364714
YDL232W	0	0		-0.375931	0		-0.69849	0		0.0872213	0		-0.09491	0		0.368131	0		-0.100386	0		0.247906	0		-0.23416	0		-0.615252	0		-0.0626625	0		-0.539875	0		-0.0261575	0		-0.079555	0		-0.144377	0		-0.164575	0		0.201745
YDL233W	0	0		-0.555225	0		0.496428	0		0.148023	0		-0.247264	0		-0.459357	0		-0.220748	0		-0.0301025	0		0.0197575	0		-0.131977	0		-0.280246	0		0.14436	0		-0.145966	0		0.0209037	0		0.331657	0		-0.0829875	0		0.48616
YDL234C	0	0		-0.292345	0		0.0499075	0		-0.337	0		-0.534155	0		0.023725	0		-0.21097	0		0.294755	0		0.06379	0		-0.0282025	0		0.130504	0		0.115687	0		-0.177609	0		0.204473	0		-0.0323525	0		0.0868	0		-0.333222
YDL236W	0	0		0.365985	0		-0.164057	0		-0.32879	0		0.154502	0		-0.278162	0		0.066655	0		-0.178555	0		0.22692	0		-0.166593	0		0.12032	0		0.222917	0		0.320368	0		0.156257	0		-0.273841	0		-0.244668	0		-0.0789
YDL237W	0	0		0.13795	0		-0.24954	0		-0.511081	0		0.0275675	0		0.1738	0		0.515244	0		-0.0822313	0		-0.0772875	0		0.197629	0		-0.018855	0		0.21467	0		-0.211108	0		0.012315	0		-0.213009	0		-0.01069	0		-0.0730038
YDL238C	0	0		-0.07143	0		-0.190879	0		-0.253664	0		-0.0055175	0		-0.423215	0		-0.043865	0		-0.012635	0		-0.109945	0		-0.147514	0		-0.141671	0		0.118974	0		0.224346	0		-0.199109	0		0.255375	0		-0.0122662	0		-0.266966
YDL239C	0	0		-0.09022	0		-0.413026	0		-0.25744	0		0.132752	0		-0.194355	0		-0.0340037	0		-0.0977925	0		-0.0764688	0		0.0671013	0		-0.0110925	0		0.117619	0		0.4534	0		-0.497408	0		0.509485	0		-0.283896	0		-0.0611862
YDL240C-A	0	0		0.248798	0		0.297186	0		0.650508	0		-0.198277	0		0.016835	0		0.300837	0		0.00336375	0		-0.153092	0		-0.155362	0		-0.047385	0		-0.39958	0		0.65349	0		0.0263575	0		-0.0629337	0		-0.075575	0		0.575831
YDL240W	0	0		0.449852	0		0.218397	0		0.012355	0		-0.111857	0		0.031465	0		0.0810875	0		0.160155	0		0.154885	0		-0.25125	0		0.034295	0		0.192527	0		-0.190585	0		0.0859375	0		0.337345	0		-0.03636	0		-0.00815
YDL242W	0	0		-0.100905	0		0.575717	0		0.0991637	0		0.0188025	0		0.90033	0		0.435875	0		-0.03896	0		0.40581	0		0.251315	0		0.120036	0		0.28788	0		0.03084	0		0.00518125	0		0.458051	0		-0.329056	0		0.58593
YDL243C	0	0		0.423158	0		0.234462	0		-0.328487	0		-1.38778e-17	0		-0.241223	0		0.339685	0		0.801135	0		0.16116	0		0.160815	0		0.0149925	0	0.095	1.5984	0		-0.166132	0		0.39221	0		-0.12573	0		-0.01553	0		-0.115488
YDL244W	0	0		0.064445	0		0.0398	0		-0.15053	0		0.162006	0		0.41252	0		-0.0032225	0		0.0853275	0		-0.42112	0		-0.32362	0		-0.386468	0		-0.09128	0		-0.202905	0		0.027645	0		0.282247	0		0.268348	0		-0.0806
YDL246C	0	0		-0.159373	0		0.317622	0		-0.544715	0		-0.602285	0		-0.379248	0		0.566785	0		0.568017	0		0.839697	0		-0.156155	0		-0.210884	0		0.170265	0		0.174881	0		-0.58786	0		0.301715	0		-0.76989	0		-0.0531975
YDL247W	0	0		-0.397078	0		0.0111075	0		-0.0058775	0		0.0845675	0		-0.415645	0		0.355595	0		-0.124618	0		0.002115	0		-0.120915	0		0.265242	0		-0.92291	0		-0.0670825	0		-0.0982675	0		0.0332375	0		-0.16406	0		0.24643
YDL248W	0	0		-0.963705	0		0.07883	0		0.490519	0		-0.193851	0		-0.200925	0		0.280442	0		-0.245713	0		0.197323	0		-0.108514	0		-0.0406475	0		-0.838614	0		-0.114261	0		-0.263852	0		-0.185601	0		0.00834125	0		0.0355225
YDR001C	0	0		-0.07564	0		0.167492	0		-0.215947	0		-0.273821	0		0.381107	0		0.218727	0		0.04584	0		-0.0647225	0		0.096355	0		0.141513	0		0.177927	0		-0.03707	0		0.0178925	0		-0.164557	0		0.086545	0		0.682845
YDR002W	0	0		0.144753	0		-0.12291	0		-0.184575	0		0.0990075	0		-0.330196	0		0.0110825	0		-0.09981	0		-0.0529675	0		0.196211	0		-0.27489	0		-0.135474	0		0.310616	0		0.0694825	0		0.0147125	0		-0.00308625	0		0.0981237
YDR003W	0	0		-0.178595	0		0.334498	0		0.06972	0		-0.0409588	0		0.02052	0		0.544687	0		0.17718	0		-0.0099025	0		0.290095	0		0.085765	0		-0.13501	0		0.0868225	0		-0.039725	0		-0.0053175	0		0.133345	0		0.224685
YDR004W	0	0		-0.238484	0		-0.37198	0		0.164733	0		-0.131991	0		-0.04267	0		0.8927	0		0.178076	0		0.0259062	0		0.0041875	0		-0.0148725	0		0.178389	0		0.143748	0		0.00357125	0		-0.302633	0		0.593955	0		0.407215
YDR005C	0	0		-0.440182	0		0.611668	0		-0.0224375	0		0.00992	0		-0.05811	0		0.108895	0		-0.0545175	0		-0.142877	0		0.04233	0		-0.219325	0		0.344855	0		0.411328	0		-0.307752	0		0.212845	0		0.095515	0		0.288162
YDR006C	0	0		0.09943	0		0.078425	0		-0.386009	0		-0.146246	0		-0.761167	0		-0.312354	0		0.420158	0		-0.54981	0		-0.215459	0		0.00870125	0		0.208504	0		-0.46836	0		0.189383	0		-0.596196	0		-0.50996	0		0.052665
YDR007W	0	0		-0.288611	0		0.138045	0		-0.0569775	0		-0.119555	0		-0.050115	0		-0.253634	0		-0.136675	0		0.078385	0		-0.0565613	0		-0.0416837	0		-0.0349375	0		-0.224789	0		-0.295804	0		0.105625	0		-0.0310137	0		0.203338
YDR008C	0	0		-0.650523	0		-1.39343	0		1.31831	0		-0.82725	0		1.50665	0		-0.0323425	0		-0.285718	0	-0.13	1.60203	0		0.516255	0		0	0		0.787835	0		-3.14014	0		-0.443215	0		0.87688	0		0.0965625	0		-0.553728
YDR009W	0	0		-0.507812	0		-0.81897	0		-0.12025	0		-0.0399825	0		-0.241	0		-0.432752	0		0.049	0		0.29914	0		-0.133587	0		0.0994837	0		-0.417	0		-0.00824	0		-0.0118788	0		-0.580984	0		-0.022605	0		0.37766
YDR010C	0	0		0.101508	0		-0.587709	0		0.35774	0		0.013365	0		0.202499	0		-0.155826	0		-0.215795	0		-0.0169138	0		-0.0725863	0		-0.393641	0		-0.38704	0		0.298183	0		-0.1139	0		1.04818	0		-0.176957	0		-0.188751
YDR011W	0	0		-0.659564	0		0.183345	0		0.476523	0		-0.211987	0		0.282552	0		-0.09933	0		-0.271713	0		0.121288	0		-0.177248	0		-0.219685	0		-0.811025	0		-0.360265	0		-0.039145	0		-0.098975	0		-0.468122	0		0.430595
YDR013W	0	0		-0.477446	0		-0.185205	0		-0.166975	0		-0.1607	0		0.15549	0		-0.669071	0		-0.451745	0		0.07501	0		-0.0927237	0		0.0904237	0		0.499032	0		-0.362716	0		-0.475671	0		-0.14517	0		0.0464912	0		0.0935
YDR015C	0	0		0.238957	0		-0.404055	0		-0.1311	0		0.03986	0		0.052125	0		0.04333	0		-0.0085275	0		-0.613017	0		-0.098015	0		0.175453	0		-0.078255	0		0.49794	0		0.032665	0		0.224325	0		0.02291	0		-0.04991
YDR016C	0	0		0.221858	0		0.0112	0		0.1048	0		-0.00456	0		-0.245487	0		0.111352	0		-0.153237	0		0.13613	0		-0.231148	0		0.268885	0		-0.226247	0		0.102516	0		0.01689	0		-0.232705	0		-0.1707	0		0.365468
YDR017C	0	0		-0.719313	0		-0.107865	0		0.340207	0		-0.41365	0		0.356318	0		-0.24263	0		-0.407573	0		-0.043615	0		0.494702	0		-0.269342	0		0.161245	0		-0.612163	0		-0.000535	0		-0.13332	0		0.0195725	0		0.57943
YDR018C	0	0		-0.4951	0		0.017975	0		0.104255	0		-0.105425	0		-0.180808	0		-0.155115	0		-0.0712925	0		0.0656825	0		0.18197	0		-0.0285625	0		0.473347	0		-0.15886	0		0.0650775	0		-0.029155	0		0.222645	0		-0.183635
YDR020C	0	0		0.37431	0		-0.0532625	0		-0.0473425	0		-0.07778	0		0.02299	0		0.17382	0		-0.27354	0		-0.17979	0		0.09011	0		0.20875	0		0.026935	0		-0.16245	0		-0.0076775	0		0.15131	0		-0.09572	0		-0.42834
YDR022C	0	0		-0.240465	0		0.193832	0		0.0955888	0		-0.216706	0		0.337377	0		-0.0287188	0		0.196516	0		-0.157708	0		-0.0554588	0		0.377053	0		-0.00809875	0		0.402477	0		-0.452699	0		-0.191221	0		0.155537	0		0.220395
YDR024W	0	0		1.2553	0		-1.94395	0		-0.209279	0		-1.26767	0		0.0524162	0		0.768837	0		-0.709696	0		0.919822	0		-0.454494	0	0.465	2.43807	0	0.115	1.52782	0		-1.12328	0		0	0		-0.499765	0		-0.694945	0		1.12115
YDR026C	0	0		0.42874	0		-0.302285	0		-0.104108	0		0.125388	0		0.003425	0		0.0089225	0		-0.422206	0		-0.0783575	0		0.136667	0		-0.122721	0		0.131385	0		-0.007155	0		-0.180539	0		-0.509687	0		0.421947	0		-0.236595
YDR029W	0	0		-0.636862	0		-0.496375	0		-0.193038	0		0	0		0.526297	0		-0.47334	0		-0.1202	0		0.279795	0		0.086525	0		-0.56019	0		-0.0503675	0		-1.87103	0		-0.0671038	0		-0.261618	0		-0.242855	0		0.355189
YDR030C	0	0		-0.0277287	0		-0.282605	0		-0.566085	0		0.102447	0		-0.587094	0		-0.0428525	0		-0.0977075	0		-0.32837	0		-0.332545	0		-0.164549	0		-0.142119	0		-0.0666025	0		0.0942313	0		-0.337729	0		-0.0164238	0		0.139472
YDR031W	0	0		-0.308798	0		0.05435	0		-0.067965	0		0	0		0.025025	0		0.380593	0		-0.0865875	0		0.20481	0		-0.00596	0		0.219631	0		0.057425	0		0.0822075	0		0.170238	0		-0.028995	0		0.0705475	0		0.256022
YDR032C	0	0		0.63609	0		0.392725	0		1.35153	0		0.04888	0		0.572189	0		-0.657288	0		0.0231175	0		0.22947	0		0.769061	0		-0.16936	0		-0.233014	0		0.0734212	0		-0.322308	0		0.358627	0		-0.291286	0		-0.276544
YDR033W	0	0		0.500777	0		-0.0348575	0		-0.0533187	0		-0.162009	0		0.190818	0		-0.517388	0		-0.0253713	0		-0.07161	0		0	0		0.0346425	0		1.05191	0		-0.0190325	0		-0.451639	0		0.218586	0		0.14817	0		-0.0697
YDR034C	0	0		0.011195	0		-0.410699	0		-0.4723	0	-0.1	0.652719	0		-1.84996	0		-0.129435	0		-0.134722	0		-0.258649	0		0.0356612	0		-0.0215075	0		0.0230512	0		0.108054	0		-0.306364	0		-0.139288	0		-0.387952	0		-0.114157
YDR035W	0	0		-0.354438	0		-0.127663	0		-0.565169	0		0.16964	0		0.185835	0		-0.366331	0		0.158135	0		0.062775	0		-0.0949238	0		0.23063	0		-0.0745138	0		-0.02574	0		-0.0668563	0		-0.219141	0		-0.133941	0		-0.608556
YDR036C	0	0		0.29316	0		0.0313425	0		0.032645	0		0.0684275	0		-0.133205	0		0.028895	0		0.213465	0		0.08504	0		-0.05235	0		0.135392	0		0.549462	0		0.150048	0		0.09814	0		0.266363	0		0.00071	0		0.333587
YDR038C	0	0		-0.388665	0		-0.0540075	0		0.0338325	0		-0.172302	0		-0.793375	0		-0.129236	0		-0.0635275	0		0	0		0.18349	0		0.13156	0		-0.0856325	0		-0.0094975	0		-0.0736175	0		0.124975	0		0.748415	0		0.211159
YDR039C	0	0		-0.0188075	0		0.311845	0		-0.0343975	0		-0.411151	0		0.224578	0		-0.234035	0		-0.182468	0		-0.173996	0		-0.062375	0		0.35539	0		-0.0735912	0		-0.154395	0		0.0533037	0		0.0436037	0		0.130922	0		0.045525
YDR040C	0	0		-0.00471625	0		0.0581912	0		0.499881	0		-0.452211	0		0.470841	0		-0.231118	0		-0.245134	0		-0.080495	0		-0.116479	0		-0.564135	0		-0.667863	0		-1.05676	0		-0.293004	0		-0.0531575	0		-0.111431	0		0.604877
YDR041W	0	0		0.19831	0		-0.348992	0		0.485102	0		-0.179914	0		1.1112	0		-1.08751	0		-0.048175	0		0.190142	0		0.341575	0		1.23513	0		-1.04607	0		-0.414857	0		-0.118045	0		0.613492	0		1.5662	0		0.579
YDR042C	0	0		0.153056	0		-0.232069	0		0.0361013	0		0.157	0		-0.0874787	0		-0.144503	0		0.0270312	0		-0.202272	0		0.287675	0		0.02541	0		0.50857	0		0.021055	0		-0.47338	0		-0.0211125	0		-0.163513	0		-0.493262
YDR043C	0	0		0.073885	0		0.0587575	0		0.120322	0		0.0073825	0		0.031705	0		0.0655375	0		-0.193993	0		-0.27857	0		0.31423	0		-0.177975	0		-0.19644	0		-0.184798	0		0.0607625	0		0.15346	0		-0.573133	0		-0.04151
YDR044W	0	0		1.33773	0		0.240212	0		0.0397975	0		0.141382	0		-0.462738	0		0.334427	0		0.377242	0		-0.163465	0		0.001415	0		-0.640918	0		0.029145	0		-0.07311	0	-0.06	0.828172	0		-0.187638	0		-0.195813	0		0.0084025
YDR046C	0	0		-0.0042425	0		0.148454	0		-0.337891	0		-0.03646	0		-0.0954363	0		0.270015	0		0.016995	0		-0.0357125	0		0.302932	0		-0.198715	0		0.047265	0		-0.165013	0		0.217776	0		-0.116214	0		-0.259814	0		-0.267136
YDR047W	0	0		0.115529	0		-0.173081	0		-0.15477	0		0.0258913	0		-0.587495	0		0.270821	0		0.0149838	0		0.109035	0		-0.485964	0		-0.168941	0		0.1682	0		0.237984	0		-0.138601	0		0.129141	0		-0.293347	0		1.05038
YDR048C	0	0		-0.285386	0		0.669521	0		0.28898	0		0.0087825	0		0.467731	0		-0.100066	0		-0.179556	0		0.00749125	0		0.0870537	0		-0.314372	0		0.217276	0		-0.281689	0		0.168709	0		-0.176657	0		0.0866362	0		-0.09015
YDR049W	0	0		-0.114705	0		-0.172295	0		0.26464	0		-0.337439	0		-0.0339975	0		-0.31225	0		0.36957	0		0.851923	0		0.155257	0		0.08626	0		-0.889892	0		-0.715466	0		-0.0339838	0		0.024715	0		-0.09804	0		-0.96991
YDR050C	0	0		0.143055	0		-0.09163	0		0.22377	0		-0.108417	0		-0.110476	0		0.272213	0		-0.198149	0		-0.0901862	0		-0.107342	0		-0.224702	0		-0.0094	0		0.222594	0		-0.295351	0		-0.466694	0		-0.0215725	0		0.410411
YDR051C	0	0		-0.245696	0		0.153776	0		-0.589914	0		0.129671	0		-0.12318	0		-0.320919	0		-0.126894	0		-0.139095	0		-0.468895	0		0.035845	0		-0.543403	0		-0.0325875	0		-0.542432	0		-0.369725	0		-0.0899062	0		0.0544175
YDR053W	0	0		0.252997	0		-0.108595	0		0.0345425	0		-1.15531	0		0.17459	0		-1.43799	0		0.026575	0		-0.102388	0		-0.18448	0		-0.0930525	0		-0.41244	0		-0.0457475	0		-0.497815	0		0.21464	0		-0.029595	0		-0.38386
YDR055W	0	0		-0.358259	0		-0.601893	0		-0.10162	0		-0.0700825	0		-0.185135	0		-0.0686525	0		-0.0482938	0		-0.203357	0		0.0779875	0		0.213541	0		-0.127697	0		0.153502	0		-0.106073	0		-0.251248	0		-0.010685	0		0.026555
YDR056C	0	0		0.389275	0		-0.475913	0		-0.119472	0		0.0363513	0		-0.39927	0		0.0890825	0		0.022925	0		0.295837	0		0.32114	0		-0.108495	0		-0.714207	0		0.164293	0		-0.543785	0		-0.226892	0		0.14383	0		-0.328452
YDR057W	0	0		0.199271	0		-0.596666	0		-0.303177	0		-0.306085	0		-0.701239	0		0.195834	0		-0.389324	0		0.305393	0		-0.00398625	0		0.554628	0		0.03436	0		0.446536	0		-0.271471	0		-0.679948	0		0.316211	0		-0.521763
YDR058C	0	0		0.0856387	0		-0.609075	0		-0.137572	0		-0.412204	0		1.22601	0		-0.450028	0		-0.555333	0		0.340083	0		0.355774	0		-0.365826	0		0.352169	0		0.300658	0		-4.13704	0		0.100737	0		0.352366	0		0.742835
YDR059C	0	0		-0.311528	0		-0.366775	0		0.0253913	0		-0.348575	0		-0.246109	0		0.0286725	0		-0.0978388	0		-0.134258	0		-0.151496	0		-0.363431	0		-0.49137	0		0.0295175	0		-0.009795	0		-0.34148	0		0.11092	0		-0.0641325
YDR061W	0	0		-0.34412	0		0.01875	0		-0.0186387	0		0.227483	0		-0.06887	0		-0.090445	0		-0.694743	0		0.0352875	0		-0.261167	0		-0.344215	0		0.429733	0		0.0619475	0		-0.101197	0		-0.0335775	0		-0.326781	0		-0.011175
YDR062W	0	0		-0.221816	0		0.501563	0		0	0		0.274755	0		0	0		-0.0275575	0		1.28785	0		-0.696198	0		0.259638	0		0.35435	0		0.233341	0		0.27985	0		0.0702813	0		-0.231421	0		1.48143	0		-0.430796
YDR063W	0	0		0.0886325	0		-0.150007	0		-0.171758	0		0.444452	0		-0.123801	0		-0.524086	0		-0.0823975	0		0.55639	0		-0.0946175	0		-0.244185	0		0.438792	0		0.125705	0		-0.342785	0		-0.392186	0		0.200689	0		0.0671225
YDR065W	0	0		-0.287549	0	0.195	2.0355	0		-0.0829888	0		0.254047	0		0.215418	0		-0.0309413	0		0.216749	0		-0.0986313	0		-0.0168725	0		-0.35234	0		-0.494028	0		-1.22887	0		0.0328838	0		0.830996	0		0.246695	0		0.170011
YDR066C	0	0		-0.0390025	0		0.283268	0		0.0347625	0		-0.280904	0		0.148223	0		0.0061425	0		0.143207	0		-0.0306175	0		-0.0541	0		0.311025	0		-0.31625	0		-0.227258	0		0.0485088	0		-0.267348	0		0.242785	0		0.177218
YDR067C	0	0		-0.44906	0		-0.108003	0		-0.30334	0		0.150265	0		6.94e-18	0		0.099415	0		-0.172758	0		-0.526065	0		-0.145753	0		-0.22705	0		0.089785	0		-0.137203	0		-0.0658225	0		0.196415	0		0.32732	0		-0.123375
YDR068W	0	0		0.231208	0		-0.150083	0		-0.105247	0		0.001235	0		-0.454505	0		-0.545817	0		-0.0411525	0		0.49171	0		-0.076725	0		0.25625	0		-0.032995	0		-0.572715	0		-0.14261	0		-0.37223	0		0.13948	0		0.030915
YDR070C	0	0		-0.217454	0		0.166378	0		-0.485442	0		-0.202529	0		-0.578135	0		-0.598495	0		0.43929	0		0.236355	0		0.734263	0		-0.343706	0		0.515025	0		-0.0487975	0		0.03233	0		0.245393	0		0.56469	0		-0.559726
YDR071C	0	0		0.221	0		0.0415925	0		-0.235448	0		0.358687	0		-0.150895	0		-0.251095	0		0.0034225	0		0.248968	0		-0.126585	0		-0.084075	0		0.15142	0		-0.399745	0		0.02396	0		-0.085035	0		0.084935	0		0.185378
YDR072C	0	0		-0.34445	0		0.186837	0		0.399016	0		-0.0376975	0		0.28073	0		-0.262669	0		0.0190388	0		0.227546	0		0.0038675	0		0.08587	0		0.0844825	0		-0.0419612	0		0.09984	0		0.172483	0		-0.0835825	0		0.181402
YDR073W	0	0		0.143207	0		0.51662	0		-0.030375	0		0.149585	0		0.558335	0		-0.504687	0		0.125885	0		0.242295	0		-0.234068	0		0.142547	0		-0.679163	0		0.655123	0		-0.499528	0		0.717777	0		1.78628	0		1.02901
YDR074W	0	0		0.150095	0		-0.507448	0		0.0425538	0		-0.147588	0		0.0912012	0		0.09861	0		-0.106893	0		0.272565	0		0.026755	0		-0.310331	0		-0.8787	0		0.275083	0		0.0187688	0		0.835278	0		0.254571	0		-0.0061925
YDR075W	0	0		0.100535	0		-0.22059	0		-0.163142	0		0.108299	0		-0.23829	0		0.0214525	0		0.00482125	0		-0.0213463	0		0.255334	0		-0.311868	0		-0.545071	0		-0.263579	0		-0.297626	0		-0.690111	0		-0.23708	0		-0.421349
YDR077W	0	0		-1.58321	0		-0.314812	0		-0.279014	0		-0.02966	0		0.781771	0		-0.142613	0		-0.986945	0		0.289939	0		0.410745	0		-0.379145	0		-0.199005	0		-1.49273	0		-1.04434	0		0.378947	0		-0.643125	0		0.134937
YDR078C	0	0		0.408172	0		0.567525	0		-0.0133925	0		0.32726	0		0.0658025	0		0.0567	0		-0.0681125	0		-0.015955	0		-0.203948	0		-0.08868	0		0.256348	0		0.102795	0		-0.0945775	0		-0.059125	0		-0.051055	0		-0.289637
YDR079W	0	0		0.451725	0		0.907704	0		-0.495475	0		0.073645	0		-0.654374	0		0.245154	0		-0.021325	0		-0.363791	0		-0.0518663	0		0.218206	0		0.55263	0		0.0575825	0		0.464967	0		-0.320103	0		-0.0695875	0		-0.683361
YDR083W	0	0		-0.728923	0		0.50462	0		-0.499287	0		-0.0726225	0		-0.354403	0		-0.885962	0		0.594555	0		0.0270675	0		-0.155752	0		0	0		0.563338	0		-1.81309	0	0.205	5.02419	0		0.461455	0		0.10394	0		0.937895
YDR084C	0	0		0.998276	0		-0.531604	0		0.096655	0		-0.0351625	0		0.00907125	0		0.513531	0		0.040175	0		0.0375775	0		0.136656	0		-0.045005	0		0.411197	0		-0.191993	0		0.573325	0		-0.0860613	0		-0.33079	0		-0.26268
YDR087C	0	0		-0.653199	0		-0.417445	0		-0.314038	0		-2.1846	0		-0.160711	0		-0.557815	0		-0.231343	0		-0.156629	0		-0.27389	0		0.847847	0		-0.07216	0		-1.76594	0		-0.825287	0		-0.937673	0		-0.0194725	0		1.48554
YDR088C	0	0		-0.13178	0		-0.64148	0		-0.25248	0		-0.019795	0		-0.482363	0		0.062515	0		-0.0773975	0		-0.0158075	0		0.0324625	0		0.094275	0		0.04048	0		-0.144414	0		0.0411725	0		-0.071995	0		-0.142448	0		-0.057085
YDR089W	0	0		-0.02269	0		-0.146975	0		-0.229704	0		-0.00207625	0		0.0279825	0		-0.0926388	0		-0.12859	0		0.0532825	0		-0.282729	0		-0.407016	0		-0.0962138	0		0.16089	0		-0.366735	0		-0.0122262	0		-0.0163275	0		0.204967
YDR092W	0	0		-0.175589	0		-0.870726	0		0.03383	0		0	0		0.079845	0		0.0323488	0		-0.143755	0		-0.291535	0		-0.272796	0		0	0		-0.129976	0	0.035	3.45106	0		-0.181746	0		1.87942	0		0.13922	0		0.0878
YDR093W	0	0		-0.20169	0		0.0224675	0		0.14129	0		-0.021005	0		0.462675	0		-0.184945	0		0.0376675	0		0.413809	0		0.0578925	0		-0.279499	0		-0.299308	0		-0.658335	0		0.276344	0		-0.306053	0		0.011175	0		-0.165355
YDR094W	0	0		-0.0590625	0		0.480523	0		-0.04764	0		-0.0630775	0		-0.748103	0		0.778129	0		0.0807	0		-0.00715	0		-0.0645475	0		0.262184	0		-0.068285	0		0.154349	0		0.234487	0		-0.416406	0		0.267575	0		-0.0179312
YDR095C	0	0		-0.26542	0		-0.06139	0		-0.129027	0		0.429372	0		-0.383078	0		-0.0251625	0		0.310795	0		0.231485	0		-0.18077	0		-0.0239325	0		0.069925	0		-0.08691	0		-0.10047	0		-0.358482	0		0.193922	0		0.214135
YDR096W	0	0		-0.124952	0		0.345065	0		-0.0648263	0		0.0849188	0		-0.36093	0		-0.320966	0		-0.179665	0		-0.545765	0		-0.207739	0		-0.124954	0		-0.188976	0		-0.45035	0		-0.22091	0		0.132591	0		-0.168203	0		-0.492777
YDR097C	0	0		-0.36514	0		0.11008	0		0.160065	0		-0.201013	0		0.250217	0		-0.138637	0		0.244202	0		0.0084525	0		0.0258575	0		-0.264292	0		-0.0082775	0		-0.654035	0		-0.04517	0		0.254518	0		-0.09334	0		0.120927
YDR098C	0	0		0.428938	0		-0.139448	0		-0.0693088	0		0.270315	0		-0.0181637	0		0.264286	0		0.0823963	0		-0.463076	0		0.342985	0		-0.287884	0		-0.23591	0		0.0399388	0		-0.00542	0		0.0544162	0		-0.3829	0		-0.204711
YDR099W	0	0		1.02827	0		0.0960388	0		0.445898	0		0.35053	0		-0.114147	0		-0.09779	0		-0.359905	0		0.830157	0		0.294565	0		0.473502	0		0.530265	0		0.109191	0		-0.01403	0		0.209287	0		-0.10362	0		-0.046415
YDR100W	0	0		0.50333	0		0.193892	0		0.192133	0		-0.75109	0		0.29905	0		-0.080765	0		-0.05887	0		-0.296365	0		0.55557	0		0.405814	0		-0.67107	0		0.0455225	0		-0.068585	0		0.68451	0		0.023095	0		0.617857
YDR102C	0	0		0.131645	0		0.529957	0		-0.485715	0		0.178452	0		-0.375588	0		-0.48476	0		0.088315	0		-0.542495	0		0.04954	0		-0.0282025	0		0.108383	0		-0.310895	0		0.0781663	0		-0.3429	0		-0.06873	0		-0.574811
YDR104C	0	0		0.0135838	0		-0.141565	0		-0.0435912	0		0.03592	0		-0.157175	0		0.0976637	0		-0.315719	0		-0.00252375	0		-0.113232	0		-0.0851738	0		0.0862563	0		-0.48857	0		0.02052	0		0.184634	0		-0.0745487	0		0.0624925
YDR105C	0	0		-0.79038	0		0.265958	0		-0.043585	0		-0.0654175	0		0.03073	0		-0.218545	0		-0.084955	0		0.109973	0		-0.14562	0		-0.115072	0		-0.23378	0		-0.080945	0		0.0398625	0		-0.535637	0		-0.03451	0		-0.0408275
YDR106W	0	0		0.176271	0		1.20121	0		0.0736675	0		-0.0591588	0		0.0889487	0		0.0976625	0		-0.0921475	0		0.899096	0		0.480388	0		-0.175455	0		0.34862	0		-0.0739825	0		0.0795625	0		0.523478	0		-0.0846975	0		-0.087155
YDR107C	0	0		-0.00431875	0		0.415355	0		-0.0930175	0		-0.156015	0		-0.205634	0		0.0211825	0		-0.108478	0		-0.0223388	0		0.0679488	0		-0.260585	0		-0.0559837	0		-0.0407375	0		0.112279	0		0.274842	0		-0.078335	0		0.48895
YDR109C	0	0		-0.385748	0		-0.0458975	0		-0.147099	0		0.174555	0		-0.444958	0		0.273722	0		0.228582	0		-0.160396	0		-0.0964688	0		-0.106258	0		0.21664	0		0.160375	0		0.0102512	0		-0.190318	0		0.099005	0		-0.334118
YDR110W	0	0		-0.155085	0		-0.62228	0		0.811712	0		-0.0434525	0		0.0239	0		0.346027	0		0.195784	0		0.170013	0		0.163777	0		0.376049	0		0.140155	0		0.22528	0		0.127066	0		-0.0306675	0		0.279958	0		0.40094
YDR111C	0	0		0.274191	0		-0.370865	0		-0.43686	0		-0.207038	0		-0.254869	0		-0.0708175	0		0.188207	0		0.300495	0		0.24238	0		-0.127719	0		-0.515274	0		-0.643757	0		-0.171044	0		-0.254074	0		-0.0253638	0		-0.703448
YDR112W	0	0		0.02825	0		0.0338375	0		-0.13139	0		-0.0858225	0		0.201132	0		0.102112	0		-0.25804	0		0.27396	0		-0.137785	0		-0.376465	0		0.115218	0		1.08374	0		-0.176484	0		0.106728	0		-0.806915	0		0.355901
YDR114C	0	0		0.29364	0		0.136046	0		0.00797125	0		0.106105	0		0.0478862	0		0.165355	0		0.0779187	0		0.273076	0		-0.100959	0		-0.264544	0		-0.645666	0		0.0496637	0		0.0928	0		0.0296763	0		0.0169963	0		0.022325
YDR115W	0	0		0.946242	0		0.0659963	0		-0.069465	0		0.149402	0		-0.0969138	0	0.35	1.54222	0		-0.0207175	0		0.777861	0		-0.152716	0		-0.0939775	0		0.61271	0		-1.44536	0		0.506004	0		0.0435463	0		0.036565	0		0.314371
YDR116C	0	0		-0.294054	0		0.194545	0		-0.155908	0		0.0898638	0		-0.0572375	0		-0.376531	0		-0.195029	0		0.266348	0		-0.231965	0		0.061	0		0.24019	0		-0.0169387	0		0.0809525	0		-0.190216	0		0.49958	0		0.0154188
YDR117C	0	0		0.500174	0		-0.07644	0		-0.0269925	0		-0.019945	0		0.184365	0		0.16275	0		-0.047395	0		-0.0148425	0		-0.00968125	0		0.133522	0		-0.380873	0		0.485472	0		-0.13509	0		0.33899	0		0.06811	0		0.07985
YDR119W	0	0		0.06973	0		-0.413875	0		0.206783	0		0.069715	0		-0.526506	0		0.102618	0		0.0403125	0		0.27867	0		-0.109654	0		-0.0383513	0	-0.215	1.21841	0		-0.38356	0		0.0595575	0		-0.353733	0		-0.13957	0		-0.0587538
YDR120C	0	0		0.276281	0		0.0782387	0		-0.322823	0		0.01158	0		0.308741	0		-0.547166	0		0.0153612	0		-0.272392	0		0.188874	0		0.0848075	0		0.57084	0		-0.0957588	0		-0.551201	0		-0.0894825	0		1.09272	0		0.0317275
YDR121W	0	0		-0.0004375	0		-1.83285	0		-0.749677	0	-0.145	0.645617	0		-0.96598	0	0.01	1.34502	0		0.14246	0		-1.46291	0		0.26709	0	0.285	2.8125	0		0.0220825	0		-1.49932	0		0.488667	0		-0.874692	0		-0.25904	0		-0.2935
YDR122W	0	0		-0.369339	0		0.349831	0		0.991704	0		-0.0708113	0		0.955976	0		-0.0174125	0		-0.0359213	0		0.637848	0		0.266474	0		0.344645	0		-0.96706	0		-0.726625	0		-0.105051	0		-0.230315	0		-0.187888	0		0.384593
YDR124W	0	0		-0.099175	0		-0.444617	0		-0.44017	0		0.055185	0		0.0052425	0		0.16758	0		-0.04761	0		0.3939	0		-0.0339275	0		0.230155	0		-0.152429	0		-0.257715	0		0.480405	0		-0.36016	0		-0.0062925	0		-0.22035
YDR125C	0	0		-0.684632	0		0.189235	0		-0.288829	0		-0.693	0		-0.169696	0		-0.49753	0		-0.1982	0		-0.019735	0		0.0536263	0		0.098615	0		-0.749359	0		0.274298	0		0.188917	0		0.148716	0		0.16844	0		0.470429
YDR126W	0	0		0.182981	0		0.133674	0		0.025805	0		-0.032535	0		0.497794	0		-0.264055	0		-0.160983	0		-0.102965	0		-0.009085	0		-0.07033	0	0.045	1.72423	0		-0.197711	0		-0.103946	0		-0.0224463	0		-0.467927	0		0.123967
YDR127W	0	0		0.193246	0		-0.538377	0		-0.0737175	0		-0.0342512	0		0.146659	0		-0.105982	0		0.0694975	0		0.0155775	0		-0.17953	0		0.039745	0		-0.400255	0		0.799621	0		-0.148753	0		-0.22739	0		-0.017255	0		-0.0122975
YDR128W	0	0		0.06478	0		-0.476318	0		0.13856	0		0.222263	0		0.35456	0		0.730505	0		0.170632	0		0.313852	0		-0.338267	0		-0.1454	0		0.303405	0		-0.002815	0		-0.14638	0		-0.482165	0		0.245725	0		-0.0701325
YDR130C	0	0		0.0883837	0		0.558835	0		-0.0488675	0		-0.244226	0		0.009035	0		0.0706563	0		0.139119	0		-0.148487	0		-0.19026	0		-0.24917	0		-0.422662	0		0.329196	0		-0.423488	0		0.152516	0		-0.0012575	0		0.0494412
YDR131C	0	0		0	0		1.25505	0		0	0		0	0		0	0		0	0		0	0		0	0		0	0		0	0		0	0		0	0		0	0		0.571005	0		0	0		-0.0557875
YDR132C	0	0		0.18539	0		0.212525	0		-0.39762	0		0.227815	0		-0.194697	0		-0.114568	0		-0.019175	0		0.016945	0		0.212592	0		0.555155	0		-0.58059	0		-0.202637	0		0.218007	0		0.394235	0		-0.03342	0		-0.0190875
YDR133C	0	0		0.346488	0		0.01254	0		0.07478	0		0.297797	0		-0.34067	0		-0.008555	0		0.36332	0		-0.574917	0		-0.005215	0		0.06223	0		0.221722	0		-0.32758	0		0.0726087	0		-0.323933	0		0.211095	0		-0.860621
YDR134C	0	0		0.254557	0		0.737367	0		0.59295	0		0.407562	0		0.067145	0		-0.119947	0		0.106912	0		0.080395	0		0.132493	0		0.191928	0		0.116876	0		-0.37833	0		-0.292035	0		0.236723	0		0.196573	0		-1.4103
YDR135C	0	0		0.047515	0		-0.037405	0		-0.944488	0		0.0447538	0		-0.2803	0		0.115205	0		0.0539825	0		0.0509662	0		-0.100697	0		0.0413225	0		0.402781	0		3.47e-18	0		0.0134237	0		-0.113144	0		0.0831575	0		-0.464185
YDR136C	0	0		0.0615375	0		-0.45762	0		-0.175302	0		-0.10617	0		0.05073	0		-0.00539	0		-0.151597	0		0.100117	0		0.30237	0		0.050595	0		0.151462	0		-0.44077	0		-0.345685	0		0.0016375	0		0.368355	0		-0.209668
YDR137W	0	0		0.18989	0		-0.396363	0		0.124402	0		-0.28352	0		-0.0410875	0		-0.152935	0		0.573195	0		0.268603	0		-0.145528	0		0.156815	0		-0.58636	0		-0.200747	0		0.17704	0		0.174868	0		-0.075655	0		-0.65587
YDR138W	0	0		0.17629	0		0.209537	0		-0.294947	0		-0.547443	0		-1.53356	0		-0.392942	0		0.954712	0		-0.232322	0		-0.287992	0		0	0		0.317528	0		-0.92466	0		0.191966	0		0.197857	0		0.58266	0		-0.98437
YDR139C	0	0		0.161396	0		-0.0894412	0		-0.00658625	0		-0.107464	0		-0.128971	0		-0.01349	0		0.0232737	0		0.2824	0		-0.0858025	0		0.25212	0		0.95536	0		-0.0637	0		0.226069	0		-0.0269075	0		-0.238454	0		0.161853
YDR140W	0	0		-0.384991	0		-0.695283	0		0.0437725	0		0.03095	0		-0.0848325	0		-0.0839888	0		-0.223647	0		-0.156982	0		-0.437314	0		-0.291274	0		0.13261	0		-0.177416	0		-0.408404	0		-0.208655	0		-0.173481	0		0.052625
YDR142C	0	0		-0.193362	0		0.13934	0		-0.0737037	0		-0.0900425	0		-0.0769	0		-0.00030875	0		-0.104296	0		0.16162	0		-0.243019	0		-0.0563	0		0.169505	0		-0.111488	0		-0.105713	0		0.0811937	0		0.14775	0		0.341326
YDR143C	0	0		0.101922	0		0.0846	0		0.274875	0		0.07438	0		0.10285	0		0.288623	0		-0.228605	0		0.090715	0		0.18963	0		0.278245	0		0.308603	0		0.033355	0		0.397415	0		0.457605	0		0.00292	0		-0.355315
YDR144C	0	0		0.167063	0		0.276392	0		-0.335916	0		-0.345873	0		0.391417	0		-0.131245	0		-0.313802	0		0.265386	0		0.349672	0		-0.7302	0		0.10168	0		0.643033	0		-0.516964	0		0.13742	0		0.22113	0		0.40258
YDR146C	0	0		-0.0719175	0		0.0176	0		-0.187335	0		-0.367465	0		0	0		-0.241937	0		-0.507997	0		0.053985	0		-0.0006975	0		-1.54842	0		-0.31323	0		-0.929192	0		-0.0463175	0		-0.337027	0		-0.15798	0		0.263395
YDR147W	0	0		-0.292301	0		0.01708	0		0.0683925	0		0.08554	0		0.14673	0		-0.114312	0		0.25085	0		-0.0537225	0		0.0359838	0		0	0		0.128578	0		0	0		-0.0113425	0		0.022865	0		0.000995	0		0.16073
YDR148C	0	0		0.143245	0		-0.0319675	0		0.295372	0		0.230132	0		0.381418	0		0.457838	0		0.102	0		-0.2359	0		0.264898	0		0.103335	0		-0.400645	0		-0.536147	0		0.0555975	0		0.277025	0		-0.211485	0		0.44951
YDR149C	0	0		-0.218007	0		0.123912	0		-0.088315	0		0.158692	0		-0.390171	0		-0.03766	0		0.163636	0		-0.269491	0		0.13743	0		-0.0524125	0		0.590527	0		0.265681	0		0.467031	0		0.0866087	0		-0.11042	0		-0.472991
YDR150W	0	0		-0.0727975	0		0.24898	0		0.162915	0		0.16321	0		0.563955	0		0.04486	0		0.128683	0		-0.37706	0		-0.20809	0		0.109518	0		-0.01223	0		0.11922	0		0.0309725	0		0.238902	0		-0.171725	0		1.46799
YDR151C	0	0		0.318729	0		0.071965	0		-0.279502	0		-0.0915288	0		-0.272666	0		0.294407	0		0.686937	0		-0.411923	0		-0.190291	0		-0.0340662	0		0.640474	0		0.601137	0		0.499922	0		0.0846425	0		-0.437574	0		-0.1582
YDR152W	0	0		-0.243693	0		0.598099	0		0.0306275	0		-0.0934625	0		0.0396138	0		0.223386	0		-0.284771	0		0.297091	0		0.239413	0		-0.188729	0		0.224584	0		0.0795037	0		-0.0846975	0		0.54485	0		0.0966175	0		0.0605487
YDR153C	0	0		-0.466515	0		-0.62819	0		0.328587	0		0.0110825	0		-0.515675	0		-0.050865	0		-0.268792	0		0.1314	0		-0.23497	0		-0.136063	0		-0.773232	0		-0.257902	0		0.0215362	0		-0.221153	0		0.0484325	0		1.45633
YDR154C	0	0		-0.059875	0		0.151909	0		0.350347	0		-0.141865	0		-0.0320237	0		0.229135	0		-0.0494088	0		0.0984875	0		-0.0410425	0		0.34571	0		0.02048	0		0.57551	0		-0.04846	0		0.162861	0		0.131156	0		0.332603
YDR155C	0	0		0.282144	0		0.176173	0		-0.619128	0		0.305258	0		-0.61494	0		-0.203588	0		0.55987	0		-0.0748475	0		-0.320615	0		-0.00606	0		-0.347645	0		-0.258663	0		0.100447	0		-0.157615	0		-0.125848	0		0.04239
YDR156W	0	0		-0.30874	0		0.698584	0		0.758842	0		-0.426677	0		0.24644	0		-0.670652	0		0.116605	0		-0.476205	0		-0.0887825	0		0	0		-0.328025	0		-0.40515	0		-1.07017	0		0.152094	0		0.0721025	0		0.47053
YDR157W	0	0		0.233881	0		0.862746	0		0.0143187	0		-0.548604	0		0.41068	0		-0.279546	0		0.0843862	0		0.001585	0		-0.189326	0		0.0639075	0		-0.03438	0		-0.003215	0		0.260987	0		0.49103	0		0.451409	0		-0.894584
YDR158W	0	0		0.40641	0		0.22333	0		0.0735462	0		-0.0619963	0		0.370673	0		0.264094	0		-0.253113	0		-0.192349	0		-0.198491	0		-0.0158637	0		0.377799	0		-0.394826	0		-0.124884	0		-0.19575	0		0.419453	0		0.331866
YDR159W	0	0		1.14431	0		0.184597	0		-0.10617	0		-0.0374675	0		0.0739675	0		0.224915	0		-0.375038	0		-0.135845	0		0.0331125	0		0.177498	0		-0.113858	0		0.34216	0		-0.032595	0		0.111018	0		0.359693	0		-0.135362
YDR160W	0	0		-0.0616362	0		-0.0737125	0		0.0964388	0		0.0686588	0		0.654173	0		-0.276034	0		-0.271772	0		0.0546575	0		-0.264109	0		-0.234819	0		0.115891	0		-0.226099	0		-0.08388	0		-0.0987863	0		-0.0005925	0		-0.807385
YDR162C	0	0		0.0501525	0		-0.376943	0		0.316808	0		-0.130328	0		-0.0950113	0		0.70787	0		-0.316344	0		0.110594	0		0.65367	0		0.240855	0		-0.815435	0		-1.54478	0		-0.201889	0		-0.0312263	0		-0.074435	0		-0.215504
YDR163W	0	0		0.0331375	0		-0.164327	0		-0.217105	0		-0.0969425	0		-0.594962	0		0.253883	0		-0.00304	0		0.36063	0		0.17564	0		-0.179267	0		-0.46811	0		0.173187	0		-0.249018	0		-0.048005	0		-0.358032	0		-0.15161
YDR165W	0	0		0.050745	0		-0.01368	0		-0.440875	0		0.299315	0		0.06752	0		0.328222	0		0.354035	0		-0.136412	0		-0.150965	0		-0.056525	0		0.067325	0		0.207583	0		-0.09508	0		-0.428135	0		-0.182913	0		-0.510405
YDR166C	0	0		-0.647065	0		-0.265512	0		0.833665	0		-0.19709	0		0.876679	0		-0.47457	0		-0.0865275	0		1.20691	0		0.134684	0		0	0	-0.08	1.2188	0		0	0		-0.14417	0		-0.710472	0		-0.039035	0		-0.0899713
YDR167W	0	0		-0.24658	0		0.17423	0		-0.02946	0		-0.0945475	0		0.39049	0		-0.02181	0		-0.502145	0		-0.0827325	0		0.76764	0		0.211558	0		-0.156905	0		0.0856313	0		0.526552	0		0.27679	0		-0.0055	0		0.426858
YDR168W	0	0		-0.387087	0		0.050555	0		0.32612	0		0.252572	0		0.283174	0		0.552365	0		-0.292988	0		-0.502337	0		-0.5218	0		0.447235	0		0.177737	0		-0.080965	0		0.665635	0		0.0006625	0		-0.727025	0		0.232625
YDR169C	0	0		-0.210322	0		0.149792	0		-0.069475	0		-0.157532	0		0.189779	0		-0.12641	0		-0.179083	0		-0.142898	0		0.030655	0		-0.10376	0		-0.55147	0		-0.026125	0		-0.34818	0		0.723322	0		-0.081365	0		0.0663225
YDR170C	0	0		0.316178	0		0.133917	0		-0.0912275	0		0.116719	0		-0.109268	0		-0.14376	0		0.331377	0		-0.346206	0		0.089525	0		-0.042345	0		0.792856	0		0.255285	0		0.0781287	0		-0.246521	0		-0.0715225	0		-0.287073
YDR170W-A	0	0		-0.231708	0		-0.20207	0		0.236035	0		-0.220491	0		0.0217725	0		-0.46058	0		-0.193623	0		0.190312	0		0.313358	0		0.0422587	0		-0.938105	0		0.194466	0		0.0773487	0		-0.384145	0		-0.310762	0		1.60753
YDR173C	0	0		0.392275	0		-0.360942	0		-0.09959	0		0.106025	0		1.13155	0		-0.224405	0		-0.169745	0		0.247968	0		0.22457	0		-0.0662188	0		0.278243	0		-0.0442837	0		-0.053055	0		-0.227392	0		-0.258425	0		0.105008
YDR175C	0	0		0.03918	0		0.101343	0		-0.015555	0		-0.08962	0		0.595973	0		0.295262	0		-0.2152	0		0.20453	0		-0.0294475	0		-0.43955	0		-0.264365	0		0.12217	0		-0.014265	0		-0.115085	0		-0.719845	0		1.00496
YDR176W	0	0		0.019925	0		-0.176902	0		-0.0557013	0	0.055	0.625025	0		-0.00854375	0		0.278105	0		1.26577	0		0.4441	0		0.506551	0	0.55	3.01104	0		0.516835	0		0.433422	0		0.807606	0		0.05038	0		1.35479	0		0.465218
YDR177W	0	0		-0.062955	0		0.426567	0		-0.236895	0		0.0181425	0		1.12955	0		0.364542	0		0.369393	0		0.116805	0		0.215355	0		0.541855	0		-0.994788	0		-0.0924575	0	0.07	0.99264	0		0.12734	0		0.0779425	0		0.901412
YDR178W	0	0		0.218091	0		-0.0541263	0		0.121089	0		0.28048	0		0.134974	0		-0.444506	0		0.298995	0		0.0121375	0		-0.00391875	0		-0.0807125	0		0.0317425	0		-0.287146	0		-0.262452	0		0.251075	0		0.127891	0		-0.37964
YDR179C	0	0		0.0720812	0		-0.04043	0		0.009305	0		0.0409675	0		0.031505	0		-0.82171	0		0.159761	0		-0.120508	0		-0.461509	0		-0.0415013	0		-0.549366	0		0.134906	0		-0.730156	0		-0.234174	0		-0.101767	0		-0.285403
YDR179W-A	0	0		-0.0769725	0		0.288939	0		-0.177597	0		0.0064025	0		0.355279	0		0.218384	0		-0.325304	0		0.155384	0		-0.20587	0		-0.0238163	0		0.0853238	0		0.0175088	0		-0.02641	0		0.43315	0		-0.16137	0		-0.280504
YDR182W	0	0		-0.05985	0		-0.088575	0		-0.389425	0		-0.064365	0		-0.33281	0		0.343095	0		0.187125	0		-0.282973	0		-0.13188	0		-0.072355	0		0.290945	0		0.111625	0		-0.102572	0		-0.085625	0		0.00827	0		0.299748
YDR183W	0	0		-0.11235	0		0.372603	0		-0.163568	0		-0.256758	0		-0.23114	0		-0.059365	0		-0.159755	0		-0.034315	0		0.05325	0		0.12806	0		-0.28002	0		0.311142	0		-0.315192	0		0.332375	0		0.075935	0		-0.308155
YDR184C	0	0		-0.0919787	0		-0.125943	0		-0.04374	0		-0.128211	0		0.213647	0		0.145141	0		0.138395	0		-0.101121	0		-0.230906	0		0.0837688	0		0.217376	0		-0.059435	0		-0.0310937	0		0.724739	0		0.03628	0		0.03275
YDR185C	0	0		-0.525954	0		0.325703	0		0.33858	0		-0.256725	0		0.71343	0		0.05755	0		-0.193648	0		0.391825	0		0.23323	0		-0.0868775	0		0.257007	0		-0.167848	0		0.122567	0		-0.088145	0		0.470905	0		1.34738
YDR186C	0	0		-0.147102	0		-0.108526	0		0.023435	0		-0.29505	0		-0.365138	0		0.126744	0		-0.0312537	0		-0.0191975	0		0.0678475	0		-0.275225	0		-0.378261	0		-0.0348588	0		0.182806	0		-0.188239	0		-0.013815	0		0.865401
YDR187C	0	0		-0.78968	0		-0.656092	0		0	0		0	0		0	0		0	0		0	0		0	0		0	0		0	0		0	0		0	0		0	0		-2.20164	0		0	0		-1.42339
YDR188W	0	0		-0.270405	0		-0.5515	0		1.42835	0		-0.139208	0		1.12649	0		0.0585425	0		0.167069	0		0.480803	0		0.136953	0		0.174054	0		-0.066455	0		0.367215	0		-0.817234	0		-0.148313	0		0.0463725	0		-0.07619
YDR190C	0	0		0.208665	0		-0.02556	0		-0.223107	0		0.0298	0		-0.087935	0		0.101303	0		0.03581	0		-0.08778	0		-0.123975	0		-0.275682	0		0.748215	0		0.51158	0		-0.225963	0		0.280498	0		0.106843	0		-0.277998
YDR191W	0	0		0.0835025	0		0.316356	0		0.138598	0		-0.118883	0		0.183792	0		0.196569	0		0.252811	0		-0.146478	0		0.150287	0		-0.027715	0		0.100178	0		-0.234394	0		0.242226	0		0.0872075	0		0.0400875	0		-0.16519
YDR192C	0	0		0.286035	0		0.598387	0		-0.274415	0		-0.052985	0		0.053685	0		-0.194812	0		-0.400065	0		-0.07069	0		0.207605	0		-0.37964	0		-0.295445	0		-0.0141575	0		-0.367358	0		0.485915	0		-0.006485	0		0.517972
YDR193W	0	0		-0.15483	0		0.567917	0		0.261078	0		0.561655	0		0.302173	0		-0.008425	0		0.13265	0		0.309177	0		0.133313	0		0.107	0		0.526741	0		-0.386757	0		-0.016145	0		-0.321745	0		-0.17365	0		1.2022
YDR194C	0	0		0.27833	0		-0.173925	0		-0.449639	0		0.0261275	0		-0.50089	0		0.651883	0		0.274284	0		-0.716601	0		-0.032255	0		-0.103675	0		0.799905	0		0.395728	0		-0.259445	0		0.24036	0		-0.279747	0		0.54708
YDR196C	0	0		0.19134	0		0.00660375	0		-0.0242587	0		0.010455	0		-0.0213375	0		-0.036815	0		-0.0595225	0		-0.0958863	0		-0.180443	0		0.151645	0		-0.279961	0		0.13884	0		-0.134261	0		0.128858	0		-0.160941	0		-0.136752
YDR197W	0	0		-0.550886	0		-0.130699	0		-0.237535	0		0.17282	0		0.346366	0		-0.138818	0		0.180774	0		-0.169057	0		-0.0429112	0		0.05815	0		0.643961	0		-0.225765	0		0.0712737	0		0.143106	0		-0.394359	0		-0.137393
YDR198C	0	0		-0.760209	0		0.483081	0		1.02651	0		-0.0477062	0		0.218337	0		0.299202	0		0.337781	0		-0.7384	0		-0.0456563	0		0.0742175	0		-0.445273	0		-0.061205	0		0.500472	0		0.816425	0		0.430365	0		-0.695179
YDR199W	0	0		0.427801	0		-0.004365	0		-0.737352	0		0.147744	0		-0.229809	0		0.10095	0		0.184636	0		-0.568015	0		-0.248114	0		0.0901075	0		-0.51464	0		-0.176508	0		-0.0114725	0		-0.369107	0		-0.0296712	0		-0.478859
YDR200C	0	0		-0.255985	0		0.137615	0		-0.247735	0		-0.152155	0		-0.261745	0		-0.12401	0		-0.041675	0		-0.100815	0		-0.000385	0		-0.0761575	0		0.131665	0		-0.327379	0		0.04621	0		0.18478	0		-0.18091	0		-0.164428
YDR202C	0	0		-0.565735	0		0.269325	0		0.14743	0		-0.03949	0		0.24243	0		0.395605	0		0.027695	0		0.114263	0		-0.06488	0		-0.181248	0		0.3457	0		1.24213	0		0.130397	0		-0.215755	0		0.013595	0		0.296735
YDR203W	0	0		-0.112244	0		-0.47218	0		0.085965	0		0.0910775	0		0.204661	0		-0.82063	0		-0.0560312	0		0.220303	0		0.12827	0		0.172556	0		-0.634994	0		0.178283	0		0.099885	0		0.174388	0		-0.202632	0		7.5e-05
YDR204W	0	0		-0.356959	0		0.783388	0		0.03225	0		-0.107039	0		-0.480989	0		-0.254565	0		1.18867	0		0.197142	0		-0.384949	0		0.087	0		-0.632459	0		0.0603875	0		-0.298585	0		0.204618	0		0.302761	0		-0.058465
YDR205W	0	0		-0.646892	0		-0.347105	0		-0.05863	0		-0.500097	0		0.382794	0		-0.051775	0		-0.178432	0		0.0587725	0		0.0218013	0		-0.137109	0		-0.200013	0		0.0749075	0		-0.176182	0		-0.397622	0		-0.047945	0		0.449809
YDR206W	0	0		-0.257139	0		0.134162	0		0.0450275	0		0.140123	0		-0.0250763	0		-0.0141075	0		-0.23272	0		-0.0648087	0		0.227648	0		-0.202755	0		-0.187468	0		0.543796	0		0.119557	0		0.267651	0		-0.208529	0		-0.256556
YDR207C	0	0		-0.234623	0		0.0941625	0		0.963111	0		-0.0132888	0		0.489736	0		-0.163085	0		1.33191	0		0.459634	0		0.179209	0		0.707934	0		0.139792	0		0.422111	0		0.285058	0		-0.555366	0		0.720145	0		-0.110934
YDR208W	0	0		-0.0064275	0		0.114562	0		-0.05454	0		0.497862	0		0.0087025	0		-0.051415	0		-0.308639	0		0.0308025	0		0.251709	0		-0.19794	0		-0.385522	0		-0.218994	0		-0.1081	0		-0.071495	0		-0.185069	0		-0.925149
YDR209C	0	0		-0.480588	0		0.0210825	0		1.09942	0		0.0100325	0		0.0725387	0		-0.297151	0		0.0796575	0		-0.54365	0		0.202327	0		0	0		-0.321557	0		-1.03124	0		-1.13535	0		0.453539	0		0.0149088	0		0.132898
YDR210W	0	0		-0.0678913	0		-0.00708	0		0.511458	0		-0.154087	0		1.5396	0		-0.788623	0		-0.0387513	0		0.181055	0		0.0609025	0		0	0		0.516965	0		-2.32322	0		0.658319	0		-0.136895	0		0.0159725	0		0.8051
YDR211W	0	0		0.286363	0		-0.281637	0		-0.0267637	0		0.05623	0		0.404491	0		0.09798	0		-0.366406	0		0.195225	0		-0.245509	0		0.122073	0		0.104915	0		0.623665	0		-0.360206	0		-0.133862	0		-0.460915	0		-2.33511
YDR213W	0	0		0.0801863	0		-0.27421	0		-0.15393	0		-0.005745	0		-0.176936	0		0.0269175	0		-0.126768	0		-0.0458563	0		0.224828	0		0.201657	0		-0.34488	0		-0.449629	0		0.154292	0		-1.01326	0		-0.276091	0		0.0438487
YDR214W	0	0		-0.200925	0		0.450754	0		0.326068	0		-0.231612	0		0.14998	0		-0.268377	0		-0.106135	0		-0.427762	0		-0.280097	0		-0.517614	0		-0.830422	0		0.203534	0		-0.160854	0		-0.138266	0		0.0190325	0		-0.165433
YDR215C	0	0		-0.0793175	0		0.247938	0		0.116792	0		-0.1244	0		-0.075445	0		0.37069	0		-0.01403	0		-0.493798	0		-0.02847	0		0.0287	0		-0.27056	0		0.0023175	0		0.02594	0		0.650057	0		0.058645	0		-0.178075
YDR216W	0	0		-0.358548	0		0.06683	0		-0.155365	0		0.309572	0		-0.30874	0		-0.0379575	0		-0.245182	0		0.26271	0		-0.0336225	0		-0.220067	0		-0.055845	0		0.094955	0		-0.0993825	0		-0.163697	0		-0.0542775	0		0.21159
YDR217C	0	0		-0.210155	0		0.38846	0		0.0879525	0		-0.114288	0		-0.19827	0		-0.286322	0		-0.154197	0		0.0238125	0		0.330905	0		0.0525675	0		0.532303	0		0.552172	0		-0.146535	0		0.199057	0		0.127637	0		-0.302648
YDR218C	0	0		-1.48011	0		0.14827	0		-0.290353	0		-0.441875	0		0.0332275	0		-0.14693	0		-0.278543	0		-0.02493	0		-0.066765	0		0.0071975	0		-0.522545	0		0.215947	0		-0.411382	0		-0.353035	0		-0.080525	0		0
YDR219C	0	0		-0.283062	0		0.577527	0		-0.201848	0		-0.233072	0		0.694855	0		0.0175425	0		0.0175725	0		-0.0430325	0		0.0334725	0		0.2883	0		0.118483	0		-0.428592	0		0.0228175	0		1.17138	0		0.038635	0		-0.182308
YDR220C	0	0		-0.220927	0		-0.230818	0		0.1334	0		-0.0690475	0		0.556794	0		-0.130928	0		0.112556	0		0.0769388	0		0.184122	0		-0.246011	0		-0.124088	0		-0.154085	0		-0.237875	0		0.135992	0		0.109573	0		-0.08844
YDR222W	0	0		-0.08816	0		0.076305	0		-0.19874	0		-0.35221	0		-0.33759	0		0.09142	0		-0.130733	0		0.034355	0		-0.15351	0		-0.127855	0		-0.188395	0		-0.07066	0		0.09055	0		0.323713	0		0.119385	0		-0.990668
YDR223W	0	0		-0.197595	0		0.194823	0		-0.0588775	0		0.00172875	0		0	0		0.081875	0		0.008665	0		-0.23868	0		-0.15763	0		0.09796	0		-0.156755	0		-0.684924	0		0.0615	0		0.123448	0		-0.248122	0		-0.33769
YDR226W	0	0		-0.195505	0		0.378657	0		-0.15156	0		0.31759	0		0.028035	0		-0.0920825	0		0.0248875	0		0.171237	0		0.469125	0		0.026695	0		0.0755225	0		-0.535767	0		-0.346243	0		-0.414685	0		0.688115	0		-0.216032
YDR227W	0	0		-0.433546	0		0.13572	0		-0.164997	0		0.0927063	0		-0.317091	0		-0.448815	0		-1.01656	0		-0.120025	0		0.151443	0		-0.20388	0		-0.525998	0		-0.685586	0		-0.131227	0		-0.057745	0		-0.597455	0		-0.698667
YDR229W	0	0		-0.860729	0		0.045555	0		-0.382817	0		-0.434336	0		-0.0985925	0		-0.177677	0		0.0409938	0		0.0197538	0		-0.508668	0		-0.234585	0		-0.112254	0		-0.04701	0		-0.0966463	0		0.0501025	0		-0.0128125	0		-0.0392825
YDR230W	0	0		0.179406	0		-0.20525	0		-0.742831	0		-0.0940125	0		0.0903825	0		-0.0720362	0		0.307054	0		-0.522636	0		-0.617449	0		-0.298293	0		1.01836	0		-0.73723	0		-0.111929	0		-0.37422	0		0.196433	0		-0.818674
YDR231C	0	0		-0.131091	0		-0.216782	0		0.147473	0		-0.15311	0		-0.403523	0		-0.334769	0		0.100623	0		-0.0428075	0		-0.0891938	0		0.220841	0		-0.23893	0		-0.256274	0		-0.330579	0		-0.0442	0		-0.335466	0		-0.18678
YDR232W	0	0		-0.321257	0		-0.249451	0		0.161484	0		-0.06851	0		-0.115778	0		-0.0096275	0		0.12005	0		-0.324134	0		-0.0543512	0		-0.214875	0		-0.0010875	0		-0.166442	0		0.0731963	0		-0.513406	0		-0.0060325	0		-0.0110788
YDR234W	0	0		-0.05788	0		-0.120908	0		0.10695	0		-0.108175	0		0.209295	0		0.20168	0		0.094995	0		-0.213168	0		-0.312085	0		-0.048485	0		-0.113187	0		0.267545	0		-0.0332587	0		-0.090745	0		0.01042	0		0.100962
YDR236C	0	0		-0.112985	0		0.068985	0		0.041905	0		-0.0898287	0		-0.22339	0		-0.14489	0		-0.0956675	0		0.13992	0		0.0074075	0		-0.240135	0		-0.135717	0		0.221832	0		-0.1545	0		-0.0265475	0		-0.196112	0		-0.2741
YDR237W	0	0		0.261113	0		-0.569016	0		0	0		-0.234479	0		0	0		0.0124037	0		0	0		0.0843138	0		0.158527	0		0.0070275	0		0.185449	0		-0.046505	0		0.224541	0		-0.598342	0		0	0		-0.0722587
YDR239C	0	0		0.111783	0		-0.179619	0		-0.16105	0		0.262405	0		-0.193298	0		0.174489	0		0.0489125	0		-0.104741	0		-0.183419	0		0.18733	0		0.607031	0		-0.119133	0		-0.29338	0		1.0777	0		0.206359	0		0.150806
YDR241W	0	0		0.11951	0		-0.55631	0		-0.651329	0		-0.16856	0		0.570594	0		-0.0566175	0		0.0023425	0		-0.265435	0		-0.119277	0		0.101716	0		-0.297999	0		0.92089	0		-0.345721	0		0.662589	0		-0.0707762	0		0.0154675
YDR242W	0	0		-0.0159	0		0.0988975	0		-0.571253	0		-0.10499	0		-0.314902	0		0.0853	0		-0.179405	0		-0.130475	0		-0.220305	0		-0.213477	0		0.189647	0		-0.203325	0		-0.117208	0		0.2243	0		0.121052	0		-0.152528
YDR244W	0	0		-0.277247	0		-0.47041	0		0.521081	0		-0.168763	0		-0.778325	0		0.493751	0		-0.354566	0		0.164504	0		-0.198697	0		-0.170917	0		-0.541063	0		0.150744	0		0.001265	0		0.87124	0		-0.032495	0		0.214872
YDR247W	0	0		-0.353571	0		0.134174	0		0.0870475	0		0.26431	0		-0.384767	0		-0.112704	0		-0.08274	0		0.70073	0		0.106566	0		0.120834	0		-0.546745	0		-0.184016	0		-1.69591	0		-0.21137	0		-0.137561	0		0.508595
YDR248C	0	0		-0.00083	0		-0.06145	0		0.0927325	0		-0.291102	0		-0.117133	0		0.142382	0		-0.19765	0		0.172505	0		-0.00976	0		-0.402835	0		0.0367525	0		0.00091	0		-0.10048	0		-0.0334525	0		-0.1278	0		-0.425343
YDR249C	0	0		0.219225	0		0.527939	0		0.388304	0		-0.114805	0		-0.285168	0		0.308204	0		-0.0116562	0		-0.634076	0		-0.767206	0		-0.21259	0		-0.233984	0		0.3115	0		-0.086635	0		-0.0415538	0		-0.205286	0		-0.0110413
YDR250C	0	0		-0.214062	0		0.016715	0		-1.14868	0		0.141377	0		0.58108	0		0.2705	0		-0.192305	0		0.156367	0		-0.07588	0		-0.211877	0		0.961233	0		0.088595	0		-0.104872	0		0.31281	0		0.157115	0		-0.684161
YDR251W	0	0		0.163302	0		0.202684	0		-0.194522	0		0.24084	0		0.169385	0		0.161156	0		0.0935425	0		-0.0314263	0		0.0223337	0		0.236595	0		0.226144	0		0.0311225	0		-0.476818	0		0.60984	0		-0.139314	0		0.135316
YDR252W	0	0		0.220214	0		0.660748	0		0.622897	0		0.211102	0		0.0390425	0		-0.0361125	0		-0.366724	0		0.968603	0		-0.16551	0		-0.412366	0		0.38625	0		-0.133846	0		0.084215	0		0.008875	0		-0.279278	0		-0.149439
YDR253C	0	0		0.19591	0		-0.0361675	0		0.15928	0		0.368515	0		0.04969	0		0.14041	0		0.710923	0		0.292102	0		-0.10387	0		0.114835	0		0.112857	0		-0.0699213	0		-0.132335	0		0.212885	0		-0.108493	0		-0.161823
YDR254W	0	0		0.319955	0		0.445355	0		0.402694	0		-0.735842	0		0.231069	0		0.428378	0		0.483885	0		0.164508	0		0.265511	0		0.34562	0		0.777126	0		0.043765	0		0.310762	0		0.349636	0		0.171973	0		0.959871
YDR255C	0	0		0.203267	0		0.0883525	0		-0.07173	0		0.350195	0		0.96795	0		0.12737	0		-0.150808	0		0.04728	0		0.423063	0		-0.195525	0		0.25821	0		0.042435	0		-0.33807	0		-0.443205	0		-0.05087	0		-0.943785
YDR257C	0	0		0.133412	0		-0.107228	0		-0.249378	0		0.2523	0		-0.0169238	0		-0.141868	0		-0.480505	0		0.373198	0		-0.42573	0		-0.261468	0		-0.394043	0		-0.278292	0		-0.335662	0		-0.008545	0		-0.36518	0		-0.0371875
YDR258C	0	0		-0.113348	0		0.306326	0		-0.0964075	0		-0.0330925	0		-0.000335	0		-0.0860787	0		-0.209705	0		0.00753125	0		-0.425194	0		0.164315	0		-0.101431	0		-0.10151	0		-0.102693	0		-0.029655	0		-0.201701	0		-0.0770263
YDR259C	0	0		-0.0218062	0		-0.0758575	0		-0.291985	0		-0.028785	0		-0.201064	0		-0.12529	0		0.104699	0		-0.162188	0		0.170071	0		0.201445	0		1.03024	0		-0.0205825	0		-0.115914	0		-0.431836	0		-0.100571	0		-0.303529
YDR260C	0	0		-0.238542	0		0.129222	0		0.205121	0		-0.0047475	0		-0.0915138	0		-0.09309	0		-0.265751	0		-0.241813	0		0.0861838	0		-0.0238138	0		-0.0366525	0		-0.176685	0		0.00153	0		0.081475	0		-0.151902	0		0.0213775
YDR261C	0	0		-0.158527	0		-0.2769	0		-0.24804	0		-0.08038	0		0.183131	0		-0.687034	0		0.0330975	0		0.0557075	0		0.111326	0		-0.213883	0		-0.288595	0		-0.218495	0		-0.394917	0		-0.08129	0		-0.187316	0		0.0093925
YDR262W	0	0		-0.231222	0		0.786844	0		-0.287011	0		0.462096	0		0.0714087	0		0.296371	0		0.162136	0		0.308241	0		1.21489	0		-0.232841	0		0.340792	0		0.10377	0		-0.0821175	0		-0.0290212	0		0.22006	0		-0.0725525
YDR263C	0	0		0.209443	0		0.19123	0		0.184968	0		-1.01337	0		0.201825	0		-0.42878	0		-0.13108	0		0.0090325	0		0.0411675	0		-0.528088	0		-0.01243	0		-0.51613	0		-0.0304275	0		-0.14602	0		-0.250557	0		0.314795
YDR264C	0	0		0.287956	0		-0.244663	0		-0.252749	0		-0.101745	0		0.497389	0		-0.0308812	0		0.356538	0		0.690741	0		-0.0717837	0		0.439777	0		-0.461546	0		0.0643975	0		-0.129287	0		-0.05257	0		0.174409	0		-0.291904
YDR265W	0	0		-0.74917	0		0.0807725	0		0.533658	0		-0.113545	0		0.653153	0		-0.0632825	0		-0.491611	0		0.177561	0		-0.172818	0		-1.48409	0		0.263515	0		0	0		0.136142	0		-1.02567	0		0.617771	0		0.377225
YDR266C	0	0		0.103743	0		-0.778215	0		-0.065455	0		-0.539848	0		-0.39454	0		0.37328	0		0.53049	0		-0.04133	0		-0.32195	0		0.168602	0		0.129665	0		-0.314385	0		0.048685	0		0.791545	0		-0.187485	0		0.45214
YDR267C	0	0		0.323455	0		-0.251267	0		-0.251142	0		-0.08701	0		-0.149185	0		0.097735	0		-0.0032025	0		-0.18077	0		-0.0086075	0		-0.200687	0		0.684855	0		0.0144075	0		-0.12774	0		0.229115	0		0.484695	0		-0.197612
YDR268W	0	0		0.182385	0		-0.50962	0		0.186975	0		0.0150125	0		0.179605	0		0.186665	0		0.24108	0		-0.09779	0		0.0807725	0		0.0187725	0		-0.56144	0		-0.15068	0		0.390895	0		0.0913475	0		0.293415	0		0.0155075
YDR269C	0	0		0.019325	0		-0.61332	0		-0.277738	0		0.00795	0		-0.28237	0		0.099125	0		-0.21261	0		0.024255	0		-0.00164	0		0.088485	0		0.403207	0		1.17228	0		-0.0591588	0		0.340095	0		-0.179105	0		-0.391396
YDR270W	0	0		-0.210056	0		-0.46597	0		-0.0495463	0		-0.179504	0		-0.877915	0		-0.218744	0		0.01408	0		-0.397965	0		0.0925312	0		-0.0327288	0		0.845059	0		0.107686	0		-0.345388	0		0.338239	0		0.3821	0		-0.78402
YDR271C	0	0		-0.177225	0		-0.731503	0		-2.51236	0		-1.2713	0		-0.109485	0		-1.01005	0		-0.135713	0		-0.100985	0		0.353353	0		0.0463575	0		0.221915	0		1.17849	0		-0.80566	0		0.117583	0		0.724375	0		0.269075
YDR272W	0	0		0.100562	0		0.688481	0		-0.152188	0		-0.05646	0		-0.511698	0		0.03263	0		-0.15139	0		-0.339467	0		-0.171632	0		-0.06681	0		0.386445	0		0.0229862	0		0.17102	0		0.01163	0		-0.104655	0		-0.147975
YDR273W	0	0		0.104413	0		-1.01362	0		0.348677	0		-0.120515	0		0.116297	0		0.0960925	0		-0.323263	0		-0.176375	0		-0.109793	0		0.0666662	0		0.21966	0		-0.494059	0		0.317475	0		-0.210682	0		0.396805	0		-0.0235425
YDR274C	0	0		-0.204077	0		-0.37701	0		-1.38953	0		-0.01436	0		-0.0347625	0		-0.175205	0		-0.51915	0		-0.48708	0		-0.20817	0		0.0710275	0		-0.294519	0		0.516933	0		0.314245	0		-0.0204675	0		0.152535	0		-0.524765
YDR275W	0	0		-0.299465	0		0.224011	0		-0.126961	0		0.00856	0		0.115987	0		-0.56168	0		-0.0460225	0		-0.0676338	0		-0.21319	0		0	0		0.433894	0		0	0		-0.396431	0		-0.699117	0		0.258961	0		0.2781
YDR277C	0	0		-0.270732	0		0.0706475	0		0.0625312	0		0.107715	0		0.0351562	0		-0.196535	0		0.0683925	0		-0.00919	0		0.227846	0		-0.204263	0		0.101194	0		-0.64296	0		0.227417	0		-0.231219	0		0.146402	0		0.0724063
YDR279W	0	0		-0.0111275	0		0.189172	0		0.218471	0		-0.0884975	0		-0.0517225	0		-0.379481	0		-0.2098	0		0.138942	0		-0.408864	0		-0.162442	0		-0.275694	0		-0.14964	0		-0.123669	0		0.0353588	0		-0.0366913	0		-0.0576912
YDR280W	0	0		-0.0090325	0		0.62739	0		0.496304	0		0.061135	0		-0.122595	0		-0.214894	0		-0.142407	0		0.452929	0		0.221244	0		0.264281	0		-0.307575	0		-0.315725	0		-0.04004	0		0.0107625	0		0.252468	0		0.0822775
YDR281C	0	0		-0.341374	0		-0.231245	0		0.00032	0		-0.235305	0		0.0968187	0		0.0207	0		-0.00988	0		0.213812	0		-0.0402425	0		0.298	0		-0.387587	0		0.0058975	0		0.19691	0		-0.428148	0		-0.0483725	0		-0.200656
YDR282C	0	0		-0.189896	0		0.392114	0		0.220468	0		-0.378962	0		0.044865	0		-0.199831	0		-0.376054	0		-0.00955375	0		0.275164	0		-0.483015	0		0.559656	0		0.399785	0		0.0320325	0		0.277543	0		0.635456	0		-0.078995
YDR283C	0	0		0.404485	0		0.0268675	0		0.146495	0		-0.12948	0		-0.01275	0		0.12783	0		0.0630725	0		-0.135898	0		0.190018	0		0.0081075	0		0.203948	0		0.349233	0		-0.0866275	0		-0.314538	0		0.057805	0		0.341475
YDR284C	0	0		0.0628825	0		-0.11023	0		-0.112388	0		0.0147125	0		-0.02627	0		-0.502012	0		-0.14739	0		-0.471718	0		-0.0825425	0		-0.06734	0		-0.0791638	0		-0.0246887	0		0.0722375	0		0.342647	0		0.136352	0		-0.0484463
YDR285W	0	0		0.175162	0		0.163295	0		0.0126	0		0.0173475	0		0.0263262	0		-0.341771	0		0.30539	0		0.372595	0		0.0665	0		0.183822	0		-0.151771	0		-0.15109	0		-0.027145	0		0.27563	0		0.126374	0		-0.05024
YDR286C	0	0		-0.386877	0		-0.30854	0		-0.0760263	0		-0.36012	0		-0.888636	0		0.0117462	0		-0.147964	0		0.149259	0		-0.0348725	0		0.020615	0		-0.183609	0		0.46898	0		-0.184301	0		-0.363759	0		-0.218979	0		-0.0683275
YDR287W	0	0		0.273499	0		0.226794	0		0.02949	0		0.319258	0		-0.104425	0		-0.266569	0		-0.041935	0		0.0524387	0		-0.110408	0		-0.264205	0		0.436686	0		-0.0637925	0		0.06797	0		-0.135074	0		-0.496957	0		-0.529809
YDR288W	0	0		0.510428	0		0.104762	0		-0.163683	0		-0.0513275	0		0.0862875	0		0.186975	0		0.0676525	0		-0.246975	0		0.329715	0		-0.250553	0		0.578785	0		0.52831	0		0.05867	0		-0.327544	0		-0.0210125	0		-0.273298
YDR290W	0	0		0.09028	0		-0.13719	0		-0.272145	0		-0.0873475	0		-0.11963	0		-3.03833	0		0.069795	0		-0.552832	0		-0.0380975	0		0.100454	0		0.895845	0		-0.0222238	0		-0.07798	0		0.361786	0		0.489465	0		-0.578671
YDR291W	0	0		-0.423224	0		0.144295	0		-0.20285	0		0.111551	0		0.0469087	0		-0.180429	0		-0.0737437	0		-0.504572	0		-0.18218	0		-0.119822	0		-0.152732	0		0.10687	0		-0.0025525	0		-0.265629	0		-0.357826	0		-0.352254
YDR293C	0	0		-0.45485	0		-0.487218	0		-0.0730925	0		-0.254425	0		-0.167283	0		-0.297498	0		-0.340948	0		0.141322	0		-0.14793	0		-0.255387	0		-0.43923	0		0.0183725	0		0.112492	0		-0.54872	0		-0.470865	0		-0.110555
YDR295C	0	0		1.25949	0		-0.100145	0		-0.0432	0		0.242973	0		0.235588	0		-0.473909	0		0.675593	0		-0.255056	0		-0.276645	0		-0.397459	0		0.738959	0		-0.549227	0		-0.19236	0		-0.186323	0		0.612613	0		-0.432422
YDR296W	0	0		0.171992	0		-0.0158925	0		-0.056985	0		0.055115	0		0.04667	0		0.160495	0		-0.08611	0		0.012475	0		0.293438	0		-0.0426562	0		0.340835	0		-0.049515	0		0.24237	0		-0.321003	0		-0.2642	0		-0.183095
YDR297W	0	0		0.437337	0		0.4364	0		0.0807275	0		-0.196189	0		-0.358168	0		0.207285	0		0.10951	0		0.0215725	0		0.0697475	0		0.08788	0		-0.229824	0		1.16596	0		0.127976	0		0.392015	0		-0.45847	0		-0.536109
YDR298C	0	0		-0.266436	0		0.380427	0		0.041265	0		-0.0376613	0		-0.376916	0		-0.0370987	0		-0.0157662	0		0.0968263	0		-0.826337	0		-0.0673587	0		-0.248736	0		0.197132	0		-0.424635	0		0.292284	0		0.47737	0		-0.066835
YDR299W	0	0		-0.215815	0		0.21228	0		-0.376213	0		-0.142377	0		-0.190585	0		0.306837	0		0.191494	0		0.112177	0		-0.317547	0		-0.138126	0		-0.378485	0		0.08122	0		0.176256	0		-0.0868725	0		0.0751425	0		-0.059575
YDR302W	0	0		0.185731	0		0.124372	0		0.0595175	0		0.0810025	0		0.18728	0		0.274924	0		0.490293	0		0.44204	0		0.455086	0		0.0448537	0		-0.40379	0		0.310076	0		-0.00812375	0		-0.03644	0		0.00844375	0		0.479762
YDR303C	0	0		-0.068355	0		0.787915	0		0.246274	0	-0.005	0.834891	0		1.7695	0	0.145	1.71274	0		0.615272	0		1.16321	0		-0.106209	0		0.0878663	0		0.210829	0		0.305235	0		0.107537	0		0.169081	0	0.15	2.80609	0		1.12949
YDR304C	0	0		-0.27039	0		-0.0249475	0		-0.177915	0		-0.178101	0		-0.102642	0		0.165428	0		-0.172877	0		0.087525	0		0.423538	0		-0.078265	0		-0.074185	0		0.0258137	0		0.056065	0		-0.361821	0		-0.106807	0		0.3362
YDR305C	0	0		-0.00883875	0		0.175099	0		-0.0988425	0		-0.21132	0		0.653018	0		-0.802126	0		-0.51152	0		-0.0203075	0		-0.178404	0		0	0		0.0830137	0		0	0		-0.575551	0		-0.339306	0		-0.235905	0		0.337682
YDR306C	0	0		0.0257537	0		-0.742116	0		-0.209549	0		0.302488	0		-0.02118	0		-0.0141	0		-0.143928	0		-0.410672	0		-0.104415	0		-3.875e-05	0		-0.157735	0		-0.243182	0		-0.0280475	0		-0.313391	0		-0.159644	0		-0.400255
YDR307W	0	0		-0.130155	0		-0.187097	0		0.159408	0		-0.0221012	0		0.146303	0		-1.60281	0		-0.26629	0		0.409988	0		-0.139613	0		-0.201148	0		-1.03818	0		-0.257226	0		-0.0729787	0		0.0381825	0		0.13549	0		-0.461172
YDR309C	0	0		0.283662	0		0.461483	0		0.299004	0		-0.0752075	0		0.285838	0		-0.0333862	0		-0.338159	0		-0.355297	0		-0.224311	0		0.073305	0		-0.01063	0		0.21333	0		-0.149622	0		0.262361	0		0.128323	0		-0.0463512
YDR312W	0	0		-0.305066	0		0.325185	0		-0.501424	0		-0.479262	0		-0.485946	0		0.150661	0		0.063345	0		-0.0900925	0		-0.276539	0		-0.415442	0		0.306758	0		0.0107963	0		-0.0399313	0		-0.0644375	0		-0.236682	0		-0.938279
YDR313C	0	0		-0.131055	0		-0.350218	0		0.525855	0		0.0122575	0		0.67643	0		-0.394465	0		-0.18776	0		0.0239675	0		-0.32892	0		0	0		0.165013	0		0	0		-0.151842	0		-0.53397	0		0.108923	0		0.43774
YDR314C	0	0		-0.07531	0		-0.202058	0		-0.24054	0		-0.0961888	0		-0.0527425	0		-0.037105	0		0.0988525	0		0.251418	0		-0.242808	0		-0.0015375	0		-0.499528	0		-0.95708	0		0.233093	0		0.18072	0		-0.153665	0		-1.19439
YDR315C	0	0		-0.486625	0		-0.0430325	0		-0.01233	0		-0.07019	0		-0.09239	0		-0.161557	0		-0.398956	0		0.328389	0		-0.110507	0		0.04469	0		-0.252752	0		0.328943	0		-0.0551375	0		-0.305283	0		0.655154	0		-0.48756
YDR316W	0	0		-0.156815	0		0.03326	0		-0.347732	0		-0.153367	0		-0.39653	0		-0.111958	0		0.01371	0		0.082715	0		0.070685	0		-0.17321	0		-0.477948	0		0.131557	0		-0.021745	0		-0.172088	0		0.023325	0		-0.168988
YDR317W	0	0		0.025375	0		-0.68688	0		-0.0666775	0		0.233475	0		0.383515	0		0.080405	0		-0.241778	0		-0.0451725	0		-0.194025	0		0.24674	0		0.01746	0		0.19083	0		-0.428158	0		-0.221122	0		0.0020675	0		-0.978838
YDR319C	0	0		0.153185	0		0.114439	0		-0.0426038	0		-0.396299	0		0.0795213	0		-0.179479	0		0.206739	0		-0.363729	0		-0.212274	0		0.0752063	0		0.02252	0		0.346618	0		0.00677	0		0.266179	0		0.662785	0		0.18348
YDR320C	0	0		0.123636	0		-0.2536	0		0.59405	0		0.0642725	0		0.269078	0		0.436991	0		0.576067	0		0.840476	0		0.699542	0		-0.407094	0		0.987094	0		0.311422	0		0.06257	0		-0.10646	0		-0.156955	0		-0.187853
YDR321W	0	0		0.0439563	0		0.354806	0		0.327782	0		0.06302	0		-1.07264	0		-0.014345	0		0.202506	0		-0.0440875	0		-0.112096	0		-0.1135	0		0.897284	0		0.290635	0		-0.625729	0		0.188061	0		0.301546	0		-0.261705
YDR322C-A	0	0		0.176591	0		0.108479	0		-0.568061	0		0.170516	0		0.134716	0		-0.130087	0		0.259566	0		-0.163505	0		0.304403	0		-0.24427	0		0.922945	0		-0.604603	0		0.115591	0		-0.42185	0		0.0780987	0		-0.516505
YDR322W	0	0		0.309776	0		-0.108971	0		-0.0428888	0		0.028285	0		-0.11025	0		-0.0806338	0		-0.190319	0		-0.161854	0		-0.387568	0		-0.32876	0		-0.308767	0		-0.58479	0		-0.119981	0		0.347754	0		-0.0327725	0		0.0333862
YDR323C	0	0		0.944381	0		-0.87756	0		-0.901517	0		-0.161129	0		0.558109	0		0.245523	0		0.737889	0		0.459209	0		0.782567	0		0.124823	0		0.242726	0		0.009885	0		-0.355619	0		-0.229593	0		0.539391	0		-0.814396
YDR324C	0	0		0.088205	0		-0.21049	0		-0.105222	0		0.28433	0		-0.137857	0		-0.440317	0		-0.133309	0		-0.178957	0		-0.109979	0		-0.404537	0		0.491115	0		-0.0128287	0		-0.335257	0		0.522355	0		-0.153196	0		-1.34588
YDR326C	0	0		-0.08366	0		-0.0709325	0		0.301353	0		-0.245562	0		-0.106275	0		-0.350467	0		-0.212005	0		-0.71587	0		-0.89574	0		0.055075	0		-0.71482	0		0.20248	0		0.05073	0		0.379028	0		0.787077	0		0.0627
YDR328C	0	0		0.00672875	0		-3.02449	0	0.09	2.54189	0		0.0831375	0		-0.0429862	0		-0.552288	0		-0.687921	0		0.21214	0		-0.443555	0		0	0		-0.200265	0		0	0		-0.554057	0		-1.10145	0		0.993877	0		0.0880575
YDR329C	0	0		0.071635	0		0.0658525	0		0.070715	0		0.038705	0		0.28664	0		0.175668	0		-0.311475	0		0.132685	0		0.20746	0		0.0019675	0		-0.08269	0		0.18472	0		-0.03419	0		0.4041	0		-0.0151875	0		0.437248
YDR330W	0	0		0.874	0		-0.011335	0		0	0		0.550906	0		-3.04672	0		-0.403475	0		0	0		0	0		0	0		0.169739	0		0	0		-0.156079	0		0	0		-0.011705	0		0	0		-1.63274
YDR331W	0	0		-0.5863	0		-0.082495	0		0.336242	0		-0.0389225	0		-0.137198	0		0.124815	0		-0.265005	0		-0.041425	0		-0.0590825	0		0.177465	0		-0.342545	0		0.274803	0		-0.018555	0		-0.550558	0		0.19156	0		0.248597
YDR333C	0	0		0.004975	0		-0.321	0		-0.136591	0		-0.04962	0		-0.373719	0		0.0889	0		-0.540186	0		0.439815	0		-0.112349	0		-0.26029	0		0.028025	0		-0.0989525	0		-0.517179	0		0.27803	0		0.24558	0		1.43668
YDR334W	0	0		0.234003	0		-0.0738275	0		-0.00724125	0		0.09858	0		0.395486	0		0.007825	0		-0.0342225	0		-0.0998725	0		0.109754	0		-0.0083875	0		0.123811	0		-0.267034	0		-0.235398	0		-0.129354	0		0.605684	0		0.186165
YDR336W	0	0		-0.254024	0		-0.109744	0		0.121946	0		-0.33029	0		-0.185489	0		-0.387603	0		-0.108785	0		0.275964	0		0.0420488	0		0.178326	0		-0.373296	0		0.0839425	0		-0.5085	0		0.387352	0		-0.0784362	0		-0.240285
YDR337W	0	0		-0.0966163	0		0.0280625	0		-0.151605	0		0.134004	0		0.007785	0		-0.507056	0		0.127692	0		0.0371988	0		0.0359613	0		-0.110876	0		0.575036	0		-0.2536	0		0.191954	0		-0.160659	0		-0.197535	0		0.078855
YDR338C	0	0		0.208596	0		0.205302	0		-0.422951	0		0.0838363	0		0.451163	0		0.314391	0		0.0277525	0		0.0110675	0		-0.246659	0		0.474021	0		0.245189	0		0.0707862	0		0.453615	0		0.145371	0		-0.301667	0		0.181867
YDR339C	0	0		-0.185973	0		0.165405	0		-0.114377	0		0.399345	0		0.265582	0		-0.292	0		0.466465	0		0.29488	0		0.013475	0		0.247427	0		0.037945	0		-0.0993538	0		0.185737	0		0.166197	0		0.217307	0		-0.0446
YDR340W	0	0		0.13147	0		0.258918	0		0.0462475	0		0.038085	0		0.53697	0		0.225075	0		0.0974275	0		0.132425	0		0.281215	0		0.24184	0		-0.107597	0		0.106336	0		-0.188875	0		0.200848	0		0.248065	0		-0.0388675
YDR341C	0	0		-0.114655	0		-0.265012	0		-0.0858063	0		0.16801	0		0.007845	0		-0.047	0		-0.420708	0		-0.209521	0		-0.321918	0		-0.303005	0		0.10099	0		-0.271823	0		0.123331	0		-0.01369	0		-0.2917	0		-0.980305
YDR343C	0	0		-0.232221	0		-0.175055	0		-0.481853	0		-0.292015	0		0.047255	0		0.28416	0		0.139632	0		-0.074475	0		-0.353492	0		0.301765	0		0.915429	0		0.476015	0		-0.0351887	0		1.17437	0		0.169726	0		0.0392863
YDR344C	0	0		-0.18406	0		0.163979	0		0.136318	0		-0.135242	0		0.12959	0		-0.0989625	0		-0.11539	0		-0.328215	0		0.0994125	0		0.00758	0		-0.09873	0		-0.23403	0		-0.349125	0		0.223264	0		0.116233	0		0.02854
YDR345C	0	0		-0.442532	0		-0.13391	0		0.161149	0		0.0061025	0		0.499486	0		0.438592	0		-0.498532	0		-0.0106287	0		0.0380075	0		0.213273	0		-0.38884	0		-0.05054	0		0.0289088	0		-0.425397	0		0.124509	0		0.0910438
YDR347W	0	0		0.22063	0		-0.04441	0		0.228648	0		0.2201	0		0.482955	0		0.193213	0		0.03863	0		-0.310403	0		0.157265	0		-0.287853	0		-0.0430125	0		1.29018	0		-0.232017	0		0.68894	0		-0.202327	0		0.507105
YDR348C	0	0		-0.441122	0		-0.214019	0		-0.247466	0		-0.150672	0		-0.107195	0		0.029935	0		0.141385	0		-0.03241	0		-0.0928275	0		0.383713	0		-0.220001	0		0.28086	0		0.183585	0		0.0611175	0		-0.0560612	0		-0.0929212
YDR349C	0	0		-0.372962	0		0.567105	0		-0.0301	0		0.189913	0		0.616857	0		-0.04229	0		-0.523665	0		0.555593	0		0.273765	0		-0.225727	0		-0.32472	0		-0.136346	0		-2.26178	0		1.30688	0		0.481745	0		-0.585777
YDR351W	0	0		-0.0367837	0		0.330458	0		0.0227712	0		-0.0316875	0		-0.101331	0		-0.181089	0		0.0863375	0		-0.0940813	0		-0.292074	0		0.007045	0		0.129361	0		-0.0116325	0		0.0680525	0		0.01898	0		0.171624	0		0.0180487
YDR352W	0	0		0.020195	0		-0.497294	0		0.700028	0		-0.069115	0		0.938236	0		-0.611706	0		-0.0664913	0		-0.26156	0		-0.110223	0		-0.119626	0		0.761579	0		-0.303811	0		0.11034	0		-1.09775	0		-0.47635	0		0.656035
YDR353W	0	0		0.207008	0		-0.253809	0		0.113795	0		0.03377	0		0.124441	0		0.192601	0		0.0136037	0		0.16177	0		0.0711425	0		0.0993862	0		-0.415336	0		-0.0552988	0		0.042745	0		-0.854984	0		-0.281475	0		-0.151633
YDR355C	0	0		0.305215	0		-0.10351	0		-0.323242	0		0.0607025	0		-0.128456	0		-0.840272	0		0.363479	0		-0.0450262	0		0.408835	0		-0.347699	0	-0.185	1.30714	0		-0.832298	0		0.0015025	0		0.0817125	0		0.183465	0		-0.287658
YDR357C	0	0		0.527	0		0.766358	0		-0.641031	0		0.167615	0		-0.107829	0		-0.328526	0		0.313411	0		-0.708301	0		-0.215032	0		0.072725	0		0.556511	0		0.275382	0		-0.120254	0		0.148816	0		0.00529375	0		-0.266962
YDR359C	0	0		-0.28752	0		0.0842938	0		-0.22906	0		0.05809	0		-0.330273	0		-0.154816	0		-0.0474663	0		-0.134025	0		-0.627883	0		-0.0312975	0		-0.0688737	0		-0.417019	0		-0.244054	0		0.449019	0		0.317905	0		0.0241738
YDR360W	0	0		0.0084475	0		0.094425	0		0.158535	0		0.10729	0		0.318248	0		-0.0111325	0		0.3544	0		-0.2438	0		0.0487375	0		0.119606	0		0.418303	0		0.30325	0		-0.088295	0		1.39e-17	0		-0.112235	0		0.912118
YDR362C	0	0		-0.12864	0		-0.056605	0		-0.130548	0		-0.263836	0		0.195175	0		0.4889	0		1.01472	0		-0.08517	0		0.142313	0		-0.496472	0		0.0314975	0		0.225089	0		0.0382463	0		0.000255	0		0.606775	0		0.221575
YDR363W	0	0		0.546234	0		-0.103675	0		0.314699	0	0.02	0.637795	0		0.0888063	0		0.219931	0		-0.124412	0		-0.0186875	0		0.0695738	0		0.055785	0		-0.52018	0		0.233239	0		-0.543964	0		-0.0905025	0		-0.08198	0		0.0781463
YDR365C	0	0		0.528933	0		0.05461	0		0.175555	0		0.378918	0		0.0273625	0		-0.10832	0		-0.185633	0		-0.06707	0		-0.0616725	0		-0.19824	0		0.505977	0		-0.203297	0		-0.3943	0		-0.175705	0		0.124975	0		-1.12418
YDR366C	0	0		-0.127777	0		0.293035	0		-0.51887	0		0.48634	0		-0.254125	0		0.00577	0		-0.116087	0		0.13053	0		0.192018	0		-0.172306	0		0.0408125	0		0.0145725	0		0.0459275	0		-0.267	0		-0.142863	0		-0.21732
YDR368W	0	0		-0.606012	0		0.215833	0		0.422054	0		-0.0377775	0		0.14759	0		-0.101566	0		-0.042335	0		-0.0333763	0		-0.312189	0		-0.121201	0		-0.514045	0		-0.053375	0		-0.01237	0		-0.555192	0		0.430758	0		0.034725
YDR369C	0	0		0.0524712	0		-0.209531	0		-0.0454463	0		-0.116305	0		-0.0688012	0		0.243256	0		-0.245334	0		-0.130369	0		-0.145596	0		-0.018665	0		0.0706163	0		-0.215757	0		0.154435	0		-0.68396	0		0.0840025	0		-0.161123
YDR370C	0	0		0.19181	0	0.045	2.1633	0		0.372972	0		-0.121718	0		0.426605	0		0.0843625	0		-0.018735	0		0.181117	0		0.139027	0		0.0020125	0		-0.457813	0		0.188248	0		0.201555	0		0.883605	0		0.0908025	0	-0.06	2.26226
YDR372C	0	0		-0.425455	0		-0.448497	0		-0.088835	0		-0.517669	0		-0.601812	0		0.01805	0		0.19799	0		1.07509	0		0.194692	0		-0.107215	0		-0.11751	0		-0.09705	0		-0.21215	0		-0.167153	0		-0.175385	0		0.094985
YDR374C	0	0		0.44803	0		0.16817	0		-0.326549	0		0.0396475	0		-0.214762	0		0.142049	0		0.445773	0		0.137059	0		0.298704	0		-0.0421313	0		0.302478	0		0.44516	0		0.618117	0		-0.044765	0		0.175503	0		-0.155695
YDR375C	0	0		0.073605	0		-0.273052	0		1.54336	0		-0.00579375	0		-0.115202	0		-0.240755	0		-0.065245	0		-0.680998	0		-0.505301	0		-0.71078	0		-0.323226	0		1.7135	0		0.0075625	0		0.191256	0		-0.607701	0		-0.662355
YDR376W	0	0		-0.0680363	0		-0.107851	0		-0.012285	0		0.163617	0		-0.187006	0		0.164607	0		0.162939	0		0.116185	0		0.139352	0		0.186025	0		-0.178999	0		0.336525	0		-0.157155	0		-0.371903	0		0.25561	0		0.0889825
YDR377W	0	0		-0.155902	0		0.37086	0		-0.0916825	0		-0.0899925	0		0.251305	0		0.208287	0		0.064425	0		-0.0051625	0		0.11942	0		0.30133	0		-0.259333	0		0.299	0		-0.151965	0		-0.293905	0		-0.0127175	0		0.0918838
YDR379C-A	0	0		0.3987	0		0.252379	0		-0.315576	0		0.13554	0		0.124616	0		-0.199557	0		0.0991087	0		0.241564	0		-0.529854	0		-0.0127863	0		0.749309	0		-0.0559962	0		0.235665	0		-0.486129	0		-0.0951888	0		-0.344875
YDR379W	0	0		-0.118875	0		-0.00772	0		0.0214025	0		-0.203538	0		0.126585	0		0.0311675	0		0.223672	0		0.0666025	0		-0.266335	0		0.119527	0		-0.304777	0		0.124647	0		-0.0727075	0		0.073825	0		0.137178	0		0.22828
YDR380W	0	0		0.0771225	0		0.09313	0		-0.184308	0		-0.257265	0		0.0955025	0		-0.14106	0		0.071515	0		0.140795	0		-0.0116925	0		-0.07632	0		-0.006115	0		0.415233	0		0.383356	0		-0.191318	0		-0.377648	0		-0.46818
YDR381W	0	0		-0.16185	0		0.0696713	0		-0.493394	0		-0.211635	0		-0.151287	0		-0.0847	0		0.17315	0		0.202377	0		0.106784	0		-0.109324	0		-0.735921	0		0.214301	0		-0.584899	0		-0.486835	0		0.0936687	0		-0.505819
YDR384C	0	0		-0.227265	0		-0.336662	0		-0.01218	0		-0.487277	0		-0.26588	0		0.01199	0		0.211743	0		0.44504	0		0.55547	0		0.160007	0		-0.325867	0		-0.0937825	0		0.17774	0		-0.89443	0		0.0065075	0		-0.206412
YDR385W	0	0		-0.166488	0		-0.925083	0		0.0392713	0		-0.682831	0		0.258939	0		0.359623	0		-0.202524	0		0.0718663	0		-0.00173625	0		-0.0123337	0		-0.170818	0		0.137574	0	-0.18	0.958932	0		-0.523986	0		-0.00507	0		0.504999
YDR386W	0	0		-0.221455	0		-0.573732	0		-0.168267	0		-0.480345	0		-0.087515	0		-0.103565	0		0.478105	0		-0.06921	0		-0.0227675	0		-0.321585	0		-0.362615	0		-0.1114	0		0.26327	0		-0.199733	0		0.10724	0		-0.843155
YDR387C	0	0		-0.0440175	0		0.00192375	0		0.101506	0		-0.069595	0		-0.358021	0		0.112255	0		-0.0657325	0		-0.04584	0		-0.03814	0		-0.148053	0		0.12727	0		-0.114575	0		0.0346038	0		-0.0856163	0		-0.156814	0		0.267439
YDR389W	0	0		-0.101057	0		0.330213	0		0.129208	0		0.225985	0		-0.626223	0		0.392265	0		-0.402307	0		0.269143	0		0.0671075	0		-0.0509425	0		0.43623	0		0.01747	0		0.03616	0		0.514343	0		0.27137	0		-0.528485
YDR391C	0	0		-0.0117225	0		0.165258	0		0.0403075	0		0.0598425	0		-0.382481	0		-0.0197975	0		-0.275426	0		0.0228437	0		0.0333	0		-0.181273	0		-0.02307	0		0.0846762	0		0.377796	0		0.119409	0		-0.102297	0		-0.0492337
YDR393W	0	0		0.224229	0		0.641531	0		-0.273543	0	-0.06	0.691608	0		1.23459	0		0.222889	0		1.12471	0		-0.86016	0		-0.265629	0		0.481854	0	-0.165	1.27841	0		-0.271216	0		-0.0819113	0		-0.00511	0		-0.792611	0		-2.63104
YDR395W	0	0		0.161428	0		-0.25912	0		0.12543	0		-0.422834	0		-0.121917	0		-0.435314	0		0.837427	0		-0.191603	0		0.134125	0		0.216609	0		0.607305	0		-0.794369	0		0.0362275	0		-0.450746	0		0.162585	0		0.307326
YDR396W	0	0		-0.120999	0		-0.72862	0		0	0		0	0		0	0		0	0		0	0		0	0		0	0		0	0		-0.0229775	0		0	0		-0.0538725	0		-2.74102	0		0	0		0
YDR397C	0	0		-0.03446	0		-0.139863	0		0.413535	0		0.20027	0		-0.375063	0	0.15	1.14783	0	-0.395	1.50731	0		0.398725	0		0.526535	0		0.419737	0		0.225085	0		0.0953075	0		0.499368	0		-0.00196	0		0.0783825	0		0.149007
YDR399W	0	0		0.151185	0		-0.37424	0		0.116825	0		-0.100185	0		-0.127768	0		-0.0123	0		0.033555	0		-0.0234775	0		-0.3621	0		-0.010245	0		0.162708	0		0.009105	0		-0.343647	0		-0.683555	0		-0.278772	0		0.205918
YDR401W	0	0		-0.10396	0		-0.328402	0		-0.673195	0		0.115915	0		-0.266738	0		-0.026065	0		0.19303	0		0.024315	0		-0.01064	0		-0.0147475	0		0.18322	0		-0.307993	0		0.234208	0		-0.36238	0		-0.39226	0		-0.19359
YDR402C	0	0		0.576965	0		-0.073995	0		0.02421	0		0.03619	0		0.118673	0		0.17807	0		0.054665	0		-0.02103	0		0.0734175	0		-0.0312075	0		0.355196	0		-0.16749	0		0.057065	0		0.096135	0		0.27278	0		-0.321184
YDR403W	0	0		-0.433196	0		-0.0357538	0		0.406913	0		-0.0495925	0		0.287554	0		0.153146	0		-0.0322612	0		0.285062	0		-0.121001	0		-0.60154	0		-0.140915	0		-1.28998	0		0.293594	0		-0.180072	0		-0.0206313	0		-0.493887
YDR404C	0	0		0.206706	0		-0.192697	0		-0.255788	0		-0.164735	0		0.26229	0		-0.0130175	0		0.129976	0		-0.0983875	0		-0.117074	0		0.0259687	0		-0.0884662	0		-0.659514	0		-0.373419	0		-0.338761	0		0.088865	0		0.190942
YDR405W	0	0		-0.126075	0		0.0271425	0		-0.0986937	0		0.0653688	0		-0.226615	0		0.0877088	0		-0.316731	0		-0.0012425	0		-0.194565	0		-0.13491	0		0.463665	0		-0.402363	0		0.146437	0		0.735831	0		0.0153625	0		-0.115719
YDR406W	0	0		-0.182017	0		-0.0472725	0		0.282033	0		0.171802	0		0.134552	0		0.367079	0		-0.0113275	0		0.198582	0		-0.0888875	0		-0.408457	0		-1.11089	0		0.119108	0		-0.363488	0		-0.616777	0		0.045105	0		0.203294
YDR408C	0	0		-0.85636	0		0.0078175	0		0.318895	0		0.07469	0		-0.327443	0		-0.216987	0		0.642678	0		0.512805	0		0.528495	0		0.08071	0		0.0133675	0		-0.401153	0		-0.307785	0		-0.322302	0		0.450603	0		-0.103907
YDR409W	0	0		-0.124641	0		0.0762675	0		-0.520687	0		-0.126853	0		-0.0467912	0		0.253742	0		0.346695	0		-0.382299	0		-0.378665	0		-0.0306425	0		0.254823	0		-0.110389	0		0.14071	0		-0.0428337	0		0.0688562	0		0.102626
YDR410C	0	0		-0.057655	0		0.45906	0		-0.130275	0		0.13359	0		-0.481002	0		-0.13942	0		-0.380415	0		-0.396278	0		-0.26136	0		-0.116447	0		-0.656937	0		0.369665	0		-0.326022	0		-0.194658	0		0.048105	0		-0.431752
YDR411C	0	0		0	0		-1.125	0		0	0		0	0		0	0		0	0		0	0		0	0		0	0		0	0		0	0		0	0		0	0		-0.79041	0		0	0		0
YDR413C	0	0		0.837794	0		0.142114	0		0.235399	0		-0.0056575	0		0.402856	0		-0.13435	0		0.354196	0		-0.152775	0		0.420385	0		-0.15957	0		0.132348	0		-0.276235	0		-0.173808	0		-0.140907	0		-0.0507275	0		-0.675562
YDR414C	0	0		0.271275	0		0.68538	0		0.31656	0		-0.235025	0		-0.097355	0		-0.215815	0		0.261435	0		0.0318675	0		0.0625688	0		-0.105815	0		0.671714	0		0.109505	0		0.425783	0		0.76027	0		0.347675	0		0.042515
YDR415C	0	0		-0.443099	0		0.54329	0		0.072515	0		-0.08122	0		0.399331	0		-0.0774475	0		-0.368891	0		-0.0833975	0		-0.0428738	0		-0.242305	0		0.825793	0		-0.006885	0		-0.257134	0		0.0843287	0		0.0853513	0		0.313174
YDR416W	0	0		-0.484924	0		0.0820112	0		0.0490712	0		-0.141948	0		0.165081	0		-0.257396	0		-0.215331	0		-0.168811	0		-0.281834	0		0.151855	0		-0.336154	0		-0.454053	0		-0.0751125	0		-0.525142	0		0.0355075	0		-0.0849775
YDR418W	0	0		-0.840394	0		-0.359708	0		0.819275	0		-0.38051	0		0.188913	0		0.0893425	0		-0.231704	0		-0.472533	0		-0.167289	0		-0.560244	0		-0.590341	0		-0.338694	0		0.255906	0		-0.324541	0		-0.49322	0		-0.0327425
YDR420W	0	0		-0.213635	0		-0.06423	0		0	0		0.06554	0		0.0829275	0		-0.524989	0		-0.199057	0		0.080695	0		0.0977925	0		-0.445145	0		-0.388203	0		-0.115053	0		0.01546	0		0.0062225	0		-0.55077	0		-0.0960012
YDR421W	0	0		-0.0478387	0		-0.351719	0		0.106164	0		-0.629049	0		0.297761	0		-0.316424	0		-0.185245	0		-0.00828625	0		-0.172826	0		-0.116935	0		-0.501711	0		0.036115	0		-0.360023	0		-0.515534	0		-0.182174	0		-0.175765
YDR422C	0	0		-0.217183	0		-0.208168	0		-0.0542975	0		0.0440562	0		-0.203535	0		0.0282162	0		-0.0286975	0		0.159777	0		-0.212743	0		-0.237746	0		-0.394785	0		-0.548589	0		-0.00232	0		-0.602659	0		0.0387225	0		0.242404
YDR423C	0	0		-1.0824	0		0.108923	0		-0.49854	0		-0.625255	0		0.0590725	0		-0.316958	0		0.12226	0		-0.083345	0		-0.236173	0		-0.128667	0		-0.163167	0		-0.0197825	0		-0.0716975	0		0.153097	0		0.0273375	0		-0.121515
YDR424C	0	0		-0.174346	0		-0.164458	0		1.77685	0		-0.466726	0		0.342379	0		0.880685	0		0.687318	0		0.68239	0		1.46259	0		-0.255916	0		-0.571144	0		-0.132561	0		0.483202	0		0.275349	0		-0.114043	0		0.590275
YDR425W	0	0		-0.0561475	0		0.11166	0		-0.05869	0		-0.10866	0		-0.204737	0		-0.223568	0		-0.180643	0		0.0386	0		-0.318043	0		-0.199447	0		-0.152773	0		-0.371375	0		-0.0490825	0		-0.295485	0		-0.20826	0		-0.59632
YDR426C	0	0		0.14149	0		0.071105	0		-0.26521	0		0.526015	0		-0.213315	0		0.05124	0		0.082555	0		0.157625	0		-0.137783	0		0.233669	0		0.5191	0		0.194755	0		-0.15176	0		-0.10425	0		0.129705	0		-0.13873
YDR428C	0	0		-0.117258	0		-0.466801	0		0.0574337	0		-0.0111363	0		-0.136484	0		-0.175906	0		-0.357006	0		-0.468121	0		-0.230034	0		-0.0829238	0		-0.107205	0		0.10506	0		-0.0471475	0		0.689006	0		0.0504575	0		0.196685
YDR429C	0	0		-0.0437162	0		1.01472	0	0.08	2.65931	0		-0.18481	0	-0.035	3.05929	0		0.0218388	0		0.40053	0		-0.377397	0		-0.409221	0		-0.024405	0		-0.050635	0		0.146407	0		-0.264508	0		0.290439	0		0.132335	0		0.249807
YDR430C	0	0		-0.653711	0		0.0311163	0		-0.133536	0		0.474538	0		-0.403844	0		0.298057	0		0.159106	0		-0.550736	0		-0.943717	0		-0.117925	0		0.361731	0		-0.391392	0		-0.0554487	0		-0.0521687	0		0.173429	0		0.319125
YDR431W	0	0		-0.27881	0		-0.402065	0		0.257305	0		-0.256725	0		1.12552	0		-1.45271	0		-0.31171	0		-0.0227075	0		-0.536382	0		0	0		1.08048	0		-0.957646	0		0.201215	0		-0.407604	0		0.750175	0		-1.74434
YDR432W	0	0		0.453955	0		-0.505955	0		-0.061715	0		-0.68786	0		-0.700725	0		-0.448275	0		-0.249477	0		0.221468	0		0.280835	0		-0.38152	0		0.83996	0		-0.844437	0		0.696608	0		0.399243	0		-1.44079	0		0.502938
YDR433W	0	0		-0.0224913	0		-0.191607	0		-1.26604	0		0.196709	0		-0.127631	0		-0.08821	0		-0.349247	0		-0.063905	0		-0.258739	0		-0.0304038	0		-0.141579	0		1.14509	0		0.657807	0		-0.184689	0		-0.0705225	0		-0.043675
YDR434W	0	0		-0.0771537	0		0.182644	0		-0.351488	0		-0.241065	0		-0.599859	0		0.0150887	0		0.341941	0		-0.0527225	0		-0.148306	0		-1.06312	0		-0.686725	0		-0.499539	0		0.325874	0		0.883408	0		0.107721	0		-0.0659675
YDR435C	0	0		-0.21214	0		0.007005	0		-0.0131675	0		0.0285987	0		0.517437	0		-0.151152	0		0.04932	0		-0.32439	0		-0.318437	0		-0.634423	0		0.411875	0		-0.0511925	0		0.211737	0		-0.5455	0		0.534393	0		-0.553362
YDR436W	0	0		-0.129692	0		0.359985	0		0.147338	0		0.320076	0		-0.205022	0		0.536345	0		-0.0177425	0		0.1626	0		0.0464325	0		-0.020605	0		0.178535	0		-0.527736	0		-0.01593	0		0.223908	0		0.105165	0		0.477988
YDR437W	0	0		-0.329575	0		0.286229	0		0.0735875	0		0.271222	0		-0.137435	0		-0.0484525	0		0.01956	0		0.230295	0		-0.118727	0		-0.09618	0		-0.669305	0		0.237325	0		-0.34064	0		0.127499	0		0.181682	0		0.08547
YDR438W	0	0		0.0998138	0		0.0560488	0		0.433022	0		-0.0362287	0		-0.149352	0		0.121756	0		0.236424	0		-0.211808	0		-0.371621	0		-0.136406	0		0.588305	0		-0.208926	0		-0.0848513	0		0.0551837	0		0.25169	0		-0.235449
YDR439W	0	0		1.0352	0		-0.722246	0		-0.142937	0		0.330437	0		0.076955	0		0.214885	0		0.486173	0		0.308908	0		0.0641038	0		0.134137	0		0.0121125	0		0.0871538	0		-0.194623	0		-0.0201962	0		-0.17562	0		0.712037
YDR440W	0	0		0.117255	0		0.82716	0		-0.356165	0		-0.18678	0		-0.235407	0		-0.08525	0		0.111062	0		-0.0749475	0		-0.11179	0		-0.26674	0		-0.03228	0		0.184295	0		-0.0750375	0		0.33751	0		-0.21285	0		-0.106
YDR443C	0	0		-1.05749	0		0.364003	0		-0.642855	0	-0.005	0.710187	0		0.221087	0		0.633162	0	0.065	2.12756	0		0.215817	0		-0.120807	0		0.34294	0		0.45183	0		-0.204327	0		0.290347	0		1.05627	0		1.22664	0		-0.0552875
YDR444W	0	0		-0.0136725	0		0.233127	0		0.021125	0		0.154933	0		0.12705	0		-0.0003825	0		-0.28616	0		0.0523425	0		0.0648875	0		0.308785	0		0.0032125	0		1.42985	0		0.08877	0		0.112498	0		-0.159205	0		-0.239118
YDR445C	0	0		0.112	0		-0.261138	0		-0.239132	0		-0.048165	0		0.0912825	0		-0.06533	0		-0.35812	0		0.396522	0		0.137238	0		-0.108082	0		-0.0197188	0		-0.0178	0		-0.02477	0		-0.638975	0		-0.482385	0		-0.967405
YDR447C	0	0		-0.119535	0		0.035615	0		-0.473297	0		0.266373	0		-0.390475	0		-0.055835	0		0.10086	0		-0.222587	0		0.986407	0		0.001395	0		-0.390952	0		1.21325	0		0.382922	0		1.35972	0		0.281498	0		0.08335
YDR448W	0	0		-0.233695	0		0.134005	0		0.08892	0		-5.31066	0		1.01256	0		-0.171267	0		-0.485895	0		0.15393	0		0.182695	0		-0.0176575	0		0.51923	0		-2.12377	0		-0.478982	0		0.62434	0		-0.607525	0		1.69912
YDR450W	0	0		0.708381	0		-2.34219	0		0	0		0.0293563	0		0	0		-0.0214463	0		0	0		-0.0343388	0		0.657646	0		-0.139966	0		-0.555351	0		-0.049875	0		-0.537281	0		0.536541	0		0	0		0.27309
YDR451C	0	0		0.015505	0		-0.0330862	0		-0.25505	0		-0.479095	0		0.27888	0		-0.0875125	0		-0.12396	0		-0.024495	0		-0.0668887	0		-0.317385	0		-0.84952	0		-0.687376	0		0.425343	0		-0.409009	0		-0.163575	0		-0.986692
YDR452W	0	0		0.20579	0		-0.17476	0		0.734008	0		0.0601925	0		0.102513	0		0.002065	0		-0.073515	0		-0.0294225	0		0.30764	0		0.276541	0		-0.213608	0		-0.104721	0		-0.156085	0		-0.216058	0		-0.265697	0		-0.293368
YDR453C	0	0		-0.341537	0		-0.19327	0		0.017235	0		-0.722215	0		-0.00796	0		0.02927	0		-0.094355	0		0.00049	0		0.195075	0		-0.20498	0		-0.387665	0		-0.229169	0		-0.0121375	0		0.0521525	0		0.0257075	0		-0.02089
YDR454C	0	0		-0.0507375	0		-0.077075	0		-0.03317	0		0.13513	0		-0.329291	0		0.107993	0		0.119703	0		-0.033575	0		-0.160802	0		0.0252262	0		-0.420976	0		-0.148251	0		-0.203376	0		-0.463983	0		-0.574163	0		-0.0690163
YDR455C	0	0		-0.135159	0		-0.631376	0		-0.519877	0		-0.428675	0		-1.04343	0		-0.329109	0		-0.108951	0		-0.0602837	0		-0.0213962	0		-0.153808	0		0.235796	0		1.75172	0		0.0535038	0		0.135478	0		-0.703694	0		0.541022
YDR456W	0	0		0.560811	0		-0.213737	0		-0.326263	0		0.0685863	0		-0.0894937	0		-0.524725	0		0.603129	0		-0.472581	0		0.649497	0		-0.451307	0		0.293721	0		-0.46973	0		-0.514904	0		0.44858	0		-0.110961	0		-0.00312875
YDR457W	0	0		-0.549732	0		0.127488	0		-0.403531	0		0.157885	0		-0.329334	0		0.108295	0		-0.149558	0		0.0261825	0		0.449419	0		0.453867	0		0.628071	0		0.530826	0		0.182218	0		-0.212419	0		-0.589381	0		0.240985
YDR458C	0	0		0.140338	0		0.481265	0		-0.14726	0		0.437025	0		0.103123	0		0.0988275	0		0.102138	0		-0.08587	0		-0.189963	0		0.129202	0		-0.0945925	0		-0.196063	0		-0.159892	0		0.25775	0		-0.221985	0		-0.37873
YDR459C	0	0		0.46482	0		0.140925	0		0.03064	0		0.018865	0		0.04983	0		-0.020385	0		1.28324	0		-0.172978	0		-0.28429	0		0.11537	0		-0.203212	0		-0.566767	0		0.048815	0		0.254005	0		-0.001225	0		0.108615
YDR461W	0	0		-0.990316	0		-0.264349	0		-0.133689	0		0.0596387	0		0.533676	0		-1.5414	0		-1.18279	0		0.16213	0		-0.363794	0		-0.736047	0		-1.5538	0		-0.394717	0		0.612286	0		0.581152	0		1.03016	0		-0.0374775
YDR462W	0	0		0.186732	0		0.726943	0		0.567362	0		-0.0557575	0		0.445189	0		0.118339	0		0.204987	0		-0.249395	0		-0.254043	0		-0.328385	0		0.371727	0		-0.33068	0		0.210682	0		0.480844	0		-0.219666	0		-0.307827
YDR465C	0	0		-0.229458	0		0.826372	0		-0.127337	0		-0.433177	0		-0.261935	0		-0.0884625	0		-0.280927	0		0.0565075	0		-0.13472	0		-0.0392925	0		-0.627205	0		0.55899	0		0.0962675	0		0.708943	0		0.0916925	0		0.587413
YDR466W	0	0		0.363872	0		-1.12025	0		-0.320597	0		0.516836	0		-0.18079	0		-0.329264	0		0.167805	0		-0.344695	0		-0.111918	0		-0.0466237	0	-0.14	1.3003	0		-0.0345987	0		-0.450912	0		0.891446	0		1.37359	0		-0.262344
YDR467C	0	0		0.260301	0		0.082825	0		-0.198057	0		0.04841	0		-0.218731	0		0.0043875	0		-0.0759662	0		-0.268885	0		-0.02503	0		-0.508721	0		0.0483613	0		-0.49544	0		0.13188	0		-0.222645	0		-0.186415	0		-0.159747
YDR470C	0	0		0.37789	0		0.233	0		0.105405	0		0.32738	0		0.436035	0		-0.414137	0		0.32299	0		0.32485	0		-0.16472	0		0.673593	0		-0.258575	0		-0.0167	0		-0.182037	0		-0.047465	0		-0.10399	0		-0.0304725
YDR471W	0	0		-0.0611325	0		0.42468	0		-0.20751	0		0.0005525	0		-0.10249	0		-0.34904	0		-0.409577	0		0.25877	0		0.252078	0		0.053515	0		0.546192	0		-0.226447	0		-0.064865	0		0.456848	0		0.0371575	0		0.0732975
YDR473C	0	0		-0.0932675	0		-0.00079375	0		-0.292604	0		0.081475	0		-0.139467	0		-0.11349	0		-0.0800675	0		-0.488007	0		-0.288706	0		-0.104581	0		0.213404	0		0.235241	0		-0.0331588	0		0.3125	0		-0.0581638	0		0.132081
YDR474C	0	0		-0.570545	0		0.14355	0		-0.24725	0		0.0472925	0		-0.0657175	0		-0.231862	0		-0.0676537	0		0.0234075	0		-0.043105	0		-0.624656	0		-0.312675	0		-0.893343	0		-0.144769	0		0.304982	0		0.164545	0		-0.3644
YDR475C	0	0		-0.0576425	0		-0.191043	0		-0.386855	0		0.466322	0		-0.451638	0		0.308432	0		0.0610475	0		0.418897	0		-0.19301	0		-0.282231	0		-0.057095	0		0.353778	0		0.42861	0		-0.593662	0		0.251063	0		0.0901075
YDR476C	0	0		0.09029	0		-0.369327	0		-0.0187675	0		-0.0781213	0		0.37321	0		0.240875	0		-0.219417	0		-0.570878	0		0.383095	0		0.024045	0		0.044915	0		-0.00532375	0		0.04139	0		-0.264189	0		-0.271203	0		0.158702
YDR479C	0	0		-0.415509	0		-0.045095	0		0.0436525	0		0.167878	0		-0.0862475	0		-0.106832	0		-0.075195	0		0.024655	0		-0.0342662	0		-0.190785	0		-0.182592	0		0.167148	0		0.164763	0		-0.16904	0		0.03483	0		-0.162175
[truncated: 3,854 more rows]
[truncated: 21 more columns]

## Sheet: ORFs with repeatable defects
Figure 4 - source data 1	Validation of SPIs
	A list of the validated SPIs for each of the 23 target proteins is shown.
[truncated: 288 more rows]

## Sheet: Location-validated ORFs
Figure 4 - source data 1	Validation of SPIs
[truncated: 3,908 more rows]
[truncated: 21 more columns]
